# Supplementary material for: Genome-wide survey of the bHLH super gene family in Brassica napus
Source: BMC Plant Biol. 2020 Mar 14;20:115. doi: 10.1186/s12870-020-2315-8 (PMC7071649; doi:10.1186/s12870-020-2315-8)
Supplement: Supplementary file 1 — Additional file 1: Table S1. Features of the 602 bHLH genes from Brassica napus identified in this study. [file 12870_2020_2315_MOESM1_ESM.xlsx]

## Sheet: Table S1
Table S1. Features of the 602 bHLH genes from Brassica napus identified in this study.
Genome ID	Genome ID	Name	Subfamily	BD Seq.	Full-length Protein Seq.	Full-length CDS Seq.	Full-length Gene Seq.	CDS Seq. after correction	protein Length(aa)	Subcellular Localization	PI	MV	Chromosome	DNA-binding type	Intron pattern	Intron number	Duplication pattern
GSBRNA2T00076832001	BnaA01g07020D	BnabHLH007	S1	PVTSKNVASERKRREKLNQRLFALRSVVPNISKLDKASIIRDSINYLQDL	MEDLDHEYKNYWETTMFFQNQELEFDSWPLEEAFSGSGESSSPDGAATSPVTSKNVASERKRREKLNQRLFALRSVVPNISKLDKASIIRDSINYLQDLIDQEKKLEAEIRELESRSMLLDNPTRDYDCINNFPGNQQQDLSGINAMRSKKSRQMDYNTFGSSITRVHNHSLIEVLEMTVTCMGEKTVVVCITCSKKRETMLQLCKLLESLNLNILTTNFSSFSSRLSTTLFLQANEEEKSTVETKIQTAIAAYNDPNSFTNF*	ATGGAAGATCTTGACCATGAGTACAAGAATTATTGGGAAACCACAATGTTTTTCCAAAATCAAGAACTCGAATTTGACAGCTGGCCGCTAGAAGAAGCTTTTTCGGGTTCCGGCGAGTCAAGTTCGCCGGACGGAGCAGCAACGTCGCCGGTGACTTCAAAGAACGTTGCCTCTGAGAGGAAGAGACGGGAAAAGCTTAACCAGAGACTCTTTGCTCTCCGATCTGTCGTTCCCAATATAAGCAAGTTGGACAAGGCATCTATCATCAGAGATTCAATAAACTATCTGCAAGACCTTATTGACCAAGAGAAGAAACTGGAAGCAGAGATCAGAGAGCTCGAATCACGATCAATGTTGCTAGATAACCCTACAAGAGATTACGATTGCATCAATAATTTC…	ATGGAAGATCTTGACCATGAGTACAAGAATTATTGGGAAACCACAATGTTTTTCCAAAATCAAGAACTCGAATTTGACAGGTACTTTTAGAATCTGTCTAAGTACCTCTTTTCTGTTTTTTCTTTTGTTTTTAGTGGTCATTGATTAATGAAGTTGTTTTAAGTTATAAATTTAGCTGGCCGCTAGAAGAAGCTTTTTCGGGTTCCGGCGAGTCAAGTTCGCCGGACGGAGCAGCAACGTCGCCGGTGACTTCAAAGAACGTTGCCTCTGAGAGGAAGAGACGGGAAAAGCTTAACCAGAGACTCTTTGCTCTCCGATCTGTCGTTCCCAATATAAGCAAGGTGTGATTAGTACTTCCACTAATGGTTTCTCTTAATTAATTTAATCAACTGTCCCTTT…	-	264	Nucleus	5.12	30062.75	chrA01	E-box	f	4	allopolyploid
GSBRNA2T00088533001	BnaA02g08320D	BnabHLH031	S1	SPASKNIVSERNRRQKLNQRLFALRSVVPNITKMDKASIIKDAISYIQGL	MENIDQEFNNYWEHNSFLQNEDFEYDSWPLEEAISGSYDSSSPDGAASSPASKNIVSERNRRQKLNQRLFALRSVVPNITKMDKASIIKDAISYIQGLQYEESKLEAEIRELESTPKSCLSFSKDFDPDLLVPVTSKKMKQLDSGSSRSLIEVIELKVTSMGERIMVVNVTCNKRTDTMVKLCEVFESLNLKILTSNLNSFSGMIFNTLFIEADEEEQEVVRLKIETGIGAYNETQSPTWSIDSLY*	ATGGAGAATATCGACCAAGAATTCAACAATTACTGGGAACACAACTCCTTCCTCCAAAACGAAGACTTCGAATACGACAGCTGGCCTTTGGAGGAGGCTATATCTGGGTCGTATGATTCGAGCTCGCCTGATGGGGCGGCTTCGTCGCCGGCTTCTAAGAATATTGTATCGGAGAGAAACAGAAGACAGAAACTTAACCAGAGACTCTTCGCTCTTCGATCAGTTGTTCCTAATATCACTAAGATGGATAAAGCATCAATAATCAAAGATGCTATTAGTTACATACAAGGGTTACAATATGAAGAATCGAAGCTCGAAGCTGAGATCAGAGAACTTGAATCTACACCGAAGAGTTGCTTGAGTTTCAGTAAAGATTTTGATCCTGATTTACTGGTTCCT…	ATGGAGAATATCGACCAAGAATTCAACAATTACTGGGAACACAACTCCTTCCTCCAAAACGAAGACTTCGAATACGACAGGTTATTTCCTTTTCTCTTTCTCTTACACACTTTCCCGGAAACACTGGAGATTTTGATATTTTGTTCTATCTTAAAGCTGGCCTTTGGAGGAGGCTATATCTGGGTCGTATGATTCGAGCTCGCCTGATGGGGCGGCTTCGTCGCCGGCTTCTAAGAATATTGTATCGGAGAGAAACAGAAGACAGAAACTTAACCAGAGACTCTTCGCTCTTCGATCAGTTGTTCCTAATATCACTAAGGTTCCCTTTTTTTTTTAATATAGTTTTCATCTGTTTTCTTTTAGTTCCAGGATTCAAGCTTATTACCAATTCTGTTTTTT…	-	247	Nucleus	4.64	27973.43	chrA02	E-box	f	4	allopolyploid
GSBRNA2T00092171001	BnaA02g28220D	BnabHLH042	S1	GMPAKNLMAERRRRKKLNDRLYMLRSVVPKISKMDRASILGDAIDYLKEL	MLIHMTYHITINDGNEEKAKKVTRNLNCEKALTVTMVLDGNGGGVWLGGGGGGESVHGEEDGAAQFKPMLEGGDWFSNQPQELQSHHQDFRFLGGFAFNPNDNLLLDSSSSQAFGLDMSHQPSFLAAADNKSCLLNVPSSANPFDNAFEFGSDSGFLGHIQAPMGFGSLMQLSSVPELCGGGGGGGGFTPLESEGFGSLASGGFVGSRAKVLKPLEVLASSGAQPTLFQKRAAMRQSSGRRKLSDDGEVDETGVDVSGLNYESDELNESGKGAESVQNGGGGRGKKKGMPAKNLMAERRRRKKLNDRLYMLRSVVPKISKMDRASILGDAIDYLKELLQRINDLHNELESTPNGSLPLASSSFHPLTPTPQTLSCRVKEELCPSSLPSPKGQQARVEVR…	ATGTTAATACACATGACTTATCATATCACCATTAACGACGGCAACGAAGAAAAAGCAAAGAAAGTCACGAGAAATCTGAATTGTGAAAAAGCTCTCACCGTTACGATGGTTCTCGACGGAAACGGCGGCGGCGTATGGTTAGGCGGCGGCGGAGGAGGAGAAAGCGTTCATGGGGAGGAGGACGGTGCTGCTCAGTTCAAACCTATGCTTGAAGGTGGTGACTGGTTCAGTAACCAACCTCAAGAACTCCAGAGTCATCATCAAGATTTCAGATTCCTCGGTGGCTTCGCTTTCAATCCTAACGACAACCTTCTTCTTGATTCGTCTTCCTCTCAAGCTTTTGGCCTCGACATGTCTCATCAGCCTTCGTTCTTGGCCGCGGCTGACAACAAGTCTTGT…	ATGTTAATACACATGACTTATCATATCACCATTAGTTTATTTTACAGAGTCTCTCTCTCTCTCTATATAAAACAGAGAGACAGTGACACAGAGAGATAAGCAAATCAGCAACTATGGAGGCGTGACGGTGAGACGACGGCAACGAAGAAAAAGCAAAGAAAGTCACGAGAAATCTGGTAATTCATAAAGTTACGATTTTTATACAATTTAAAACTCTCTCTCTCTCTCTCTCTCTAGAATCTTTCTATTTTTCAGAGAAGCCCACCTCAATGGATTCCTCGTGATTCCACTTTAATGCCCTTTCATTGTCTAATCTAATCTCCAAAAAAGTTTTCTCTTCTCTGTAGAATTGTGAAAAAGCTCTCACCGTTACGATGGTTCTCGACGGAAACGGCGGCG…	ATGGTTCTCGACGGAAACGGCGGCGCTGTATGGTTAGGCGGCGGCGGAGGAGGAGAAAGCGTTCATGGGGAGGAGGACGGTGCTGCTCACTTCAAACCTATGCTTGAAGAAGGTGACTGGTTCAGTAACCAACCTCAAGAACTCCAGAGTCATCATCAAGATTTCAGATTCCTCGGTGGCTTCGCTTTCAATCCTAACGACAATCTTCTTCTTGATTCGTCTTCCTCTCAAGCTTTTGGCCTCGACATGTCTCATCAGCCTTCGTTCTTGGCCGCGGCTGACAACAAGTCTTGTCTCCTTAACGTTCCTTCCTCTGCAAACCCTTTTGATAATGCCTTTGAGTTCGGTTCTGATTCTGGTTTCCTCGGACATATCCAAGCTCCTATGGGGTTTGGTTCG…	480	Nucleus.	5.49	47338.3	chrA02	E-box	f	5	allopolyploid
GSBRNA2T00148645001	BnaA03g10390D	BnabHLH050	S1	SPASKNIVLERNRRQKLNQRLFALRAVVPNITKMDKASIIKDAISYIQGL	MDDINQEFSNYWEPNSFLQNEEFKYDSWPLEEAISGSYDSSSPDGAASSPASKNIVLERNRRQKLNQRLFALRAVVPNITKMDKASIIKDAISYIQGLQYEETKLEAEIRELESTPKSSLSFGKDFDRDLLVPVTSKRMKQLDSGSSRSLIEVLELKVTFMGERTMVVNVTCNKRTDTMVKLCEVFESLNLKIITSNLNSFSGMIFNTLFIEADEEEQDVLRLKIESGIGAYNGAQSPTWSMESLY*	ATGGACGATATCAACCAAGAATTCAGTAATTACTGGGAACCCAACTCCTTCCTCCAAAACGAAGAGTTTAAATACGACAGCTGGCCGTTGGAGGAAGCTATTTCCGGATCATATGATTCGAGTTCACCTGACGGTGCGGCTTCGTCTCCAGCTTCAAAGAATATTGTGTTGGAGAGAAACAGAAGGCAAAAGCTTAACCAGAGGCTCTTTGCTCTTCGTGCAGTTGTTCCTAATATCACTAAGATGGATAAAGCATCAATAATCAAAGATGCTATAAGTTACATACAAGGGTTACAATATGAAGAAACGAAGCTTGAAGCTGAGATCAGAGAACTTGAATCTACACCAAAGAGTAGCTTGAGTTTCGGTAAAGATTTTGATCGTGATCTACTGGTTCCT…	ATGGACGATATCAACCAAGAATTCAGTAATTACTGGGAACCCAACTCCTTCCTCCAAAACGAAGAGTTTAAATACGACAGGTTCTTTCTTTCTCTTCTTGTTTACTTTCTGTGAATCACTTGAGTTTTTGATAGTTTTCCTTGTTATAAAAAGCTGGCCGTTGGAGGAAGCTATTTCCGGATCATATGATTCGAGTTCACCTGACGGTGCGGCTTCGTCTCCAGCTTCAAAGAATATTGTGTTGGAGAGAAACAGAAGGCAAAAGCTTAACCAGAGGCTCTTTGCTCTTCGTGCAGTTGTTCCTAATATCACTAAGGTTCGCAATTCAAAACTCTTTGTCTTCTAGCTCCAAGATCCATGCTTATTATTATGGATTTTATTTTTATTTTATGGTAGATG…	-	247	Nucleus	4.77	27934.53	chrA03	E-box	f	4	allopolyploid
GSBRNA2T00138840001	BnaA03g22200D	BnabHLH061	S1	TDRSKTLISERKRRGRMKDKLYALRALVPNITKMDKASIVGDAVAYVQEL	MDGTVNVLSNLSDIELHNFLVDPNFDQFINLIRGDDQTNKNPSLEFDLGGPFQNSPSFVDENHFIPSHVNDLFDELPDLDSNVAESFRSLDAESVKAGGDDDYNDYDDSSATTTHTDGSRKTRTDRSKTLISERKRRGRMKDKLYALRALVPNITKMDKASIVGDAVAYVQELQSQAKKLKADIAGLEASLNSTGGYQEPAPDAHKTRRGLNPPVSKKIIQMDVIQVEEKGFYVRLVCNKGVDVAPSLYKSLESLSSFEVQNSNLSSHSPDTYLLTYTLDGTCFEQSLNLPNLKLWITGSLLNQGFEFVKAFT*	ATGGACGGAACAGTCAATGTTCTTTCAAACTTAAGCGACATAGAACTACACAACTTCTTGGTCGATCCAAACTTCGATCAGTTCATAAATCTCATTAGAGGAGATGATCAAACCAATAAAAACCCATCTCTTGAGTTCGATCTTGGTGGTCCTTTCCAAAACAGTCCAAGTTTCGTCGACGAGAACCATTTTATCCCATCACATGTCAATGACCTTTTCGACGAACTGCCTGACTTGGACTCCAATGTCGCCGAGTCCTTCCGTAGCCTCGACGCAGAGAGTGTTAAGGCAGGCGGTGACGACGATTACAACGACTACGACGACTCTTCAGCCACCACGACGCATACTGATGGAAGCCGTAAGACGAGGACGGATCGGTCAAAAACTTTGATCTCTGAG…	ATGGACGGAACAGTCAATGTTCTTTCAAACTTAAGCGACATAGAACTACACAACTTCTTGGTCGATCCAAACTTCGATCAGTTCATAAATCTCATTAGAGGAGATGATCAAACCAATAAAAACCCATCTCTTGAGTTCGATCTTGGTGGTCCTTTCCAAAACAGTCCAAGTTTCGTCGACGAGAACCATTTTATCCCATCACATGTCAATGACCTTTTCGACGAACTGCCTGACTTGGACTCCAATGTCGCCGAGTCCTTCCGTAGCCTCGACGCAGAGAGTGTTAAGGCAGGCGGTGACGACGATTACAACGACTACGACGACTCTTCAGCCACCACGACGCATACTGATGGAAGCCGTAAGACGAGGACGGATCGGTCAAAAACTTTGATCTCTGAG…	-	314	Nucleus	4.93	34782.74	chrA03	E-box	f	3	allopolyploid
GSBRNA2T00113645001	BnaA03g39400D	BnabHLH071	S1	HTQAKNLHAERRRRKKLNDRLYALRSLVPRITKLDRASILGDAINYVKEL	MESNMQNLLEKLRPLVGARAWDYCVLWRLNEDQRFVKWMGCCCGGTQLIEEAGTEEFSFGSCRDVMFHHPRTKSCEVLSHLPSSIPLDSGIYAETLLTNQTGWLTESSEPGFMQETICTRVLVPIPGGLVELFATRHVAEDQNVVDFVMGHCNMLMDETVTINMMVGDEVESKPYGMLLPGDIHQKGSSKDEEMMNLPSPYDISADQIRLNFLPQMNDYESQQHLKMKSDYDHHHQTLGYDLPENGNNMNPFNTVAEEGMSVMGEASLLVNEQQVGNDKEMNENATGSDCSDQIDDEDDPKCKKKTGKHTQAKNLHAERRRRKKLNDRLYALRSLVPRITKLDRASILGDAINYVKELQNEAKELQDELEDNSETEDGSNRQQGGMSMNGTVLTGFHQG…	ATGGAGAGTAATATGCAAAACTTGTTGGAGAAATTAAGGCCTCTTGTGGGTGCAAGAGCTTGGGACTATTGTGTTCTTTGGAGACTAAACGAGGACCAAAGGTTTGTGAAGTGGATGGGATGTTGTTGTGGTGGGACACAGCTCATAGAGGAAGCTGGAACAGAAGAGTTTAGCTTCGGAAGTTGTAGAGATGTAATGTTCCATCATCCTCGAACCAAATCTTGTGAAGTTCTTTCCCATCTTCCTTCTTCCATCCCTCTTGATTCCGGGATATATGCGGAGACTCTTCTGACTAACCAGACCGGTTGGTTAACTGAGAGCTCAGAACCAGGTTTTATGCAGGAAACAATTTGTACTAGGGTTTTGGTTCCTATACCGGGAGGATTAGTGGAGCTCTTT…	ATGGAGAGTAATATGCAAAACTTGTTGGAGAAATTAAGGCCTCTTGTGGGTGCAAGAGCTTGGGACTATTGTGTTCTTTGGAGACTAAACGAGGACCAAAGGTTAATTTAGTTCTTCAATGCAATAAAGTTTTAAAGAATCTCTTTCGTCACATTGTTTCCTTTTTGGTTTGGGAGGAGACAGGTTTGTGAAGTGGATGGGATGTTGTTGTGGTGGGACACAGCTCATAGAGGAAGCTGGAACAGAAGAGTTTAGCTTCGGAAGTTGTAGAGATGTAATGTTCCATCATCCTCGAACCAAATCTTGTGAAGTTCTTTCCCATCTTCCTTCTTCCATCCCTCTTGATTCCGGGTATGAACATATATACATGCGGCGCACATAAGACTATATTGTTTGTTT…	-	569	Nucleus	5.09	64507.80	chrA03	E-box	f	7	allopolyploid
GSBRNA2T00044772001	BnaA03g49880D	BnabHLH077	S1	PASSKNVVSERNRRQKLNQRLFALRSVVPNITKLDKASIVKDSIDYMQKL	MEDLEDEYKNYWETTMFFQNQELEFDSWPLEEAFSGSGDSSSPDGAATSPASSKNVVSERNRRQKLNQRLFALRSVVPNITKLDKASIVKDSIDYMQKLIDQERRLEAEIRELESRSVLLENPIKDYDCINNFLENQQQDLLDNNVTRSKKSRQMDYNTSGSSVAGLHNQSLIEVLEMKVTWMGERTVVVCITCSKRRETMLQLCKVLESLNLNIVTTNFSSFSSRLSTTLFLQHKCSETYITV*	ATGGAAGATCTTGAAGATGAGTACAAGAATTATTGGGAAACCACAATGTTCTTCCAGAATCAAGAACTCGAATTCGACAGCTGGCCGTTGGAAGAAGCGTTTTCGGGTTCCGGTGACTCGAGTTCGCCGGACGGAGCAGCAACCTCTCCGGCTTCTTCAAAGAACGTTGTCTCCGAGAGGAACCGACGGCAAAAGCTTAACCAGAGACTCTTCGCTCTCCGATCAGTCGTTCCCAACATAACCAAGTTGGACAAGGCATCTATCGTCAAAGATTCAATCGACTATATGCAAAAACTTATTGATCAAGAGAGAAGACTAGAAGCAGAGATCCGAGAGCTGGAATCACGATCAGTATTGCTAGAAAATCCTATAAAAGATTATGATTGCATCAATAATTTC…	AAAAGACAGAGAGATAGAGCAAAAGAAACCTTCCATTTCAAGAAAGCATCATTCTTGTTTGTTGGTGTGTCCGAAAATGGAAGATCTTGAAGATGAGTACAAGAATTATTGGGAAACCACAATGTTCTTCCAGAATCAAGAACTCGAATTCGACAGGTATTTTTAGAACATAGCATATCTTTTTTTCTTTTGGTTGTTTGTTTGTTTGTTAGTTAGTCATTATACATTAAATGAGATTGTTTAAATGATTTAGCTGGCCGTTGGAAGAAGCGTTTTCGGGTTCCGGTGACTCGAGTTCGCCGGACGGAGCAGCAACCTCTCCGGCTTCTTCAAAGAACGTTGTCTCCGAGAGGAACCGACGGCAAAAGCTTAACCAGAGACTCTTCGCTCTCCGATCAG…	-	245	Nucleus	5.1	28095.61	chrA03	E-box	f	4	allopolyploid
GSBRNA2T00045220001	BnaA04g16280D	BnabHLH097	S1	TDRSRTLISERRRRSRMKDKLYALRSLVPNITKMDKASIVGDAVLYVQEL	MDGRVNALSNLNDLEVYNFLVDPNFDQFINFIRGDDQAIENPPLDFDLGGRPLQNNSCFIDQNQFVPTPVVDLFNELPDLGSHVTESFHSFEGESVKPCGDDDDYNDGDDSSATTTNNDGSRKTKTDRSRTLISERRRRSRMKDKLYALRSLVPNITKMDKASIVGDAVLYVQELQSQAKKLKADIAGLEASLNSTGGYQEPAPDATQTFQSIKSPSKNIIEMDVIQVEEKGFYVRLVCNKGVGVAPSLYKSLESLRSFQVQNSNLSSPSPDRYLLTYALDGTCFEQSLNLPNLKLWITGSLLNQGFEFLEPFT*	ATGGACGGAAGAGTCAACGCTCTTTCAAACCTAAACGACCTAGAAGTATACAACTTCTTGGTCGATCCAAACTTCGATCAGTTCATTAATTTCATCAGAGGAGATGATCAAGCCATCGAAAACCCACCTCTCGATTTCGACCTTGGTGGTCGTCCTTTACAAAACAACTCATGTTTCATCGACCAGAACCAGTTTGTCCCAACACCTGTCGTTGACCTGTTCAACGAACTGCCTGACTTAGGTTCCCATGTCACCGAGTCGTTCCATAGCTTCGAGGGCGAGAGTGTCAAACCCTGCGGTGACGACGACGACTACAACGACGGAGATGATTCTTCGGCCACCACAACGAATAATGATGGAAGCCGTAAAACGAAGACGGATAGGTCGAGGACTTTGATC…	ATGGACGGAAGAGTCAACGCTCTTTCAAACCTAAACGACCTAGAAGTATACAACTTCTTGGTCGATCCAAACTTCGATCAGTTCATTAATTTCATCAGAGGAGATGATCAAGCCATCGAAAACCCACCTCTCGATTTCGACCTTGGTGGTCGTCCTTTACAAAACAACTCATGTTTCATCGACCAGAACCAGTTTGTCCCAACACCTGTCGTTGACCTGTTCAACGAACTGCCTGACTTAGGTTCCCATGTCACCGAGTCGTTCCATAGCTTCGAGGGCGAGAGTGTCAAACCCTGCGGTGACGACGACGACTACAACGACGGAGATGATTCTTCGGCCACCACAACGAATAATGATGGAAGCCGTAAAACGAAGACGGATAGGTCGAGGACTTTGATC…	-	315	Chloroplast	4.66	35034.1	chrA04	E-box	f	3	allopolyploid
GSBRNA2T00156058001	BnaA06g06490D	BnabHLH145	S1	NFKSKNLHSERKRRERINQRIYALRAVVPNVTKVLPENSFQMNKNGTLSDAVDYINQL	MMMMRGGERVKEFLRPFVDSREWDFCVIWKLGDDPSRRFIEWVGCCCSGSYIDKNIKHEHVEEEETQKMSSICRDEDNKHHIRTLACEALSRFPLFMPLYPGIHGEVVMSKSPKWLVNSGPGSKQDIFSTRVLVPVRDGLVELFSFIMKPVDESLVDLIISHCNTTFEPFPEQTLPFRIISKEEESMLMHKEEDVVMQNTMDDKKVAKENFKSKNLHSERKRRERINQRIYALRAVVPNVTKVLPENSFQMNKNGTLSDAVDYINQLLVEKQKLEDELRGINEIKSRRIAAEEESAIANPHTEKVASRLNKIVNNEVSLEVYETGEGGFLIRVAQEHKQDGFKRLVEAVDSCGLEIIDVNFTRLDLRVMTVLNVNANKDGTTPENLRDLLLKMMTITSE…	ATGATGATGATGAGAGGTGGTGAAAGAGTGAAGGAGTTTCTTCGACCTTTTGTTGATTCTAGAGAGTGGGACTTTTGCGTTATCTGGAAACTCGGCGATGATCCTTCTCGCAGGTTTATTGAATGGGTGGGTTGCTGCTGCAGTGGTAGTTATATTGATAAGAACATTAAGCATGAACATGTGGAAGAAGAAGAGACGCAAAAGATGAGCTCTATTTGTAGAGATGAAGACAACAAGCATCACATCAGAACCTTAGCTTGTGAAGCTCTTTCTCGTTTTCCTCTCTTCATGCCTCTGTATCCCGGGATCCATGGAGAAGTAGTCATGTCAAAATCTCCAAAATGGTTGGTTAATTCAGGTCCTGGATCTAAACAGGATATATTCAGCACAAGGGTTCTT…	ATGATGATGATGAGAGGTGGTGAAAGAGTGAAGGAGTTTCTTCGACCTTTTGTTGATTCTAGAGAGTGGGACTTTTGCGTTATCTGGAAACTCGGCGATGATCCTTCTCGGTATCTCACTCTTACATTCTTTGTTCGTTGTTGTTCATGTGAATCTGTACATGTTTTGTTTTGTTTCAGTAACAAACTTCAATTTTGATGCATACTAATGGGTCTTGGTGTTTTAATTTCTGTTTCTGTTCTGTTTTATTAGTCTTTTGCCTCATCTTGCCTTTGAGATTTTATGGTGATTTGTGTGTTTTAAAGTTTGACAGTACTATTAAGTTTTTATTGCTTGTGTTTTGTCTTAAAATCTCTCTATACTACATGTCTTCTTTGTCTCAATTGTCTGCTCCTGGTT…	-	411	Nucleus	5.75	29337.7	chrA06	E-box	f	7	allopolyploid
GSBRNA2T00105401001	BnaA06g07840D	BnabHLH147	S1	MPAKNLMAERRRRKKLNDRLYMLRSVVPKISKMDRASILGDAIDYLKEL	MPAKNLMAERRRRKKLNDRLYMLRSVVPKISKMDRASILGDAIDYLKELLQRINDLHTELESTPSSSSGLTPSPQTLPYRVKEELCPSSSSLPSPKGEQARIEVKLREGKAVNIHMFCGRRPGLLLSTMRALDDLGLDVQQAVISCFNGFALDVFRAEQCQEGHEVFPEQIKAVLLDTAGYSGLL*	ATGCCTGCTAAGAATCTAATGGCTGAGAGAAGGAGGAGGAAGAAGCTTAATGATAGGCTTTACATGCTCAGATCAGTTGTCCCCAAGATCAGCAAAATGGATAGAGCATCAATACTTGGTGATGCAATTGATTATCTTAAAGAGCTCTTACAGAGAATCAATGATCTTCATACTGAACTTGAATCTACTCCATCAAGTTCTTCAGGCTTAACACCGTCACCACAAACGCTACCTTACCGTGTTAAGGAAGAGTTGTGTCCGTCTTCCTCCTCCTTGCCAAGCCCTAAAGGCGAGCAAGCAAGAATTGAGGTTAAGTTAAGGGAAGGAAAGGCAGTGAACATTCACATGTTCTGTGGAAGACGACCTGGTCTTTTACTTTCCACCATGAGAGCTTTGGAT…	ATGCCTGCTAAGAATCTAATGGCTGAGAGAAGGAGGAGGAAGAAGCTTAATGATAGGCTTTACATGCTCAGATCAGTTGTCCCCAAGATCAGCAAAGTAAGTAAAGATTCTTACCTTCTTCTTTTTTTTTTCTTTTTTTTTGTGATTCTTAATTGTGGATTTTACATGCAGATGGATAGAGCATCAATACTTGGTGATGCAATTGATTATCTTAAAGAGCTCTTACAGAGAATCAATGATCTTCATACTGAACTTGAATCTACTCCATCAAGTTCTTCAGGCTTAACACCGTCACCACAAACGCTACCTTACCGTGTTAAGGAAGAGTTGTGTCCGTCTTCCTCCTCCTTGCCAAGCCCTAAAGGCGAGCAAGCAAGAGTAAGAATAAACTCATTTGTT…	-	186	Nucleus	8.69	20669.9	chrA06	E-box	f	3	allopolyploid
GSBRNA2T00000704001	BnaA06g24550D	BnabHLH152	S1	GQPSKNLMAERRRRKRLNDRLSMLRSIVPKISKMDRTSILGDAIDYMKEL	MELSTQMNVFEELLVQTKQETTDDINTNYNNLSFNGGFDHHHHPHQQLFPNGWNIDYLCFNNEEEDENTLLYSSSFMDLISQPPPLLLHQTPLLPPPSASSPPLTSSVATTFDYPFLEALQEIIDSSSPSPPLMLPTSQEDSFINPTSYPSPLMESDQSKSFSVGYCGGETTNKKKSKKLEGQPSKNLMAERRRRKRLNDRLSMLRSIVPKISKMDRTSILGDAIDYMKELLDKINKLQEEEQEFGNSNGSHHSKLFGDIKDLNTNEPMVRNSPKFEVDRRVVDTRVDICCSPKPGLLLSTVNTLETLGLEIEQCVISCFSDFSLQASCSEAAQQRDFITSEDIKQALFRNAGYGGNCL*	ATGGAACTGTCGACTCAAATGAACGTGTTCGAAGAGCTTCTTGTTCAGACAAAGCAAGAAACTACCGACGACATCAACACCAACTACAACAATCTGAGCTTCAATGGCGGATTTGATCATCATCATCATCCCCATCAACAACTATTCCCAAATGGATGGAATATTGACTACCTCTGTTTCAACAACGAAGAAGAAGACGAAAATACCCTTCTATACTCTTCATCTTTCATGGATTTAATCTCTCAACCACCTCCATTGCTTCTTCACCAAACACCACTATTACCACCACCCTCCGCCTCATCTCCTCCGTTAACATCCTCCGTGGCCACAACATTCGATTACCCTTTTCTTGAGGCGTTACAAGAGATTATCGACTCTTCCTCCCCTTCACCTCCATTG…	AAATACGCTTACACTTCATCTTCTTTAATCCACAATATTCTCTCTCATTCACATACACTCTGTTCTATCTTCTTTTATTACAGAAAATGGAACTGTCGACTCAAATGAACGTGTTCGAAGAGCTTCTTGTTCAGACAAAGCAAGAAACTACCGACGACATCAACACCAACTACAACAATCTGAGCTTCAATGGCGGATTTGATCATCATCATCATCCCCATCAACAACTATTCCCAAATGGATGGAATATTGACTACCTCTGTTTCAACAACGAAGAAGAAGACGAAAATACCCTTCTATACTCTTCATCTTTCATGGATTTAATCTCTCAACCACCTCCATTGCTTCTTCACCAAACACCACTATTACCACCACCCTCCGCCTCATCTCCTCCGTTAA…	-	360	Nucleus	4.92	40430.4	chrA06	E-box	f	3	allopolyploid
GSBRNA2T00047610001	BnaA07g03340D	BnabHLH166	S1	HSQAKNLLAERRRRKKLNDRLYALRSLVPRITKLDRASILGDAINYVKEL	MESSMQNLLEKLRPLVGARAWDYCVLWRLNEDQRFVKWIGCCCGGTQLIEENGTEEFSFEGCRDVMFHHPRTKSCEILAHLPSSIPLDSGIYAETLLTNQTGWLSESSEPGFMQETICTRVLIPIPGGLVELFATRHVAEDQNVVDFVMGNCNMLMDETVTINMMVADEVESKPYGMLSGDIHQKGSKDEEMMNLTSPYDISADQMRLNFLPQMSEYEAQQHLKVKSDYHHQDLGYLPENGSKEMMGMNPFSTEDGMSVMGEPSLLVNEQQIANDKEMNENGTGSDCSDQIDDEDDPKYKKKTGKHSQAKNLLAERRRRKKLNDRLYALRSLVPRITKLDRASILGDAINYVKELQNEAKELQDELEENSETEDGANRQQGGVSLNGTVVTGFHPGLSC…	ATGGAGAGTAGTATGCAGAACTTGTTGGAGAAACTGAGGCCTCTGGTAGGTGCAAGAGCTTGGGACTATTGTGTTCTTTGGAGACTAAACGAAGACCAAAGGTTTGTGAAGTGGATAGGATGTTGTTGTGGTGGGACACAACTCATAGAGGAAAATGGAACTGAAGAGTTTAGCTTCGAAGGTTGTAGGGATGTTATGTTTCATCATCCTCGAACCAAATCTTGTGAAATTCTTGCCCATCTTCCTTCTTCCATCCCTCTTGATTCAGGGATATATGCGGAGACTCTTCTGACTAACCAGACCGGTTGGTTGAGTGAGAGCTCAGAACCAGGTTTCATGCAGGAAACGATCTGTACTAGGGTTTTGATTCCTATACCGGGAGGATTAGTGGAGCTCTTT…	TTTCTTTTCTTTCTTGCAGTCTCTTGTCTTCTTACTTAGCTGTTCTTGCTTTATCTTTTCAAGTTTCGGCAGTCACAAGATTTTTGAGGAATCTTTCCTTCCAAGAATCTTGTGTAAGTTCTTGTTATCTTAATTCTTTTCATGATATTTGAGCTCTCTCATTAGTTTGAAATCATGTAAATGATACATTTTAATTTGTCTTTCTAATTCCTTATGTCATCTCAAATTTCTCCTTTGTTAACCAACAAACCCATTAAAAAATATTGGCACTATATTGGTTAGAGTTTCAAGGGAACTTGTCCATTTTTGAAAGTTTATTTCTTCTTATTGTGGTGTAGACATTTTGAGAGAATGGAGAGTAGTATGCAGAACTTGTTGGAGAAACTGAGGCCTCTGGTA…	-	568	Nucleus	5.03	64353.7	chrA07	E-box	f	7	segmental duplication
GSBRNA2T00118718001	BnaA07g13690D	BnabHLH179	S1	TDRSRTLISERKRRGRMKDKLYALRSLVPNITKMDKASIVGDAVAYVQEL	MKGRVIALTNLNDLELHNFLVDPNFDQFINLIRGDDQTIENPPLDFDLGGPLHNSPCFIDDNQFIPTPVDDLFDELPDIDSNVAESFRSFEGESVVRASGEDDSNDGDDSSATTTNNDGSRKKKTDRSRTLISERKRRGRMKDKLYALRSLVPNITKMDKASIVGDAVAYVQELQSQAKKLKADIAGLEASLTSTGGYQEPTPVAQKSHTFRSINPPVSKKINQMDVIQVEEKEFYVRLVCNKGEGVAASLYKSLESLTSFQVQNSNLSSPSPDTYLLTYTLDGTCFEQSLNMPNLKLWITGSLLNQGFEFIKPFT*	ATGAAAGGAAGAGTCATAGCTCTTACAAACCTGAACGACCTCGAACTACACAACTTCTTGGTCGATCCAAACTTCGATCAGTTCATAAATCTCATAAGAGGAGATGATCAAACCATCGAAAACCCACCTCTCGATTTCGATCTTGGCGGTCCTTTACACAACAGCCCATGTTTCATCGACGACAACCAGTTTATCCCAACACCTGTGGACGACCTGTTCGACGAGTTGCCTGATATAGACTCCAATGTGGCCGAATCGTTCCGTAGCTTCGAGGGTGAGAGTGTTGTAAGAGCAAGCGGCGAAGACGATTCCAACGACGGCGATGATTCTTCTGCCACCACGACGAATAATGATGGAAGCCGTAAGAAGAAGACGGATCGGTCGAGAACTTTGATCTCC…	ATGAAAGGAAGAGTCATAGCTCTTACAAACCTGAACGACCTCGAACTACACAACTTCTTGGTCGATCCAAACTTCGATCAGTTCATAAATCTCATAAGAGGAGATGATCAAACCATCGAAAACCCACCTCTCGATTTCGATCTTGGCGGTCCTTTACACAACAGCCCATGTTTCATCGACGACAACCAGTTTATCCCAACACCTGTGGACGACCTGTTCGACGAGTTGCCTGATATAGACTCCAATGTGGCCGAATCGTTCCGTAGCTTCGAGGGTGAGAGTGTTGTAAGAGCAAGCGGCGAAGACGATTCCAACGACGGCGATGATTCTTCTGCCACCACGACGAATAATGATGGAAGCCGTAAGAAGAAGACGGATCGGTCGAGAACTTTGATCTCC…	-	317	Nucleus	4.84	35159.3	chrA07	E-box	f	3	allopolyploid
GSBRNA2T00015245001	BnaA08g24520D	BnabHLH215	S1	GMPAKNLMAERRRRKKLNDRLYMLRSVVPKISKMDRASILGDAIDYLKEL	MNGNGTWLHDAGEPSQANDNDESRTWVRNTEENWFSNPQPLNPLHNNQNDFRFNSGAFPSNPSENLLLLLQQEQQQQQQQSFLTTKACMASLLNIPTSNTNNNINSNPFDELGFSSGFLGQTNQTPLSMSFSGMSSPPDFLSSRSIPPPENSSFTPLEFAGVANGVFENRAKVLKPLEVLASSTSQPTLFQKRAAMRQSSSSKTCNSESSSEMRRSSYEPDIDDTSTGIIDISDEHNKGKKKGMPAKNLMAERRRRKKLNDRLYMLRSVVPKISKMDRASILGDAIDYLKELLQRINDLHTELESTAPPSSSSLNPLTPTTQTLSYRVKEELCPSSSFPSPRGEQARIEVKLREGKAVNIHMFCGRRPGLLLSTMRALDNLGLDVQQAVVSCFNGFALD…	ATGAACGGCAACGGAACTTGGCTTCACGACGCCGGTGAACCTTCTCAGGCAAACGATAACGATGAATCTAGGACATGGGTCAGAAACACAGAAGAGAACTGGTTCAGTAACCCACAACCACTAAACCCACTCCATAACAACCAAAACGACTTCAGATTCAACAGTGGAGCGTTCCCCTCAAACCCTTCAGAGAATCTCCTTCTCCTCCTCCAGCAAGAACAACAACAACAACAACAACAATCTTTCTTAACTACAAAAGCTTGCATGGCTTCTCTCCTCAACATCCCCACCAGCAACACCAACAACAACATCAACAGCAACCCTTTCGATGAACTCGGCTTCAGTTCTGGCTTTTTAGGACAAACAAACCAGACTCCACTCTCCATGAGTTTCTCTGGA…	CAAAGGATGAAGTGAAGGAGGTGAGAGACGTAAAGCAAAGCAAAGGGGATCGTCACGAGAATCAGCGGCAAGTCTTATAGCTTTTAGGATTTTGAGCTCTGCAAATTTTATCTCTTTTAATCAGCCATCGTCATAAGATCCTCGTGATTCCACTTTAACGCCTCCTCCTCCTTTAGAAAAATATTCAAAGTATATCTCCGTTTCTCTCGCCTTGTCTCCCTTTTCAGAAGTTTCATTTTTCTTCCACCAGTGAAACAACTATGAACGGCAACGGAACTTGGCTTCACGACGCCGGTGAACCTTCTCAGGCAAACGATAACGATGAATCTAGGACATGGGTCAGAAACACAGAAGAGAACTGGTTCAGTAACCCACAACCACTAAACCCACTCCATAACA…	-	432	Nucleus	5.97	47808.6	chrA08	E-box	f	3	allopolyploid
GSBRNA2T00057441001	BnaA09g48040D	BnabHLH251	S1	NFKSKNLHSERKRRERINQRIYALRAIVPVITKMNKNGTISDAVDYINEL	MMRGVERVKEVLRPLVDSRDWDFCVIWKLGDDPSRFIEWVGCCCSGSYTDKNIKHENVEEEEERQKMSSICRDEHNKHHIRSLACEALSRFPLFIPLYPGIHGEVVISKSPKWLVNSSPGSKHDIFRTRVLVPVRDGLVELFSFTMKPVDESMVDLIISRCNAFFEPFTEQTLPCMDQAPCLVMNKEEDVVMQDMTKENFKSKNLHSERKRRERINQRIYALRAIVPVITKMNKNGTISDAVDYINELLVEKQKLEDELSGINEVECRAEEEAVIANPEAEKVSSKLNKNVNNEVNLEVHETGEGDFLIRVTQEHKRDGFKRLIEAVESCGLEIINVSFTRLDLTVMTILNVKANKDGITREDLRDLLFRMIITSVAGSVKHCT*	ATGATGAGAGGTGTTGAGAGAGTGAAGGAGGTTCTTAGACCCTTGGTCGATTCCAGAGACTGGGACTTTTGTGTTATCTGGAAACTCGGTGATGATCCTTCTCGGTTTATTGAATGGGTGGGATGCTGTTGTAGTGGTAGTTACACTGATAAGAACATTAAGCATGAAAATGTGGAAGAAGAAGAAGAGAGACAAAAGATGAGCTCTATTTGCAGAGATGAACACAACAAGCATCATATAAGAAGCTTAGCTTGTGAAGCTCTTTCTCGTTTTCCTCTCTTCATACCTCTCTATCCCGGGATTCATGGAGAAGTAGTCATCTCAAAATCTCCCAAATGGTTGGTTAATTCAAGTCCAGGATCAAAACATGATATATTCAGAACAAGGGTTCTTGTCCCT…	ATGATGAGAGGTGTTGAGAGAGTGAAGGAGGTTCTTAGACCCTTGGTCGATTCCAGAGACTGGGACTTTTGTGTTATCTGGAAACTCGGTGATGATCCTTCTCGGTACACACACACACTCTCACATTGTCTTTCTTGTTCCTTGTTGTTCATTTGGATCTCAGCCGTTTAATTGTTCCTTATTCCATTTAATTTGCAGGTTTATTGAATGGGTGGGATGCTGTTGTAGTGGTAGTTACACTGATAAGAACATTAAGCATGAAAATGTGGAAGAAGAAGAAGAGAGACAAAAGATGAGCTCTATTTGCAGAGATGAACACAACAAGCATCATATAAGAAGCTTAGCTTGTGAAGCTCTTTCTCGTTTTCCTCTCTTCATACCTCTCTATCCCGGGTATTG…	-	385	Nucleus	5.63	44113.6	chrA09	E-box	f	6	allopolyploid
GSBRNA2T00065627001	BnaA10g11180D	BnabHLH270	S1	SPASKNIVSERNRRQKLNQRLFALRSVVPNITKMDKASIIKDAISYIQGL	MDNVDQEFNNYWETNSFLQNEDFEYDSWPLEEAISGSYDSSSPDGAASSPASKNIVSERNRRQKLNQRLFALRSVVPNITKMDKASIIKDAISYIQGLQYEESKLEAEIRELESTPKSSLSFSKDFDRDLLVPVTSKKMKQLDSGPSRSLIEVLELKVTFMGERTVVVNVTCNKRTDTMVKLCEVFESLNLKIITSNLNSFSGMIFNTVFVEAEEEEQEVVRLKIETGIGAYNETQSPTLSIDSLY*	ATGGATAACGTCGACCAAGAGTTCAACAATTACTGGGAAACAAACTCCTTCCTCCAAAACGAAGACTTCGAATATGACAGCTGGCCTTTGGAGGAAGCGATTTCTGGGTCGTATGATTCGAGTTCGCCTGATGGGGCGGCTTCGTCTCCGGCTTCTAAGAATATTGTGTCGGAGAGAAACAGAAGACAGAAGCTTAACCAGAGACTCTTCGCTCTTCGATCAGTTGTCCCCAATATCACTAAGATGGATAAAGCATCAATAATCAAAGATGCAATTAGTTACATACAAGGGTTGCAATATGAAGAGTCGAAGCTCGAAGCGGAGATCAGAGAACTTGAATCTACTCCAAAGAGTAGCCTGAGCTTCAGTAAAGATTTTGATCGTGATTTGCTGGTTCCT…	ATGGATAACGTCGACCAAGAGTTCAACAATTACTGGGAAACAAACTCCTTCCTCCAAAACGAAGACTTCGAATATGACAGGTTCTTTCTTGTTTTTTCATTTTTGTCTCTCTCTTTCTATATCCCCACTTTCCCGGAAACACTTGAGATTCTGATATTCGTTTTCTTTCTCTAAAAGCTGGCCTTTGGAGGAAGCGATTTCTGGGTCGTATGATTCGAGTTCGCCTGATGGGGCGGCTTCGTCTCCGGCTTCTAAGAATATTGTGTCGGAGAGAAACAGAAGACAGAAGCTTAACCAGAGACTCTTCGCTCTTCGATCAGTTGTCCCCAATATCACTAAGGTTTGTTTTTTAAAAAGTTCCCATCTAAACTCGTTGTCTTCTAGTTCCAAGATCCAAGC…	-	247	Nucleus	4.65	27891.3	chrA10	E-box	f	4	allopolyploid
GSBRNA2T00135878001	BnaA10g21700D	BnabHLH272	S1	GQPSKNLMAERRRRKRLNDRLSMLRSIMDRTSILGDAIEYMKELLDKINKL	MDMEWTQISKQESNNHDDNYGDFFPSGRNLEYLCFNNPLQEDVNNIDHTFSSLMDLISQPPPLLHQPPQPSSSPTPFFSSSFDYPLPETLQDVTESPYYPPLGLSASQEGNNNDNSSPLVEESKSFMSTGETNKKMRSKKVVGQPSKNLMAERRRRKRLNDRLSMLRSIMDRTSILGDAIEYMKELLDKINKLQELGSNSDLKDSLTTNQSMVKNSPKFEVDQREVNTHIDICCSTQPGLLLSTVGTLEINLGLEIQQCVISCFSDFSLQATCSEVAGNSECITSEDIKQALIKNAGYGGRCS*	ATGGACATGGAATGGACTCAAATAAGTAAGCAAGAGAGCAACAATCATGATGATAACTATGGCGATTTTTTCCCAAGTGGACGTAACTTAGAATACCTCTGCTTCAACAACCCTCTTCAAGAAGACGTTAACAACATTGATCACACTTTCTCTTCTTTGATGGATCTCATCTCTCAACCTCCTCCATTGCTTCACCAACCACCACAACCATCGTCCTCTCCTACTCCGTTTTTCTCCTCCTCTTTCGACTATCCTTTGCCCGAGACGTTACAAGATGTTACAGAATCTCCTTATTATCCTCCATTGGGGCTTTCAGCTTCTCAAGAAGGCAACAACAATGACAATTCTTCACCATTGGTGGAGGAAAGCAAGAGCTTCATGAGCACTGGAGAAACGAAC…	ATGGACATGGAATGGACTCAAATAAGTAAGCAAGAGAGCAACAATCATGATGATAACTATGGCGATTTTTTCCCAAGTGGACGTAACTTAGAATACCTCTGCTTCAACAACCCTCTTCAAGAAGACGTTAACAACATTGATCACACTTTCTCTTCTTTGATGGATCTCATCTCTCAACCTCCTCCATTGCTTCACCAACCACCACAACCATCGTCCTCTCCTACTCCGTTTTTCTCCTCCTCTTTCGACTATCCTTTGCCCGAGACGTTACAAGATGTTACAGAATCTCCTTATTATCCTCCATTGGGGCTTTCAGCTTCTCAAGAAGGCAACAACAATGACAATTCTTCACCATTGGTGGAGGAAAGCAAGAGCTTCATGAGCACTGGAGAAACGAAC…	-	304	Nucleus	4.82	33899.9	chrA10	E-box	f	3	allopolyploid
GSBRNA2T00064787001	BnaAnng04960D	BnabHLH279	S1	GQPSKNLMAERRRRKRLNDRLSMLRSIVPNISKMDRTSILGDAIDYMKEL	MELSTQINVFEELLVPTKQETTDNYNYNTSINNLSFNGGFDHHQLFSNGWNIDYLCFDNEEEDENTLLYSSSFMDLISQPPPLLLHQTPPLPPPSSSSPPLISSTASTFDDPFLEALQEIIDSSSSSPPVMLPTSQEESFINHSSYPSPLVESDQSKSFSVGYCGGVVETTNKKNSKKLEGQPSKNLMAERRRRKRLNDRLSMLRSIVPNISKMDRTSILGDAIDYMKELLDKINKLQDEEQELVVSNSSHHSKLFGDIKDLNTNEPLVRNSPKFEVDRRDQDTRVEILCSPKPGLLLSTVNTLETLGLEIEQCVISCFSDFSLHASCSEVAQQRDFINSEDIKQALFRNAGYGGKCL*	ATGGAACTGTCGACTCAGATAAATGTGTTCGAAGAGCTTCTTGTTCCGACAAAGCAAGAAACCACCGACAACTACAACTACAATACCAGCATCAACAACCTGAGCTTTAATGGCGGATTTGATCATCATCAGTTATTCTCAAATGGATGGAACATTGATTACCTCTGTTTCGACAATGAAGAAGAAGACGAAAATACTCTTCTGTACTCATCTTCTTTCATGGACCTAATCTCTCAACCTCCACCGTTGCTTCTTCACCAAACACCACCTTTACCACCACCCTCATCTTCATCTCCGCCGTTAATCTCCTCCACGGCCTCAACATTCGATGACCCTTTTCTTGAGGCCCTACAAGAGATTATAGACTCTTCTTCCTCTTCACCACCAGTGATGCTTCCA…	ATGGAACTGTCGACTCAGATAAATGTGTTCGAAGAGCTTCTTGTTCCGACAAAGCAAGAAACCACCGACAACTACAACTACAATACCAGCATCAACAACCTGAGCTTTAATGGCGGATTTGATCATCATCAGTTATTCTCAAATGGATGGAACATTGATTACCTCTGTTTCGACAATGAAGAAGAAGACGAAAATACTCTTCTGTACTCATCTTCTTTCATGGACCTAATCTCTCAACCTCCACCGTTGCTTCTTCACCAAACACCACCTTTACCACCACCCTCATCTTCATCTCCGCCGTTAATCTCCTCCACGGCCTCAACATTCGATGACCCTTTTCTTGAGGCCCTACAAGAGATTATAGACTCTTCTTCCTCTTCACCACCAGTGATGCTTCCA…	-	359	Nucleus	4.75	40214.9	chrAnn_random	E-box	f	3	unknown
GSBRNA2T00063581001	BnaAnng24260D	BnabHLH289	S1	SFKSPNLEAERRRREKLHGRLMALRSHVPIVTNMTKASIVEDAITYIGEL	MGGGNKFQEPVKTSRRRQVRKEKEEDEVNESFKSPNLEAERRRREKLHGRLMALRSHVPIVTNMTKASIVEDAITYIGELQKIVQNLTEKLHEMEETPLEIYEQQTVHTIKPEVEAIDLKVEMKKMGIEENVQFCKIGKRKFWLKITTEKRPGIFTKFMEVMCLLGFEIIDITLATSNGAIIICSSVQILQGLCDGDSVDPEQTKDFLLEVMRSNP*	ATGGGAGGAGGAAACAAATTTCAAGAACCGGTGAAGACTAGCCGTAGGAGACAAGTAAGGAAAGAGAAGGAAGAAGATGAAGTCAATGAAAGCTTCAAATCGCCAAATCTTGAAGCTGAGAGACGTAGAAGAGAGAAGCTACATGGTCGGCTTATGGCTCTGCGATCTCATGTTCCAATTGTCACAAACATGACTAAAGCGAGTATTGTTGAAGATGCGATTACTTACATAGGAGAGCTTCAAAAGATTGTTCAGAATCTTACAGAGAAGCTTCATGAAATGGAAGAAACTCCTCTTGAGATTTATGAACAACAAACGGTTCATACTATAAAACCTGAAGTTGAAGCTATTGATTTGAAAGTGGAGATGAAGAAAATGGGAATCGAGGAGAATGTGCAG…	ATGGGAGGAGGAAACAAATTTCAAGAACCGGTGAAGACTAGCCGTAGGAGACAAGTAAGGAAAGAGAAGGAAGAAGATGAAGTCAATGAAAGCTTCAAATCGCCAAATCTTGAAGCTGAGAGACGTAGAAGAGAGAAGCTACATGGTCGGCTTATGGCTCTGCGATCTCATGTTCCAATTGTCACAAACGTAAATTCCACAATCTTATATTTTTATTTATTTTGTGTGTGTGTGTGTTTTGGTGATGATAGCTGTAGTTTTTGTTTTTTTTTGTTGTTATCCAGATGACTAAAGCGAGTATTGTTGAAGATGCGATTACTTACATAGGAGAGCTTCAAAAGATTGTTCAGAATCTTACAGAGAAGCTTCATGAAATGGAAGAAACTCCTCTTGAGATTT…	-	217	Nucleus	6.17	24850.8	chrAnn_random	E-box	f	2	unknown
GSBRNA2T00130251001	BnaC01g08450D	BnabHLH301	S1	PVTSKNVASERKRREKLNQRLFALRSVVPNISKLDKASVIRDSINYLQDL	MEDLDDEYKNYWETTMFFQNQELEFDSWPLEEAFSGSGESSSPDGAATSPVTSKNVASERKRREKLNQRLFALRSVVPNISKLDKASVIRDSINYLQDLIDQEKKLEAEIRELESRSMLLDNPTRDYDCINNFAGNQQQDLSCINAMRSKKSRQMDYNTFGSSITRVHNHSLIEVLEMTVTCMGEKTVVVCITCSKKRETMLQLCKLLESLNLNILTTNFSSFSSRLSTTLFLQANEEEKSTVETKIQTAIAAYNDPNCFINF*	ATGGAAGATCTTGACGATGAGTACAAGAATTATTGGGAAACCACAATGTTTTTCCAAAATCAAGAACTCGAATTTGACAGTTGGCCGCTAGAAGAAGCTTTTTCGGGTTCCGGCGAGTCAAGTTCGCCGGACGGAGCAGCAACGTCGCCGGTGACTTCAAAGAACGTTGCCTCTGAGAGGAAGAGACGGGAAAAGCTTAACCAGAGACTCTTTGCTCTCCGATCTGTCGTTCCCAATATAAGCAAGTTGGACAAGGCATCTGTCATCAGAGATTCAATAAACTATCTGCAAGACCTTATTGACCAAGAGAAGAAACTGGAAGCAGAGATCAGAGAGCTCGAATCACGATCAATGTTGCTAGATAACCCTACAAGAGATTACGATTGCATCAATAATTTC…	ATGGAAGATCTTGACGATGAGTACAAGAATTATTGGGAAACCACAATGTTTTTCCAAAATCAAGAACTCGAATTTGACAGGTACTTTTAGAATCTGTCTAAGTACCTCTTTTCTGTTTTTTCTTTTGTTTTTAGTGGTCATTGATTAATGAAGTTGTTTTAAGTTATAAATTGAAATTTAGTTGGCCGCTAGAAGAAGCTTTTTCGGGTTCCGGCGAGTCAAGTTCGCCGGACGGAGCAGCAACGTCGCCGGTGACTTCAAAGAACGTTGCCTCTGAGAGGAAGAGACGGGAAAAGCTTAACCAGAGACTCTTTGCTCTCCGATCTGTCGTTCCCAATATAAGCAAGGTGTGATTAGTACTTCCACTAATACTTCCAGTAATGGTTTCTCTTAATTAAT…	-	264	Nucleus	4.97	30074.8	chrC01	E-box	f	4	allopolyploid
GSBRNA2T00138164001	BnaC01g12730D	BnabHLH306	S1	SFKSPNLEAERRRREKLHGRLMALRSHVPTVTNMTKASIVEDAITYIGEL	MGGGNKFQEPVKINRRRQVRKEKEEDEVNESFKSPNLEAERRRREKLHGRLMALRSHVPTVTNMTKASIVEDAITYIGELQKIVENLTEKLHEMEETPLEIYEQQTVHTIKPEVEAIDLKMEMKKTGIEENVQFCKIGKRKFWLKITTEKRPGIFTKFMEVMCLLGFEIIDITLATSNGAIIISSSVQILQGLCDGDSVDPQQTKDFLLEVMRSNP*	ATGGGCGGAGGAAACAAATTTCAAGAACCAGTCAAGATTAACCGTAGGAGACAAGTAAGGAAAGAGAAGGAAGAAGATGAAGTCAATGAAAGCTTCAAATCGCCAAATCTTGAAGCTGAGAGACGTAGAAGAGAGAAGCTACATGGTCGGCTTATGGCTCTGCGATCTCATGTTCCAACTGTCACAAACATGACTAAAGCGAGTATTGTTGAAGATGCGATTACTTACATAGGAGAGCTTCAGAAGATTGTTGAGAATCTTACAGAGAAGCTTCATGAAATGGAAGAAACTCCTCTTGAGATTTATGAACAACAAACGGTTCATACTATAAAACCTGAGGTTGAAGCTATTGATTTGAAAATGGAGATGAAGAAAACGGGAATCGAGGAGAATGTGCAG…	ATGGGCGGAGGAAACAAATTTCAAGAACCAGTCAAGATTAACCGTAGGAGACAAGTAAGGAAAGAGAAGGAAGAAGATGAAGTCAATGAAAGCTTCAAATCGCCAAATCTTGAAGCTGAGAGACGTAGAAGAGAGAAGCTACATGGTCGGCTTATGGCTCTGCGATCTCATGTTCCAACTGTCACAAACGTAAAATCCACAATCTTAGATTTTTGTTCATTGTGTGTGTGTGTTTTGGTGATGATAGCTGTAGTTTTTGTTTTTCTTTTTGTTGTTATCCAGATGACTAAAGCGAGTATTGTTGAAGATGCGATTACTTACATAGGAGAGCTTCAGAAGATTGTTGAGAATCTTACAGAGAAGCTTCATGAAATGGAAGAAACTCCTCTTGAGATTTAT…	-	217	Nucleus	6.17	24863.8	chrC01	E-box	f	3	allopolyploid
GSBRNA2T00074458001	BnaC02g11780D	BnabHLH322	S1	SPASKNIVSERNRRQKLNQRLFALRSVVPNITKMDKASIIKDAISYIQGL	MENIDQEFNNYWEHNSFLQNEDFEYDSWPLEEAISGSYDSSSPDGAASSPASKNIVSERNRRQKLNQRLFALRSVVPNITKMDKASIIKDAISYIQGLQNEESKLEAKIRELESTPKSSLSFSKDFDPDLLVPVTSKKMKQLDSGSSRSLIEVIELKVKSMGERIMVVNVKCNKRTDTMVKLCEVFESLNLKILTSNLNSFSGMIFNTLFIEADEEEQEVVRLKIETGIGAYNETQSPTWSI*	ATGGAGAATATCGACCAAGAATTCAACAATTACTGGGAACACAACTCCTTCCTCCAAAACGAAGACTTCGAATACGACAGCTGGCCTTTGGAGGAAGCTATTTCTGGGTCGTATGATTCGAGCTCGCCTGATGGGGCGGCTTCGTCGCCGGCTTCTAAGAATATTGTATCGGAGAGAAACAGAAGACAGAAACTTAACCAGAGACTCTTCGCTCTTCGATCAGTTGTTCCTAATATCACTAAGATGGATAAAGCATCAATAATCAAAGATGCTATTAGTTACATACAAGGGTTACAAAATGAAGAATCGAAGCTCGAAGCTAAGATCAGAGAACTTGAATCTACACCGAAGAGTAGCTTGAGTTTCAGTAAAGATTTTGATCCTGATTTACTGGTTCCT…	ATGGAGAATATCGACCAAGAATTCAACAATTACTGGGAACACAACTCCTTCCTCCAAAACGAAGACTTCGAATACGACAGGTTCTTTCTTTTTCTCTTTCTCTTACACACTTTCCCGGAAACACTGGAGATTTTGATATTTTGTTCTATCTTAAAGCTGGCCTTTGGAGGAAGCTATTTCTGGGTCGTATGATTCGAGCTCGCCTGATGGGGCGGCTTCGTCGCCGGCTTCTAAGAATATTGTATCGGAGAGAAACAGAAGACAGAAACTTAACCAGAGACTCTTCGCTCTTCGATCAGTTGTTCCTAATATCACTAAGGTTCCCATTTTTAAAAAGATATTTTTCATCTGTTTTCTTCTAGTTCCAGGGTTCAAACTTATTACCGATTCTGTTTCTTT…	-	243	Nucleus	4.91	27483	chrC02	E-box	k	4	allopolyploid
GSBRNA2T00040443001	BnaC02g36310D	BnabHLH337	S1	GMPAKNLMAERRRRKKLNDRLYMLRSVVPKISKMDRASILGDAIDYLKEL	MVLDGNGGAVWLGGGGGGGGERVHEEENGAAHFKPMLEGVDWFSNQPQELHMLQSHHQDFRFLGGGFAFHQSVDSSSSFSPSQAFGLDMSHQPSFLAAANNNNPFDNNNAFEFGSDSGFLGHIQAPMGFGSLMQLGNNNSTPLCGGGGFTPLELEGFGSPASFVGSRAKVLKPLEVLASSGAQPTLFQKRAAMRQSSGMMRKLSDDGEMDETGVEVSGLNYESDELNESGKAAESVQNGGGGRGKKKGMPAKNLMAERRRRKKLNDRLYMLRSVVPKISKMDRASILGDAIDYLKELLQRINDLHNELESTPNGSLPPTSSSFHPLTPTPQTLSCRVKEELCPSSLPSPKGQQARVEVRLREGRAVNIHMFCGRRPGLLLDTMKALDNLGLDVQQAVIS…	ATGGTTCTCGACGGAAACGGCGGCGCGGTATGGTTAGGCGGCGGCGGAGGAGGAGGAGGAGAACGGGTTCATGAGGAGGAAAACGGTGCTGCTCACTTCAAACCTATGCTTGAAGGTGTTGACTGGTTCAGTAACCAACCTCAAGAACTCCACATGTTACAGAGTCATCATCAAGATTTCAGATTCCTCGGTGGTGGTTTCGCTTTTCATCAGTCTGTTGACTCTTCCTCCTCTTTCTCTCCCTCTCAAGCTTTTGGCCTCGACATGTCTCATCAGCCTTCGTTCTTGGCTGCGGCCAACAACAACAACCCTTTTGATAATAATAATGCCTTTGAGTTCGGGTCTGATTCTGGTTTCCTCGGACATATCCAAGCTCCTATGGGGTTTGGTTCGTTGATG…	AAATCAGCAACTATGGAGGCGTGACGGTGAGACGACGGCAACGAAGAAAGCAAAGAAAGTCACGAGAAGCACACCTCAATGGATTCCTCGTGATTCCACTTTAATGCCCTTTCATTGTCTAATCTAATCTCCAAAAAGATTCAAACTTTCTTTTCTCTTCTCTGTAGAATTGTGAAAAAGCTCTCACCTTTACGATGGTTCTCGACGGAAACGGCGGCGCGGTATGGTTAGGCGGCGGCGGAGGAGGAGGAGGAGAACGGGTTCATGAGGAGGAAAACGGTGCTGCTCACTTCAAACCTATGCTTGAAGGTGTTGACTGGTTCAGTAACCAACCTCAAGAACTCCACATGTTACAGAGTCATCATCAAGATTTCAGATTCCTCGGTGGTGGTTTCGCTT…	-	440	Nucleus	5.82	47365.3	chrC02	E-box	f	3	allopolyploid
GSBRNA2T00060718001	BnaC03g13080D	BnabHLH348	S1	SPASKNIVLERNRRQKLNQRLFALRSVVPNITKMDKASIIKDAISYIQGL	MDDINQEFNNYWEPSSFLQNKEFEYDSWPLEEAISGSYDSSSPDGAASSPASKNIVLERNRRQKLNQRLFALRSVVPNITKMDKASIIKDAISYIQGLQFDETKLESEIRELESTPKSSLSFGKDFDRDLLVPVTSKRMRQLDSGYSRSLIEVLEFKVTFMGERTMVVNVTCNKRTDTMVKLCEVFESLNLKIITFNLNSFSGMIFNTLFIEADEEEQDVLRLKIESGIGAYNGAQSPTWSMESIY*	ATGGACGATATCAACCAAGAGTTCAACAATTACTGGGAACCCAGCTCCTTCCTCCAAAACAAAGAGTTTGAATACGACAGCTGGCCGTTGGAGGAAGCTATCTCTGGGTCGTATGATTCGAGTTCTCCTGATGGTGCGGCCTCGTCCCCGGCTTCAAAGAATATTGTGTTGGAGAGAAACAGAAGGCAAAAGCTTAACCAGAGGCTCTTTGCTCTTCGATCTGTTGTTCCTAATATCACTAAGATGGATAAAGCATCAATAATCAAAGATGCTATAAGTTACATACAAGGGTTACAATTTGATGAAACGAAGCTTGAATCCGAGATCAGAGAACTTGAATCTACACCAAAGAGTAGCTTGAGTTTCGGTAAAGATTTTGATCGTGATCTACTGGTTCCT…	ATGGACGATATCAACCAAGAGTTCAACAATTACTGGGAACCCAGCTCCTTCCTCCAAAACAAAGAGTTTGAATACGACAGGTTCTTCCTTCTTTTTCTTGATTACTTTCTTTGAAGCACTTGAGTTTTTGATAGTTTTTCTTGTTGATATAAAAAGCTGGCCGTTGGAGGAAGCTATCTCTGGGTCGTATGATTCGAGTTCTCCTGATGGTGCGGCCTCGTCCCCGGCTTCAAAGAATATTGTGTTGGAGAGAAACAGAAGGCAAAAGCTTAACCAGAGGCTCTTTGCTCTTCGATCTGTTGTTCCTAATATCACTAAGGTTCGCAACTCAAAACTCTTTGTCTTCTAGTTCCAAGATCCATGCTTATTATTATGGATTTTATTTTTATTTTATGGTAG…	-	247	Nucleus	4.76	28134.7	chrC03	E-box	f	4	segmental duplication
GSBRNA2T00150198001	BnaC03g46740D	BnabHLH371	S1	HTQAKNLHAERRRRKKLNDRLYALRSLVPRITKLDRASILGDAINYVKEL	MESNMQNLLEKLRPLVGARAWDYCVLWSLNEDQRFVKWMGCCCGGTQLIEEAGTEEFSFGGCRDVMFHHPRTKSCEFLAHLPSSISLDSGIYAETLLTNQTGWLTESSGPGFMQETICTRVLVPIPRGLVELFAARHVAEDQNVVDFVMGHCNMLMDETVRINMMAGDKVESKPYGMLLPGDIYQKGSSKDEEMMNLPSPYDISADQIRLNFLPQMNDYESQQHLKMKSDYDHHHQTLGYDLPENGNNMNPFNTVAEEGMSVMGEASLLVNEQQVGNDKEMNENATGSDCSDQIDDEDDPKRKKKTGKHTQAKNLHAERRRRKKLNDRLYALRSLVPRITKLDRASILGDAINYVKELQNEAKELQDELEENSETEDGSNRQQGGMSLNGTVLTGFHQG…	ATGGAGAGTAATATGCAAAACCTGTTGGAGAAATTAAGGCCTCTTGTGGGTGCAAGAGCTTGGGACTATTGCGTTCTTTGGAGCCTAAATGAGGACCAAAGGTTTGTGAAGTGGATGGGATGTTGTTGTGGTGGGACACAACTCATAGAGGAAGCTGGAACAGAAGAGTTTAGCTTCGGAGGTTGTAGAGATGTTATGTTCCATCATCCTCGAACCAAATCTTGTGAATTTCTTGCCCATCTTCCTTCTTCCATCTCTCTTGATTCCGGGATATATGCGGAGACTCTTCTGACTAACCAGACCGGTTGGTTAACTGAGAGCTCAGGACCAGGTTTTATGCAGGAAACAATATGTACTAGGGTTTTGGTTCCTATACCGAGAGGATTAGTGGAGCTCTTT…	ATGGAGAGTAATATGCAAAACCTGTTGGAGAAATTAAGGCCTCTTGTGGGTGCAAGAGCTTGGGACTATTGCGTTCTTTGGAGCCTAAATGAGGACCAAAGGTTAATTTAGTTCTTCAGTGCAATAAAGTTTTAAAGAATCTCTTTCGTCACATTGTTTCCTTTCTGGTTTGGGAGGAGACAGGTTTGTGAAGTGGATGGGATGTTGTTGTGGTGGGACACAACTCATAGAGGAAGCTGGAACAGAAGAGTTTAGCTTCGGAGGTTGTAGAGATGTTATGTTCCATCATCCTCGAACCAAATCTTGTGAATTTCTTGCCCATCTTCCTTCTTCCATCTCTCTTGATTCCGGGTATGAACATATATATGCGACACAAGACTATATTGTTTCATATGATAT…	-	569	Nucleus	5.19	64604.9	chrC03	E-box	f	7	allopolyploid
GSBRNA2T00047327001	BnaC03g46920D	BnabHLH372	S1	TDRSKTLISERKRRGRMKDKLYALRALVPNITKMDKASIVGDAVAYVQEL	MEGTVNVLSNLSDIELHNFLVDPNFDQFINLIRGDDQTNKNPSLDFDLGGPFQNSPSFVDENHFIPSHVNDLFDELPDLDSNVAESFRSLDAESVKAGGDDDYNDCDDSSATTTHTDGSRKTRTDRSKTLISERKRRGRMKDKLYALRALVPNITKMDKASIVGDAVAYVQELQSQAKKLKADIAGLEASLNSTGGYQEPAPDAHKTRRGLNPPVSKKIIQMDVIQVEEKGFYVRLVCNKGVGVAPSLYKSLESLSSFEVQNSNLSSHSPDTYLLTYTLDGTCFEQSLNLPNLKLWITGSLLNQGFEFVKAFT*	ATGGAAGGAACAGTCAATGTTCTTTCAAACTTAAGCGACATAGAACTACACAACTTCTTGGTCGATCCAAACTTCGATCAGTTCATAAATCTCATTAGAGGAGATGATCAAACCAATAAAAACCCATCTCTTGATTTCGATCTTGGTGGTCCTTTCCAAAACAGTCCAAGTTTCGTCGACGAGAACCATTTTATCCCATCACATGTCAATGACCTTTTCGACGAACTGCCTGACTTGGACTCCAATGTCGCCGAGTCCTTCCGTAGCCTCGACGCAGAGAGTGTTAAGGCAGGCGGTGACGACGATTACAACGACTGCGACGACTCTTCAGCCACCACGACGCATACAGATGGAAGCCGTAAGACGAGGACGGATCGGTCAAAAACTTTGATCTCTGAG…	ATGGAAGGAACAGTCAATGTTCTTTCAAACTTAAGCGACATAGAACTACACAACTTCTTGGTCGATCCAAACTTCGATCAGTTCATAAATCTCATTAGAGGAGATGATCAAACCAATAAAAACCCATCTCTTGATTTCGATCTTGGTGGTCCTTTCCAAAACAGTCCAAGTTTCGTCGACGAGAACCATTTTATCCCATCACATGTCAATGACCTTTTCGACGAACTGCCTGACTTGGACTCCAATGTCGCCGAGTCCTTCCGTAGCCTCGACGCAGAGAGTGTTAAGGCAGGCGGTGACGACGATTACAACGACTGCGACGACTCTTCAGCCACCACGACGCATACAGATGGAAGCCGTAAGACGAGGACGGATCGGTCAAAAACTTTGATCTCTGAG…	-	314	Nucleus	4.99	34664.7	chrC03	E-box	f	3	allopolyploid
GSBRNA2T00057047001	BnaC03g57010D	BnabHLH375	S1	GMPAKNLMAERRRRKKLNDRLYMLRSVVPKISKMDRASILGDAIDYLKEL	MNGDGTWLHDAGEQSQAGNDNDESGSWVRNTEENWFNNPQPLHHGSQTILHNNNQNDFRFSGGFPSNPSENLLLLLQQSTDTSSQLQHFTLDPTPQEQQQQSFLATKACITSLLNVPTSNNNNPFDELGFSSGFFGQTHVNQTPNSMSFAGMSSPPENTAGVSNRFSPLEFTGVANGVFENRAKVLKPLDVLASSTSQPTLFQKRAAMRQSSSSKTCNSESSSEMRRSSYEPDIDDASTGIIDIISDEHNKGKKKGMPAKNLMAERRRRKKLNDRLYMLRSVVPKISKMDRASILGDAIDYLKELLQRINDLHTELESTAPPSSSSLNPLTPTTQTLSYRVKEELCPSSSFPSPRGEQARIEVKLREGKAVNIHMFCGRRPGLLLSTMRALDNLGLDVQ…	ATGAACGGCGACGGAACTTGGCTTCACGACGCTGGTGAACAATCTCAGGCAGGCAATGATAACGATGAATCTGGCTCGTGGGTCAGAAACACAGAAGAAAACTGGTTCAATAACCCACAACCACTACACCACGGTTCTCAAACCATCCTCCATAACAACAACCAAAACGACTTCAGATTCAGTGGTGGGTTTCCTTCAAACCCCTCAGAGAATCTACTTCTCCTTCTTCAGCAATCTACTGATACATCTTCTCAATTGCAACACTTCACACTCGACCCTACTCCACAAGAACAACAACAACAATCTTTCTTAGCTACCAAAGCATGCATCACTTCTCTCCTCAACGTCCCCACCAGCAACAACAACAACCCTTTTGATGAACTCGGTTTCAGTTCTGGG…	AAAAAAAATGAGAGAGAGGTGGCAAAGATGAAGTGAAGGAGGTGAGAGACGTAAAGCAAAGCAAAGGGGATCGTCACGAGAATCAGTGGCAAGTCTTAGCTTTTAGTATTTGAGCTCTGAATTTTTTCTCCTTTATCTTCTTTTTTTGATCAGCCATCTTCATAAGATCCTCGTGATTCCACTCGCCTTGTCTCTCCCATTTCAGAGGTTTCATTTTGCTTCCAACTTCTCCCAAAGTTCGAAACTTTTCACTATGAACGGCGACGGAACTTGGCTTCACGACGCTGGTGAACAATCTCAGGCAGGCAATGATAACGATGAATCTGGCTCGTGGGTCAGAAACACAGAAGAAAACTGGTTCAATAACCCACAACCACTACACCACGGTTCTCAAACCAT…	-	445	Nucleus	5.86	49040.7	chrC03	E-box	f	3	allopolyploid
GSBRNA2T00086727001	BnaC03g64200D	BnabHLH384	S1	SFKSPNLEAERRRREKLHGRLMALRSHVPIVTNMTKASIVEDSITYIREL	MGGGNRFQEPVRISRRRQVRKDEEENEVNESFKSPNLEAERRRREKLHGRLMALRSHVPIVTNMTKASIVEDSITYIRELQEEVVNLTEKLHEMEEAPLELDEQQQTDQIIKPEHETIDLKEEMKKLGIEENIQLCKIGERKLWLKITTEKKPGIFTKFMEVMRFMGLEIIDITLTTSCGATLICSSVQILQGLCDGDSVDLEQTKEFLLEVMRSNP*	ATGGGAGGAGGAAACAGATTTCAAGAACCAGTGAGGATTAGCCGTAGGAGACAAGTAAGGAAAGATGAGGAAGAAAATGAAGTCAATGAAAGCTTCAAATCTCCAAATCTTGAAGCTGAGAGACGTAGAAGAGAGAAGCTACATGGTCGGCTCATGGCTCTGCGATCTCATGTTCCAATTGTCACCAACATGACAAAAGCGAGTATTGTCGAAGACTCAATTACTTACATAAGAGAGCTTCAAGAGGAAGTTGTTAATCTTACAGAAAAGCTTCATGAAATGGAAGAAGCTCCTCTTGAGCTTGATGAACAACAACAAACGGATCAGATTATAAAACCTGAACATGAAACTATTGATTTGAAAGAGGAGATGAAGAAACTCGGCATCGAGGAGAATATC…	ATGGGAGGAGGAAACAGATTTCAAGAACCAGTGAGGATTAGCCGTAGGAGACAAGTAAGGAAAGATGAGGAAGAAAATGAAGTCAATGAAAGCTTCAAATCTCCAAATCTTGAAGCTGAGAGACGTAGAAGAGAGAAGCTACATGGTCGGCTCATGGCTCTGCGATCTCATGTTCCAATTGTCACCAACGTAAATCCCATATCTCAGTTTTTTAAAAAATAATATTTTGAGTGTGTTTGTGTTTCGGTGATGATGATTGTTGTTGGTTTTGTTTTTTTCTCCAGATGACAAAAGCGAGTATTGTCGAAGACTCAATTACTTACATAAGAGAGCTTCAAGAGGAAGTTGTTAATCTTACAGAAAAGCTTCATGAAATGGAAGAAGCTCCTCTTGAGCTTG…	-	218	Nucleus	5.19	25183.9	chrC03	E-box	f	2	allopolyploid
GSBRNA2T00148180001	BnaC04g16120D	BnabHLH403	S1	TDRSRTLISERKRRGRMKDKLYALRSLVPNITKMDKASIVGDAVAYVQEL	MKGRVIALTNLNDLELHNFLVDPNFDQFINLIRGDDQTIENPPLDFDLGGPLHNSPCFIDENQFIQTPVDNLFDELPDIDSNVAESFRSFEGESVVRASGEDDYNDGDDSSATTTNIDGSRKKKTDRSRTLISERKRRGRMKDKLYALRSLVPNITKMDKASIVGDAVAYVQELQSQAKKLKADIAGLEASLTSTGGYQKPAPVAQKSHTFRCINPPVSKKINQMDVIQVEEKEFYVRLVCNKGQGVAASLYKSLESLTSFQVQNSNLSSPSPETYILTYTLDGTCFEQSLNLPNLKLWITGSLLNQGFEFIKPFN*	ATGAAAGGAAGAGTCATAGCTCTTACAAACCTAAACGACCTCGAACTACACAACTTCTTGGTCGATCCAAACTTCGATCAGTTCATAAATCTCATAAGAGGAGATGACCAAACCATCGAAAACCCACCTCTCGATTTCGATCTTGGTGGTCCTTTACACAACAGCCCATGTTTCATCGACGAGAACCAGTTTATCCAAACACCTGTGGATAACCTGTTCGACGAGTTGCCTGATATAGACTCCAATGTGGCCGAATCGTTCCGTAGCTTCGAGGGTGAGAGTGTTGTAAGAGCAAGCGGCGAAGACGATTACAACGACGGCGATGATTCTTCTGCCACCACGACGAATATTGATGGAAGCCGTAAGAAGAAGACGGATCGATCGAGAACTTTGATCTCC…	ATGAAAGGAAGAGTCATAGCTCTTACAAACCTAAACGACCTCGAACTACACAACTTCTTGGTCGATCCAAACTTCGATCAGTTCATAAATCTCATAAGAGGAGATGACCAAACCATCGAAAACCCACCTCTCGATTTCGATCTTGGTGGTCCTTTACACAACAGCCCATGTTTCATCGACGAGAACCAGTTTATCCAAACACCTGTGGATAACCTGTTCGACGAGTTGCCTGATATAGACTCCAATGTGGCCGAATCGTTCCGTAGCTTCGAGGGTGAGAGTGTTGTAAGAGCAAGCGGCGAAGACGATTACAACGACGGCGATGATTCTTCTGCCACCACGACGAATATTGATGGAAGCCGTAAGAAGAAGACGGATCGATCGAGAACTTTGATCTCC…	-	317	Nucleus	5.1	35271.7	chrC04	E-box	f	3	segmental duplication
GSBRNA2T00127778001	BnaC04g39550D	BnabHLH419	S1	TDRSRTLISERRRRSRMKDKLYALRSLVPNITKMDKASIVGDAVLYVQEL	MDGRVNALSNLNDLEVYNFLVDPNFDQFINFIRGDDQAIENPPLDFDLGGRPLQNNSCFIDQNQFVPTPVVDLFNELPDLGSNVTESFHSFEGESVKPGGDDDDYNDGDDSSATTTNNDGSRKTKTDRSRTLISERRRRSRMKDKLYALRSLVPNITKMDKASIVGDAVLYVQELQSQAKKLKADIAGLEASLNSTGGYQEPAPDARTTQTFQSIKSPSKNIIEMDVIQVEEKGFYVRLVCNKGVGVAPSLYKSLESLRSFQVQNSNLSSPSPDRYLLTYALDGTCFEQSLNLPNLKLWITGSLLNQGFEFLKPFT*	ATGGACGGAAGAGTCAACGCTCTTTCAAACCTAAACGACCTAGAAGTATACAACTTCTTGGTCGATCCAAACTTCGATCAGTTCATTAATTTCATCAGAGGAGATGATCAAGCCATCGAAAACCCACCCCTCGATTTCGATCTTGGTGGTCGTCCTTTACAAAACAACTCATGTTTCATCGACCAAAACCAGTTTGTCCCAACACCTGTCGTTGACCTGTTCAACGAACTGCCTGACCTTGGTTCCAATGTCACCGAGTCGTTCCATAGCTTCGAGGGCGAGAGTGTCAAACCTGGCGGTGACGATGACGACTACAACGACGGAGACGATTCTTCGGCCACGACAACGAATAATGATGGAAGCCGTAAAACGAAGACGGATCGGTCGAGGACTTTGATC…	ATGGACGGAAGAGTCAACGCTCTTTCAAACCTAAACGACCTAGAAGTATACAACTTCTTGGTCGATCCAAACTTCGATCAGTTCATTAATTTCATCAGAGGAGATGATCAAGCCATCGAAAACCCACCCCTCGATTTCGATCTTGGTGGTCGTCCTTTACAAAACAACTCATGTTTCATCGACCAAAACCAGTTTGTCCCAACACCTGTCGTTGACCTGTTCAACGAACTGCCTGACCTTGGTTCCAATGTCACCGAGTCGTTCCATAGCTTCGAGGGCGAGAGTGTCAAACCTGGCGGTGACGATGACGACTACAACGACGGAGACGATTCTTCGGCCACGACAACGAATAATGATGGAAGCCGTAAAACGAAGACGGATCGGTCGAGGACTTTGATC…	-	317	Nucleus	4.75	35221.3	chrC04	E-box	f	3	allopolyploid
GSBRNA2T00064999001	BnaC05g08100D	BnabHLH447	S1	NFKSKNLHSERKRRERINQRIYALRAVVPNVTKVLPENSFQMNKNGTLSDAVDYINQL	MMRGGERVKEFLRPFVDSREWDFCVIWKLGDDPSRFIEWVGCCCSGSYIDKNIKHEHVEEETQNTSSICRDEDNKHHIRTLACEALSRFPLFMPLYPGIHGEVVMSKSPKWLVNSGPGSKQDIFSTRVLVPVRDGLVELFSFIMKPVDESMVDLIISHCNTFVEPYPEKTLPFRIISKAEESMLMHKEEDVVMQNTIDDKKVAKENFKSKNLHSERKRRERINQRIYALRAVVPNVTKVLPENSFQMNKNGTLSDAVDYINQLLVEKQKLEDELRGINEIESRRIAAEEESAIANPQAEKVASRLNKIVNSEVNLEVHETGERGFLIRIAQEHKQDGFIRLIETVDSCGLEIIDVNFTRLDLRVMTVLNVKATKDGTTPENLRDLLIKMMMRTSENPNA…	ATGATGAGAGGTGGTGAGAGAGTGAAGGAGTTTCTACGACCTTTTGTTGATTCAAGAGAGTGGGACTTTTGCGTTATCTGGAAACTCGGCGATGATCCTTCTAGGTTTATTGAATGGGTGGGATGCTGCTGCAGTGGTAGTTATATTGATAAGAACATTAAGCATGAACATGTGGAAGAAGAGACGCAAAACACGAGCTCTATTTGCAGAGATGAAGACAACAAGCATCATATCAGAACCTTAGCTTGTGAAGCTCTTTCTCGTTTTCCTCTCTTCATGCCTCTCTATCCCGGGATTCATGGAGAAGTAGTCATGTCAAAATCTCCCAAATGGTTGGTTAATTCAGGTCCTGGATCTAAACAGGATATATTCAGCACAAGGGTTCTTGTCCCTGTGCGT…	ATGATGAGAGGTGGTGAGAGAGTGAAGGAGTTTCTACGACCTTTTGTTGATTCAAGAGAGTGGGACTTTTGCGTTATCTGGAAACTCGGCGATGATCCTTCTAGGTACACCTCACTGTTTAATTTCTGTTTTGTTTTGTTTTGTTTCAGTAGCAAACTTCAGTTTTGATTCATTCTAATGGGTATTGGTGTTTTAATTTCTGTTTCTGTTCTGTTTCCAAGTTTTTTTCTGTTTTTTTTTTAAGTCTTTTGCCTCAACTTGTCTTTGAGATTCTATGGTGATTTGTGTTTTTCAGATTTGATAATACTGTTTAAAGTTTTTTTATTGTATGTGTTTTGTCTTAACATCTCTCTATATCTATATCCTGTTTTTGATAATACATGTCTTCTTTTGTCTGCT…	-	407	Nucleus	5.82	46679.5	chrC05	E-box	f	7	allopolyploid
GSBRNA2T00008967001	BnaC05g09250D	BnabHLH448	S1	MPAKNLMAERRRRKKLNDRLYMLRSVVPKISKMDRASILGDAIDYLKEL	MPAKNLMAERRRRKKLNDRLYMLRSVVPKISKMDRASILGDAIDYLKELLQRINDLHTELESTPSSSSGLTPSPQTLPYRVKEELCPSSSSLSSPKGEQARIEVKLREGKAVNIHMFCGRRPGLLLSTMRALDDLGLDVQQAVISCFNGFALDVFRAEQCQEGHEVFPEQIKAVLLDTAGYSGLL*	ATGCCTGCTAAGAATCTAATGGCTGAGAGAAGGAGGAGGAAGAAGCTTAATGATAGGCTTTACATGCTCAGATCAGTTGTACCCAAGATCAGCAAAATGGATAGAGCATCAATACTTGGTGATGCAATTGATTATCTTAAAGAGCTCTTACAGAGAATCAATGATCTTCATACTGAACTTGAATCTACTCCATCAAGTTCTTCAGGCTTAACACCGTCACCACAAACGCTACCTTACCGTGTTAAGGAAGAGTTGTGTCCGTCTTCCTCCTCCTTGTCAAGCCCTAAAGGCGAGCAAGCAAGAATTGAGGTTAAGTTAAGGGAAGGAAAGGCAGTGAACATTCACATGTTCTGTGGAAGACGACCTGGTCTTTTACTTTCCACCATGAGAGCTTTGGAT…	ATGCCTGCTAAGAATCTAATGGCTGAGAGAAGGAGGAGGAAGAAGCTTAATGATAGGCTTTACATGCTCAGATCAGTTGTACCCAAGATCAGCAAAGTAAGTAAAGATTCTTACCTTCTTTTTTTTTCTTCATTTTTTCGTGATTCTTAATTGTGGATTTTACATGCAGATGGATAGAGCATCAATACTTGGTGATGCAATTGATTATCTTAAAGAGCTCTTACAGAGAATCAATGATCTTCATACTGAACTTGAATCTACTCCATCAAGTTCTTCAGGCTTAACACCGTCACCACAAACGCTACCTTACCGTGTTAAGGAAGAGTTGTGTCCGTCTTCCTCCTCCTTGTCAAGCCCTAAAGGCGAGCAAGCAAGAGTAAGAATAAACTCATTTGTTTG…	-	186	Nucleus	8.69	20659.9	chrC05	E-box	f	3	segmental duplication
GSBRNA2T00144969001	BnaC07g05950D	BnabHLH484	S1	HSQAKNLLAERRRRKKLNDRLYALRSLVPRITKLDRASILGDAINYVKEL	MESTMQNLLEKLRPLVGARAWDYCVLWRLNEDQRFVKWIGCCCGGTQLIEENGTEEFSIEGCRDVMFHHPRTKSCEFLDHLPSSIPLDSGGIYAETLLTNQTGWLSESSEPGFMQETICTRVLIPIPGGLVELFATRHVAEDQNVVDFVMGNCNMLMDETVTINMMVADEVESKPYGMLCGDIHQKGSKDEEMMNLPLPYDISTDQMRVNFLPQMSEYEAQQHLKVKSDYHHQDLGYLPENGSKEMMGMNPFSTEDGMSVMGEPSLLVNEQQIANDKEMNENGTGSDCSDQIDDEDDQKYKKKTGKHSQAKNLLAERRRRKKLNDRLYALRSLVPRITKLDRASILGDAINYVKELQIEAKELQDELEENSETEDGANRQRGGVSLNGTVVTGFHPGIS…	ATGGAGAGTACTATGCAAAACTTGTTGGAGAAACTAAGGCCTCTGGTAGGTGCAAGAGCTTGGGACTATTGTGTTCTTTGGAGACTAAACGAAGACCAAAGGTTTGTGAAGTGGATAGGATGTTGTTGTGGTGGGACACAACTCATAGAGGAAAATGGAACTGAAGAGTTTAGCATCGAAGGTTGTAGGGATGTTATGTTTCATCATCCTCGAACCAAATCTTGTGAATTTCTTGATCATCTTCCTTCTTCCATCCCTCTTGATTCCGGCGGGATATATGCGGAGACTCTTCTGACTAACCAGACCGGTTGGTTAAGTGAGAGCTCAGAACCAGGTTTCATGCAGGAAACGATCTGTACAAGGGTTTTGATTCCTATACCGGGAGGATTAGTGGAGCTC…	GTCTTCTTAGCTGTTTTTGCTTTATCTTTTCAAGTTTCGGCAGTCACAAGATTTTTGAGGAATCTTTCCTTCCAGGAATCTTGTGTAAGTTCTTGTTATCTTAATTCTTTTCATGATATATTTGAGCTCTCATTGGTTTGAAATCATGTAAATGATACATTTTGTCTTTCTAATTACCTATGTCATCTCAAATTTCGCATTTGTTAACGAACAAAACCATAAAAAAAATATTGGCATTATATTGGTTAGAGTTTCAAGGGAACTTGTCCATTTTTGAAAGTTTATTTCTTCTTATTGTGGTGTAGACATTTTGAGAGAATGGAGAGTACTATGCAAAACTTGTTGGAGAAACTAAGGCCTCTGGTAGGTGCAAGAGCTTGGGACTATTGTGTTCTTTGG…	-	569	Nucleus	5.02	64569	chrC07	E-box	f	7	allopolyploid
GSBRNA2T00086031001	BnaC07g42240D	BnabHLH508	S1	PASSKNVVSERNRRQKLNQRLFALRSVVPNITKLDKASIVKDSIDYMQKL	MEDLEDEYKNYWETTMFFQNQELEFDSWPLEEAFSGSGDSSSPDGAATSPASSKNVVSERNRRQKLNQRLFALRSVVPNITKLDKASIVKDSIDYMQKLIDQEKRLEAEIQELESRSILVENPTRDYECINNFLENQQQDLSDNNVTRSKKFRQMDYNTSGSSSVARVHNQSLIEVLEMKVTWMGERTVVVCITCSKRRETMLQLCKVLESLNLNIVTTNFSSFSTRLSTTLFLQADEEERSTLETKIQTAIAAYNDPSCFINF*	ATGGAAGATCTCGAAGATGAGTACAAGAATTATTGGGAAACCACAATGTTCTTCCAGAATCAAGAACTCGAATTCGACAGTTGGCCGTTGGAAGAAGCGTTTTCGGGTTCCGGCGATTCGAGTTCGCCGGACGGAGCAGCAACCTCTCCGGCTTCTTCAAAGAACGTTGTCTCCGAGAGGAACCGACGGCAAAAGCTTAACCAGAGACTTTTCGCTCTCCGATCAGTCGTTCCCAACATAACCAAGTTGGACAAGGCATCTATCGTCAAAGATTCGATTGATTATATGCAAAAACTTATTGATCAAGAGAAAAGATTAGAAGCAGAGATCCAAGAGCTGGAATCACGATCAATATTGGTAGAAAATCCTACAAGAGATTACGAATGTATCAATAATTTC…	AAAAGACAGAGAGATAGAGCAAAAGAAACCTTCCATTTCAAGAAAGCATCATTCTTGTTTGTTTGTGTGTCCGAAAATGGAAGATCTCGAAGATGAGTACAAGAATTATTGGGAAACCACAATGTTCTTCCAGAATCAAGAACTCGAATTCGACAGGTATTTTTAGAACATAGTAATATCTTTTTTCTTTTTGTTTTTTTTGTTTGTTAGTTAGTCATTATACATTAAATGAGATTTGTTTAAATGATTTAGTTGGCCGTTGGAAGAAGCGTTTTCGGGTTCCGGCGATTCGAGTTCGCCGGACGGAGCAGCAACCTCTCCGGCTTCTTCAAAGAACGTTGTCTCCGAGAGGAACCGACGGCAAAAGCTTAACCAGAGACTTTTCGCTCTCCGATCAGT…	-	265	Nucleus	4.82	30387	chrC07	E-box	f	4	allopolyploid
GSBRNA2T00013626001	BnaC08g49840D	BnabHLH535	S1	HFKSKNLHSERKRRERINQRIYALRALVPVITKMNKNGTISDAVDYINEL	MMRGVERVKEFLRPLVDSRDWDFCVIWKLGDDPSRFIEWVGCCCSGSYTDTNIKHENVEEEEEEEEERQKMGSICRDEHNKHHIRSLSCEALSRFPLFIPLYPGIHGEVVMSKSPKWLVNSSPGSKQDIFRTRVLVPVRDGLVELFSFMMKPVDESMVDLIISRCNAFLEQSLPCLVMNKEEDVVMQDIIDGKANKKLTEEHFKSKNLHSERKRRERINQRIYALRALVPVITKMNKNGTISDAVDYINELLVEKQTLEDELSGINEIECRAEEEAVRVSSKLNMNVNNEVNLEVHETGEGEFLIRVTQEHKRDGFKRLIEAVDSCGLEIINVNVTRLDLTVMTILNVKANKYGITREDLRDLLFKMIITSAAVSVKHCT*	ATGATGAGAGGTGTTGAGAGAGTGAAGGAGTTTCTTAGACCCTTGGTTGATTCCAGAGACTGGGACTTTTGTGTTATCTGGAAACTCGGTGATGATCCTTCTAGGTTTATTGAATGGGTGGGATGCTGCTGCAGTGGTAGTTATACTGATACGAACATTAAGCATGAAAATGTGGAAGAAGAAGAAGAAGAAGAAGAAGAGAGACAAAAGATGGGGTCTATTTGCAGAGATGAACACAACAAGCATCATATAAGAAGCCTATCTTGTGAAGCTCTTTCTCGTTTTCCTCTCTTCATACCTCTCTATCCCGGGATTCATGGAGAGGTAGTCATGTCAAAATCTCCCAAATGGTTGGTTAATTCAAGTCCAGGATCTAAACAGGATATATTCAGAACAAGG…	ATGATGAGAGGTGTTGAGAGAGTGAAGGAGTTTCTTAGACCCTTGGTTGATTCCAGAGACTGGGACTTTTGTGTTATCTGGAAACTCGGTGATGATCCTTCTAGGTACACACTCACTCTCACAATCTCTTTCTTGTTCCTTGTTGTTCATGTGAATCCTCAGCTGTTTAATTGTTCCTTATTCCGTTTAATCCGCAGGTTTATTGAATGGGTGGGATGCTGCTGCAGTGGTAGTTATACTGATACGAACATTAAGCATGAAAATGTGGAAGAAGAAGAAGAAGAAGAAGAAGAGAGACAAAAGATGGGGTCTATTTGCAGAGATGAACACAACAAGCATCATATAAGAAGCCTATCTTGTGAAGCTCTTTCTCGTTTTCCTCTCTTCATACCTCTCTAT…	-	381	Nucleus	5.48	43788.3	chrC08_random	E-box	f	6	allopolyploid
GSBRNA2T00103989001	BnaC09g45980D	BnabHLH556	S1	GQPSKNLMAERRRRKRLNDRLSMLRSIMDRTSILGDAIEYMKELLNKINKL	MDMEWTQISKQESNNHDFFPSGRNLEYLCFNNPLHEDDNNVDHTFSSLMDLISQPPPLLHQPPQPSSSPTPFFSSTFDYPLLETLQDVIESPYYPPLGISASQEGNNNDNSSPLVEESKSLMSTGETNKKKRNKKVVGQPSKNLMAERRRRKRLNDRLSMLRSIMDRTSILGDAIEYMKELLNKINKLQELGSNSDLKDSLTTNQSMVRNSPKFEVDQREVNTHIDICCSTQPGLLLSTVGTLEINLGLEIQQCVISCFSDFSLQATCSEVAGNSECITSEDIKQALIKNAGYGGRCS*	ATGGACATGGAATGGACTCAAATAAGCAAGCAAGAGAGCAACAATCATGATTTTTTCCCAAGTGGACGTAACTTAGAATACCTCTGCTTCAACAACCCTCTTCATGAAGACGACAACAACGTTGATCACACTTTCTCTTCTTTGATGGATCTCATCTCTCAACCTCCTCCATTGCTTCACCAACCACCACAACCATCGTCCTCTCCTACTCCGTTTTTCTCCTCCACTTTCGACTATCCTTTGCTCGAGACGTTACAAGATGTTATAGAATCTCCTTATTATCCTCCATTGGGGATTTCAGCTTCTCAAGAAGGCAACAACAATGACAATTCTTCACCATTAGTGGAGGAAAGCAAGAGCCTCATGAGCACTGGAGAAACGAACAAGAAAAAGCGTAAT…	ATGGACATGGAATGGACTCAAATAAGCAAGCAAGAGAGCAACAATCATGATTTTTTCCCAAGTGGACGTAACTTAGAATACCTCTGCTTCAACAACCCTCTTCATGAAGACGACAACAACGTTGATCACACTTTCTCTTCTTTGATGGATCTCATCTCTCAACCTCCTCCATTGCTTCACCAACCACCACAACCATCGTCCTCTCCTACTCCGTTTTTCTCCTCCACTTTCGACTATCCTTTGCTCGAGACGTTACAAGATGTTATAGAATCTCCTTATTATCCTCCATTGGGGATTTCAGCTTCTCAAGAAGGCAACAACAATGACAATTCTTCACCATTAGTGGAGGAAAGCAAGAGCCTCATGAGCACTGGAGAAACGAACAAGAAAAAGCGTAAT…	-	299	Nucleus	5.08	33405.5	chrC09	E-box	f	3	unknown
GSBRNA2T00007681001	BnaC09g53390D	BnabHLH562	S1	SPASKNIVSERNRRQKLNQRLFALRSVVPNIT	MDNVDQEFNNYWETNSFLQNEDFEYDSWPLEEAISGSYDSSSPDGAASSPASKNIVSERNRRQKLNQRLFALRSVVPNIT*	ATGGATAACGTCGACCAAGAGTTCAACAATTACTGGGAAACAAACTCCTTCCTCCAAAACGAAGACTTCGAATATGACAGCTGGCCTTTGGAGGAAGCGATTTCTGGGTCGTATGATTCGAGTTCGCCTGATGGGGCGGCTTCGTCTCCGGCTTCTAAGAATATTGTGTCGGAGAGAAACAGAAGACAGAAGCTTAACCAGAGACTCTTCGCTCTTCGATCAGTTGTCCCCAATATCACTTAA	AGTAAGGAGGATACAACGCTGGTGTGTATATTAACTGGAAACCTACGTTGTTGTCTCCAGAGAGCTTGGTCTGTCTCATTCTAGTTTTATCACTGCCCTTCTCTATATAAAGCTCACAGGTCGAGAGAGACAAGAGACACCACATAAACGATCAGACAGTTGATTAGAGAGAACTCTGTCGGAAAATGGATAACGTCGACCAAGAGTTCAACAATTACTGGGAAACAAACTCCTTCCTCCAAAACGAAGACTTCGAATATGACAGGTTCTTTCTTGTTTTTTTCATTTTTGTCTCTCTCTTTCTATATCCCCACTTTCCCGGAAACACTTGAGATTCTGATATTCGTTTCTTTCTCTAATAGCTGGCCTTTGGAGGAAGCGATTTCTGGGTCGTATGAT…	-	81	Nucleus	4.36	9177.87	chrC09_random	E-box	k	1	unknown
GSBRNA2T00093985001	BnaCnng66200D	BnabHLH596	S1	GQPSKNLMAERRRRKRLNDRLSMLRSIVPNISKMDRTSILGDAIDYMKEL	MELSTQMNVFEELLVPTKQETTDNYNYNSNINNLSFNGGFDHHQLFSNGWNIDYLCFNNEEEDENTLLYSSSFMDLISQPPPLLLHQTPPLPPPSSSSPPLISSTASTFDDPFLEALQEIIDSSSSSPPVMLPTSQEESFINHSSYPSPLVESDQSKSFSVRYCGGVVETTNKKKSKKLEGQPSKNLMAERRRRKRLNDRLSMLRSIVPNISKMDRTSILGDAIDYMKELLDKINKLQDEEQELGVSNSSHHSKLFGDIKDLNTNEPLVRNSPKFEVDRRDQDTRVEICCSPKPGLLLSTVNTLETLGLEIEQCVISCFSDFSLHASCSEAAQQRDFINSEDIKQALFRNAGYGGKCL*	ATGGAACTGTCGACTCAGATGAATGTGTTCGAAGAGCTTCTTGTTCCGACAAAGCAAGAAACCACCGACAACTACAATTACAATAGCAACATCAACAACCTGAGCTTTAATGGCGGATTTGATCATCATCAGTTATTCTCAAATGGATGGAACATTGATTACCTCTGTTTCAACAATGAAGAAGAAGACGAAAATACTCTTCTGTACTCATCCTCTTTCATGGACCTAATCTCTCAACCTCCACCGTTGCTTCTTCACCAAACACCACCTTTACCACCACCCTCATCTTCATCTCCGCCGTTAATCTCCTCCACGGCCTCAACATTCGATGACCCTTTTCTTGAGGCCCTACAAGAGATTATAGACTCTTCTTCCTCTTCACCACCAGTGATGCTTCCA…	ATGGAACTGTCGACTCAGATGAATGTGTTCGAAGAGCTTCTTGTTCCGACAAAGCAAGAAACCACCGACAACTACAATTACAATAGCAACATCAACAACCTGAGCTTTAATGGCGGATTTGATCATCATCAGTTATTCTCAAATGGATGGAACATTGATTACCTCTGTTTCAACAATGAAGAAGAAGACGAAAATACTCTTCTGTACTCATCCTCTTTCATGGACCTAATCTCTCAACCTCCACCGTTGCTTCTTCACCAAACACCACCTTTACCACCACCCTCATCTTCATCTCCGCCGTTAATCTCCTCCACGGCCTCAACATTCGATGACCCTTTTCTTGAGGCCCTACAAGAGATTATAGACTCTTCTTCCTCTTCACCACCAGTGATGCTTCCA…	-	359	Nucleus	4.88	40278	chrCnn_random	E-box	f	3	unknown
GSBRNA2T00002574001	BnaA01g23440D	BnabHLH018	S10	SQRMTRIMVERKRRKQMNEHLRVLRSLMPGSYVKRGDQASIIGGVIEFVREL	MDKYYSASNFFGKPLGGHDSNSSGMIDYTLNGDLQPQKQPMLQQQPHQLSPSEFGATPFFDKKIFIDIMHFADFGPKLALNRTNNQAVHETGFDPVCFLKFPVLKERIEDHIRTQHLMSSHRTPQEGGECGGNIGCVFLEDQDNNSRRLRFIRGGENEDRDNDNVTTKEVNSKRKRGRTSKTIEEVESQRMTRIMVERKRRKQMNEHLRVLRSLMPGSYVKRGDQASIIGGVIEFVRELEELLPCLESQKRRRILEETGHRQTGDMTRPTNPSSCPVTRVANQTQPLIITKNITELEGGGGLLEEMTENKSCLADVEVKLLGFDAMIKILSKRRPGQLLMTMAALEDLHLSILHTSITTMEQTVLYSFIVKASSTCLHIILIGV*	ATGGATAAATATTACTCGGCATCGAACTTCTTCGGTAAACCCTTAGGCGGTCATGACAGTAACAGCTCCGGTATGATAGACTATACGCTCAACGGAGACCTTCAACCGCAAAAGCAACCAATGCTACAACAGCAGCCGCATCAACTGTCCCCTTCCGAATTTGGAGCAACGCCTTTTTTTGATAAAAAAATTTTTATAGACATTATGCATTTTGCAGACTTCGGTCCGAAATTGGCGTTGAACCGGACCAATAACCAAGCCGTTCACGAAACCGGGTTTGATCCGGTTTGCTTCTTGAAGTTCCCAGTCTTGAAGGAAAGGATAGAGGACCATATTCGAACCCAGCATCTCATGTCTTCTCATAGGACGCCTCAGGAGGGAGGTGAGTGTGGAGGAAAC…	ATGGATAAATATTACTCGGTACGTACGTTCTTCCCATATCTCAAGCATTAATTTTTCTCGTATATATATTTTAAATTTATGTATATTACTCAACTCCTCTCAGGCATCGAACTTCTTCGGTAAACCCTTAGGCGGTCATGACAGTAACAGCTCCGGTATGATAGACTATACGCTCAACGGAGACCTTCAACCGCAAAAGCAACCAATGCTACAACAGCAGCCGCATCAACTGTCCCCTTCCGAATTTGGAGCAACGCCTTTTTTTGATAAAAAAATTTTTATAGACATTATGCATTTTGCAGACTTCGGTCCGAAATTGGCGTTGAACCGGACCAATAACCAAGCCGTTCACGAAACCGGGTTTGATCCGGTTTGCTTCTTGAAGTTCCCAGTCTTGAA…	-	385	Nucleus	8.12	43500.78	chrA01	G-box	f	2	allopolyploid
GSBRNA2T00116433001	BnaA02g15870D	BnabHLH038	S10	NQRMTHIAVEKNRRKQMNDYLAVLRSLMPPSYAQRGDQASIVGGAINYLKEL	MALEAVVYPQDPFSLISCKDIQFHDFYFQQEDNQDPLDTKNNIKLGQEQRQGLPRINYNGKSVDTFTNDDYNYNDQEEDLRWPRDDHLYGSALDQPPPSDVAAGGGRRKRRRRTKSSKNKEEIENQRMTHIAVEKNRRKQMNDYLAVLRSLMPPSYAQRGDQASIVGGAINYLKELEHHLQSIEPPLKSTTVPVDTESASPAADQINTIAASSLGQFSEFFAFPQYSSRPSSSSVAEGMAEIEVTMVESHASVKILAKKRPKQLLKLAASIQNLKLTVLHLNVTTCDDSVLYSISLKVEEGSQLNTVEDIAAGMNQILRRIEEESS*	ATGGCCTTAGAGGCTGTTGTCTACCCACAAGATCCATTCTCCTTAATATCTTGCAAAGATATTCAGTTTCACGACTTCTACTTTCAACAAGAAGACAATCAAGATCCACTAGACACCAAGAACAACATTAAGCTAGGGCAAGAACAAAGACAAGGGCTTCCGAGAATTAATTATAACGGTAAAAGCGTAGATACTTTTACCAATGATGACTATAACTACAACGATCAGGAGGAGGATCTTCGATGGCCACGAGACGACCATCTTTATGGATCTGCCTTGGACCAACCTCCACCATCGGATGTGGCGGCTGGAGGGGGGAGGAGGAAGAGGAGGAGGAGGACAAAGAGTAGCAAGAACAAGGAAGAGATCGAGAACCAGAGGATGACTCACATCGCCGTA…	ATGGCCTTAGAGGCTGTTGTCTACCCACAAGATCCATTCTCCTTAATATCTTGCAAAGATATTCAGTTTCACGACTTCTACTTTCAACAAGAAGACAATCAAGATCCACTAGACACCAAGAACAACATTAAGCTAGGGCAAGAACAAAGACAAGGGCTTCCGAGAATTAATTATAACGGTAAAAGCGTAGATACTTTTACCAATGATGACTATAACTACAACGATCAGGAGGAGGATCTTCGATGGCCACGAGACGACCATCTTTATGGATCTGCCTTGGACCAACCTCCACCATCGGATGTGGCGGCTGGAGGGGGGAGGAGGAAGAGGAGGAGGAGGACAAAGAGTAGCAAGAACAAGGAAGAGATCGAGAACCAGAGGATGACTCACATCGCCGTA…	-	327	Nucleus	5.49	36662.00	chrA02	G-box	f	2	allopolyploid
GSBRNA2T00086672001	BnaA03g12390D	BnabHLH052	S10	QQKMSHVTVERNRRKQMNEHLTVLRSLMPCFYVKRGDQASIIGGVVEYISEL	MSDFLEECEFVDTSLAEDDLFAILESLEGAGEISPTAASTPKDGATSSKELVTDPNYETPSPKKKRKRLETEKEDEEEEDGEEEENKQQKMSHVTVERNRRKQMNEHLTVLRSLMPCFYVKRGDQASIIGGVVEYISELQQVLQSLEAKKQRKTYAEVLSPRLVPSPRPSPPVLSPRKPPLSPRISHHHLLLPPISPRTPQPTSPYLAHAPKLPLIPQPPLRSYSSLAGGSSLGDPPPYSPASSSSSPSVSSIRESSVINELVANSKSALADVEVKFSGANVLLKTVSHKIPGQVLKIIAALEDLALEILQVNINTADETMLNSFTIKIGIECQLSAEELAQQIQQTFC*	ATGTCGGATTTTCTTGAAGAGTGTGAATTTGTCGACACTTCACTAGCCGAAGATGATCTATTTGCTATCTTAGAGAGTCTTGAAGGCGCCGGAGAGATATCTCCAACGGCTGCATCTACACCTAAAGATGGAGCCACAAGTTCCAAAGAGTTAGTAACTGATCCAAACTATGAAACTCCATCTCCTAAGAAGAAGAGGAAAAGACTAGAAACCGAGAAAGAAGATGAAGAAGAAGAAGACGGAGAAGAAGAAGAGAATAAGCAACAAAAGATGTCTCACGTAACCGTGGAACGCAACAGGAGAAAGCAAATGAATGAGCACTTAACCGTTTTACGTTCTCTTATGCCTTGTTTCTACGTCAAAAGGGGGGACCAAGCATCGATAATTGGAGGAGTTGTG…	ATGTCGGATTTTCTTGAAGAGTGTGAATTTGTCGACACTTCACTAGCCGAAGATGATCTATTTGCTATCTTAGAGAGTCTTGAAGGCGCCGGAGAGATATCTCCAACGGCTGCATCTACACCTAAAGATGGAGCCACAAGTTCCAAAGAGTTAGTAACTGATCCAAACTATGAAACTCCATCTCCTAAGAAGAAGAGGAAAAGACTAGAAACCGAGAAAGAAGATGAAGAAGAAGAAGACGGAGAAGAAGAAGAGAATAAGCAACAAAAGATGTCTCACGTAACCGTGGAACGCAACAGGAGAAAGCAAATGAATGAGCACTTAACCGTTTTACGTTCTCTTATGCCTTGTTTCTACGTCAAAAGGGTAAAGATTCGTACATCTATATATTTTCTGAGT…	-	350	Nucleus	5.29	38292.44	chrA03	G-box	f	2	allopolyploid
GSBRNA2T00154882001	BnaA03g37180D	BnabHLH069	S10	SQRMTHIAVERNRRKQMNEHLRVLRSLMPGSYVQRGDQASIIGGAIEFVREL	MDKDYSAPNFLGESSGGNDDNNSGMIDYMFNRNLQQQKQSMPQQHQLSPSGFGATTPTFDKMSFADVMQFADFGPKLALNQTRNQDDQETGLDPVYFLKFPVLNDKIEDHNQTHNLMSQEGGECEGNIGNVFLEEKENQEDENDNNSVQLRFIGGEEGDRENKNDTTKEVKSKRKRARTSKTSEEVESQRMTHIAVERNRRKQMNEHLRVLRSLMPGSYVQRGDQASIIGGAIEFVRELEQLLQCLESQKRRRILGETGNRQIGDMTTTMTSSSPITSVANPLISTGNVTELEGGGGGIREETAENKSCLADVEVKLLGFDAMIKILSRRRPGQLIKTIAALEDLHLSILHTNITTMEQTVLYSFNVKASKYKHVQITSETRFTAEDIASSIQEIFSFI…	ATGGATAAAGATTACTCGGCACCGAACTTCTTAGGTGAATCCTCAGGCGGTAACGACGATAACAACTCCGGTATGATAGACTATATGTTCAACAGAAACCTTCAACAACAAAAGCAATCGATGCCGCAGCAGCATCAACTGTCTCCTTCAGGCTTTGGAGCAACGACACCTACTTTTGATAAAATGAGCTTCGCAGACGTGATGCAGTTTGCAGACTTTGGTCCGAAACTGGCGTTAAACCAGACCAGAAACCAAGACGATCAAGAAACCGGGTTGGACCCGGTTTATTTCTTGAAGTTTCCAGTCTTGAATGATAAGATAGAGGACCATAACCAAACCCATAATCTCATGTCTCAAGAAGGAGGTGAGTGTGAAGGAAACATAGGCAACGTGTTTCTT…	AGAGCTTGGTAGGGGTTGCTCAACCGTGACGTCTCATTATACATATTTCTTGTCCATCTTCTGCTACTTTTGCATGTCTTTTATTCATCTCTCGTAAACCCTAGTAAATCATACAAGGTAAGCCCTCTTATTTTTATCATTCGCTTAATTATTTTTCATAACTCAGCTTGATAAAACACTGTGTATAAGACATATATGCATGTGGTATGTATTTTGCCTAGGTTTTTTTGTACGTCTCCAATTCCAAAAAAACTATTGAGACATACATGTATATTCATAACGACGCGGGTTTTTGATTCACATATATGTTTTCAACTGACTGTGACGCTCATGAATTGTTGTTATCAGGCCAAGAAGCTCTGTGATCAAGTACGAAGCAATGGATAAAGATTACTCGGT…	-	406	Nucleus	5.31	45486.76	chrA03	G-box	f	3	allopolyploid
GSBRNA2T00023472001	BnaA03g57400D	BnabHLH080	S10	MSHIAVERNRRRQMNEHLKSLRSLTPCFYIKRGDQASIIGGVVEFIKEL	MSHIAVERNRRRQMNEHLKSLRSLTPCFYIKRGDQASIIGGVVEFIKELQQLVQVLESKKRRKTLNRPSFPYDHQTLEPSILAAAATTTNTTTRVPFSRIENVMTTSTFKEVGACCNSPHANVEAKISGSNVVLRVVSRRIEGQLVRIISVLEKLSLQVLHLNISSMEETVLYFFVVKIGLECHLSLEDLTLEVQKSFVPEVIVPTN*	ATGTCTCACATCGCTGTTGAGAGGAATCGAAGAAGGCAAATGAATGAGCATCTTAAATCCCTTCGTTCTTTGACTCCTTGTTTCTATATCAAAAGGGGAGATCAAGCTTCGATAATCGGAGGAGTGGTAGAGTTCATCAAAGAGCTTCAGCAACTGGTGCAAGTTCTCGAGTCTAAGAAACGTCGAAAGACACTAAACCGGCCTTCTTTTCCTTACGATCACCAAACACTCGAGCCATCCATATTAGCCGCAGCCGCCACCACCACCAACACAACCACTAGAGTGCCGTTTAGTCGAATCGAGAATGTAATGACCACAAGCACATTCAAGGAAGTGGGAGCATGTTGCAATTCCCCTCATGCTAACGTCGAAGCCAAGATCTCAGGCTCTAACGTTGTA…	ATGTCTCACATCGCTGTTGAGAGGAATCGAAGAAGGCAAATGAATGAGCATCTTAAATCCCTTCGTTCTTTGACTCCTTGTTTCTATATCAAAAGGGTAACTTTCATGTTATATCTACTTCCCTTCGTACTCAATTTCATTTAATTTTATCCAAGAGATTAGGAATTGTTTCAAGAGTTAGTTATCGGTGATTTCTCTGTTGAAGTATTTTCAAAGGGATTTAGCAAAAAAAAAAAAAAAATTCAAAGGGTCATTAAATTTGATTTTCCAGATAATTGAACGAACCTTCTCGATTTTTTTTTTCTTTTTCAAGAGCCAAAGAAAAAAATTGTGTGGAAACAAAAGGTTTTAGATTCGTTATGACTCATGCATGGTAATCTTTTTAATTTTGGGAAGATA…	-	208	Nucleus	9.3	23373.16	chrA03_random	G-box	f	2	allopolyploid
GSBRNA2T00088659001	BnaA04g26770D	BnabHLH107	S10	QKRMTHIAVERNRRRQMNVHLNSLRSLIPSSYFLRGDQASIVGGAIDFVKIL	MWTCIFTPSPNELHSVLVDLLDQKVNVRRSLQVQASPEDHSFPLEEDQYSTLTLQGTRLPFQQMLQDPSSVLSFKDPHILGNYLPYEVPEFHSPFHSDNNHYYQNPFLEGTNEDISSQELQLNPVDNAFSRRKLRNNNLAASVSREKRKRRRSKPMKNREEMESQKRMTHIAVERNRRRQMNVHLNSLRSLIPSSYFLRGDQASIVGGAIDFVKILEQHLQSLEAQKITQQTSKLIIDATVTERHVSLKIQYCQRKQGQLLRSIFLLEKLGLTVLHLNVTSPCNASVSYSFNLKMEEDCNLGSVDEITAAVRQIFDYC*	ATGTGGACATGCATATTTACTCCTTCCCCTAATGAGTTGCATTCAGTGCTTGTGGATTTGTTGGATCAAAAAGTGAATGTGAGAAGAAGCCTACAAGTTCAAGCATCTCCGGAGGATCATAGCTTTCCTCTTGAGGAAGATCAATACTCAACTCTTACCTTGCAAGGTACAAGACTTCCATTTCAACAAATGCTGCAAGACCCTTCTTCGGTTTTGTCCTTCAAAGACCCACACATTCTAGGAAACTATCTCCCATATGAAGTTCCAGAGTTTCATTCACCGTTCCACTCAGACAACAACCATTACTATCAGAATCCATTTTTAGAAGGAACCAATGAAGACATCTCAAGCCAAGAACTTCAGCTGAACCCAGTAGACAATGCGTTTTCAAGACGCAAG…	ATGTGGACATGCATATTTACTCCTTCCCCTAATGAGTTGCATTCAGTGCTTGTGGATGTTTGTTATACAGAAAACACTAACAAATCTGCTCTCAGCTGATTACCTCTCTTTGAAACATTCCATTTTTCATTATAGTTTTGTTTCTCGTTACTGACGCACTCACCAAACCACCCTACAGTAGATGAATAACCAGATTTCACTTGTTTCTATATTCTCTCTCGCTCACTTGGTAGGTACCTCTTTTTTTTCTTGCAGTTGTTGGATCAAAAAGTGAATGTGAGAAGAAGCCTACAAGTTCAAGCATCTCCGGAGGATCATAGCTTTCCTCTTGAGGAAGATCAATACTCAACTCTTACCTTGCAAGGTACAAGACTTCCATTTCAACAAATGCTGCAAGAC…	-	319	Nucleus	8.23	36730.67	chrA04	G-box	f	3	segmental duplication
GSBRNA2T00074800001	BnaA04g27520D	BnabHLH109	S10	SQRISHIVVERNRRRQMNEHVNSLRSLLPPSYIQRGDQASIVGGAINYAKVL	MESFQGHINPCYLDRKADARSLEVQEFAEAQSFSFKEEEDQDTVPFLQMLQSEEPSFLRLLSLQNLKEPWEVESFLSQEGYPHLYQNQVSASYMEGAKQPLSSQEADMILLPSSSPQHKRKNSDLLAPDMTREKRKRRKTKPSKNIEEIESQRISHIVVERNRRRQMNEHVNSLRSLLPPSYIQRGDQASIVGGAINYAKVLEQIIQSLESQKKTQQSSEVENRVQEDETCVPSIETTVIQNHVNLRVVCRKRQGGLIRGIISLEKLRLTVLHLNISTLSHFYVSYCFNLKMEDGCELESADEIKKVAHQIFDMPMNLNN*	ATGGAGAGCTTTCAAGGACACATCAACCCTTGTTATCTGGATAGAAAAGCAGATGCAAGAAGCCTAGAAGTTCAAGAATTTGCAGAGGCTCAAAGCTTTTCCTTTAAAGAAGAGGAAGACCAAGATACAGTGCCATTTCTACAAATGCTGCAAAGTGAAGAACCGAGTTTTCTAAGGCTATTGTCTCTTCAGAACCTCAAAGAGCCTTGGGAAGTCGAAAGCTTTCTTTCACAGGAGGGTTATCCACACTTGTATCAGAACCAAGTTTCAGCATCCTACATGGAAGGAGCGAAACAACCTTTGTCAAGCCAAGAAGCAGACATGATACTCCTCCCTTCTTCCTCACCACAACACAAGCGCAAGAACAGCGATTTGCTGGCTCCTGATATGACTAGAGAG…	ATGGAGAGCTTTCAAGGACACATCAACCCTTGTGTGTGTATTTTTTGCTTAATTTAGGAAGCTTTCTCCAATCTTCTCTCTTCCATTGTGCCATTTACTCTTTTCCTAGCATGTCCAGATACTTTTCATTCAATGATTTTATTATTAATTTTACAGAAAACAATTAAAAACATTCTGCAATCATTGACCTCACTGGTTAATGTCTTTCTTGCAGTATCTGGATAGAAAAGCAGATGCAAGAAGCCTAGAAGTTCAAGAATTTGCAGAGGCTCAAAGCTTTTCCTTTAAAGAAGAGGAAGACCAAGATACAGTGCCATTTCTACAAATGCTGCAAAGTGAAGAACCGAGTTTTCTAAGGCTATTGTCTCTTCAGAACCTCAAAGAGCCTTGGGAAGTCGA…	-	321	Nucleus	6.04	36919.8	chrA04_random	G-box	f	3	allopolyploid
GSBRNA2T00132935001	BnaA05g01070D	BnabHLH115	S10	SQRMTHITVERNRRRQMNVYLSSLRSLIPSSYILRGDQASIVGGAIDFVKLL	MEEKIQGQNKLSVSSLDQKVIVRRSLQVQGSSEDQRFVLEEDMMQQSEDLSSVLSVKDPNFLRLLSLQTLQKPWELGDYLPHEVPEFHSPTNYYHQNPSLERVNEAISSQELQLNPLRKRRNNNNLVAASVSREKRKRKRTKPTKDTEEMESQRMTHITVERNRRRQMNVYLSSLRSLIPSSYILRGDQASIVGGAIDFVKLLEQQLQLLEAQKVTQQTDTKDISLEQSSKLRIDATVIESHVNLKIQCPKKQGQLLRSIIWLEKLRFTVLHLNVTSPCNATVSYSFNLKMEEDCTLTSADEITAAVRQILDC*	ATGGAGGAGAAGATACAAGGACAAAACAAGCTCTCTGTAAGTTCTTTGGATCAGAAAGTGATTGTGAGAAGAAGCTTACAAGTTCAAGGATCATCAGAGGATCAAAGATTTGTCCTTGAGGAAGATATGATGCAACAAAGTGAAGATCTTTCTTCGGTTTTGTCTGTCAAAGACCCAAACTTTCTAAGACTACTCTCTCTTCAAACACTCCAAAAGCCTTGGGAGCTCGGAGACTATCTCCCACATGAAGTTCCAGAGTTTCATTCACCCACCAACTACTACCATCAGAACCCATCTCTGGAAAGAGTCAACGAAGCCATCTCAAGCCAAGAACTTCAGTTAAACCCACTACGCAAGCGCAGAAACAACAACAACTTGGTAGCAGCATCAGTGAGCAGA…	ATGGAGGAGAAGATACAAGGACAAAACAAGCTCTCTGTAAGTGTAAGTGTTATCCTTATCTAAAATTTGGAACGTTTTAATTTAATTTCTTTCTTCCCAAATGAGTTTAGCATTCAATGCTGTGTATGTTTGTTATACCTAAAACACTTAACAAATCTGCTCTCAACTGTTTCCCTCTCTTTGAAACATTCCATTTTTCATTCTAGTTTTGTTTTCTCTACACTGACCCACTAACCAATTTTAATTTTCTCTCTATCACACTCACATGGTAGGTATCACCTTCCTCTGTTTTTCACTTTCTTCTTGTGCAGTCTTTGGATCAGAAAGTGATTGTGAGAAGAAGCTTACAAGTTCAAGGATCATCAGAGGATCAAAGATTTGTCCTTGAGGAAGATATGA…	-	314	Nucleus	8.58	36048.1	chrA05	G-box	f	3	allopolyploid
GSBRNA2T00027106001	BnaA05g31160D	BnabHLH133	S10	MSHIAVERNRRRQMNEHLKSLRSLTPCFYIKRGDQASIIGGVIEFIKEM	MSHIAVERNRRRQMNEHLKSLRSLTPCFYIKRGDQASIIGGVIEFIKEMQQLVQVLESKKRRKTLNRPSSPYDHQTVEPSILAATPNATTRMPFSQIENVMTTSTFKEVGACSNSHHANVEAKISGSNVVLRVVSWRNEGQLVKIISVLEKLSFQVLHLNISCMEESVLYFFVVKIGLECHLSLEELTLEVQKSFVPEAIV*	ATGTCTCACATCGCTGTTGAGAGGAATCGAAGAAGGCAAATGAATGAGCATCTTAAATCCCTTCGTTCTTTGACACCTTGTTTCTACATCAAAAGGGGAGATCAAGCTTCAATAATCGGAGGAGTTATCGAGTTCATCAAAGAGATGCAGCAATTAGTGCAAGTTCTCGAGTCCAAGAAACGTCGCAAGACACTAAACCGGCCTTCTTCTCCTTATGATCACCAAACAGTCGAGCCATCCATCTTAGCTGCCACCCCTAACGCAACCACCAGAATGCCGTTTAGTCAAATCGAGAATGTAATGACAACAAGCACTTTCAAGGAAGTTGGAGCATGTTCCAACTCCCATCATGCAAACGTTGAAGCCAAGATCTCAGGCTCTAACGTTGTATTGAGAGTT…	ATGTCTCACATCGCTGTTGAGAGGAATCGAAGAAGGCAAATGAATGAGCATCTTAAATCCCTTCGTTCTTTGACACCTTGTTTCTACATCAAAAGGGTAAGTTTCTTGTTATAAGATCCTTCCCTTCATCATACTCAATTGTATCCAGATTGGGGATTTTTTTTGATTAATGATTGGTGATTTTAGTGTTGACGTAATTTCAGATGGTCTAATTTGAGATTCTTGAAAATTTTGGGTTTTCGGATAATCGAATTTTCTCGAAAAAGTTTCTTTTTCAAGACCCAAAAAATGATTTGTATGCAAATCAGAAGTTTTAATGGTCATCTTTCTAATAACGGATATTCAGAACTTACTAATTTTGGTGAAATATATATGTTGTACCTGCCATACTACATATAT…	-	202	Nucleus	8.93	22794.4	chrA05	G-box	f	2	segmental duplication
GSBRNA2T00037883001	BnaA06g40430D	BnabHLH163	S10	NQRITHIAVERNRRRQMNQHLSVLRSLMPQPFSQKGDQASIVGGAIDFIKEL	MTLEALSSNGLLNFLLSESLSPTPFKSLLDLEPAPENDIIIIPKNTIPEMSQQEPASRQPPPASRGKKRRRRKPRVCKNEEEAENQRITHIAVERNRRRQMNQHLSVLRSLMPQPFSQKGDQASIVGGAIDFIKELEHQLLSLEVQKLQKDKLSQTVTSSTSQDSNCEPENPHLSLSQFFLHSYDPSQENRNGSTSSVKTAMEDLEVTLIETHANIRILSRRRGFQWTSVVATTGPPQLSKLVAALQSLSLSVLHLSVTTLETFAIYSISTKVEESCQLSSVDDIAGAVHHMLSIIEEEPFCCSTIPELPFTFPLNHTNATHSL*	ATGACACTAGAAGCTTTATCATCAAACGGTCTCTTAAACTTTTTGCTCTCCGAGTCTCTTTCACCAACCCCATTCAAGTCTCTCCTCGATCTCGAGCCAGCGCCGGAAAATGACATCATCATCATTCCCAAGAACACAATTCCGGAGATGTCTCAACAAGAACCAGCGTCACGGCAGCCACCACCGGCTAGCAGAGGGAAGAAGCGGAGGAGGAGGAAGCCTAGGGTTTGCAAAAACGAAGAAGAAGCTGAGAATCAACGAATAACTCACATCGCGGTAGAAAGAAATCGAAGAAGACAAATGAATCAACATCTCTCTGTCTTAAGATCTCTCATGCCTCAACCTTTTTCTCAAAAGGGGGATCAAGCTTCAATAGTTGGTGGAGCCATAGATTTCATC…	ATGACACTAGAAGCTTTATCATCAAACGGTCTCTTAAACTTTTTGCTCTCCGAGTCTCTTTCACCAACCCCATTCAAGTCTCTCCTCGATCTCGAGCCAGCGCCGGAAAATGACATCATCATCATTCCCAAGAACACAATTCCGGAGATGTCTCAACAAGAACCAGCGTCACGGCAGCCACCACCGGCTAGCAGAGGGAAGAAGCGGAGGAGGAGGAAGCCTAGGGTTTGCAAAAACGAAGAAGAAGCTGAGAATCAACGAATAACTCACATCGCGGTAGAAAGAAATCGAAGAAGACAAATGAATCAACATCTCTCTGTCTTAAGATCTCTCATGCCTCAACCTTTTTCTCAAAAGGTTCATTATATGATTAATTCTTTTAGTCTTCTTACAATTCCG…	-	325	Nucleus	6.14	36167	chrA06_random	G-box	f	2	allopolyploid
GSBRNA2T00128323001	BnaA07g05980D	BnabHLH167	S10	SQRLAHIAVERNRRKQMNEHLCVLRSLMPGSYVQRRDQASIVGGVIEFLSEL	MIDHMFKRNLQKQKQSMPQQQQLSPSGFGATPTFDKMSFADVMQFADFGPMLALNQTRSQNDQETWMDPFYILKFPVFNGDHNQTHHIMSQEGGGCEGNISNVFLEEQDNQEEKNDKNSMQLRFIGEEEDRENKNDTTKEVKKKRKRARTSKTSEEVESQRLAHIAVERNRRKQMNEHLCVLRSLMPGSYVQRRDQASIVGGVIEFLSELEQLLQCLESQKRRRILGETNDIHGGDMTTTVITSSAITSSNPLIITGNVTELEGGGGIQEETAEKKSCLADVEVKLLGFNAMIKILSRRRPRQLIMTIAALEDLHLSILHTNITTMEQTVLYSFNVKVSFINVYLSKKKVSLMFAL*	ATGATAGACCACATGTTCAAGAGAAACCTTCAGAAACAAAAGCAATCCATGCCGCAGCAGCAACAACTGTCTCCTTCTGGATTCGGAGCAACGCCAACTTTTGATAAAATGAGCTTTGCAGACGTGATGCAGTTTGCGGACTTTGGTCCGATGCTGGCGTTAAACCAGACCAGAAGCCAAAACGATCAAGAAACCTGGATGGACCCGTTTTATATCTTAAAGTTCCCAGTCTTCAATGGGGACCATAACCAGACACATCATATCATGTCTCAAGAAGGTGGTGGATGTGAAGGAAACATAAGCAATGTGTTTCTTGAAGAACAGGATAATCAAGAAGAGAAAAACGATAAAAACTCCATGCAACTCCGTTTTATTGGAGAAGAAGAAGATAGAGAGAAC…	ATGATAGACCACATGTTCAAGAGAAACCTTCAGAAACAAAAGCAATCCATGCCGCAGCAGCAACAACTGTCTCCTTCTGGATTCGGAGCAACGCCAACTTTTGATAAAATGAGCTTTGCAGACGTGATGCAGTTTGCGGACTTTGGTCCGATGCTGGCGTTAAACCAGACCAGAAGCCAAAACGATCAAGAAACCTGGATGGACCCGTTTTATATCTTAAAGTTCCCAGTCTTCAATGGGGACCATAACCAGACACATCATATCATGTCTCAAGAAGGTGGTGGATGTGAAGGAAACATAAGCAATGTGTTTCTTGAAGAACAGGATAATCAAGAAGAGAAAAACGATAAAAACTCCATGCAACTCCGTTTTATTGGAGAAGAAGAAGATAGAGAGAAC…	-	357	Nucleus	6.78	40565.2	chrA07	G-box	f	1	segmental duplication
GSBRNA2T00085942001	BnaA07g10440D	BnabHLH175	S10	NQRMTHIAVERNRRKQMNEYLAVLRSLMPLSYAQRGDQASIVGGAINYVKKL	MPLEAVVNPQDPVGYLSNCKDFMFHDFYYQEEIVSQDTKNNIDTLGHEQRFVENDKEEERQWGDHHHHQCPVVPSLEEELGLPAIDVENPPPVQQRRKKRRTRSNKNKEEIENQRMTHIAVERNRRKQMNEYLAVLRSLMPLSYAQRGDQASIVGGAINYVKKLEHILQSMEPRRTTTTSHEADTSTSSLVCTFSDVFTFPQYSKNSLSEVESSSSPAEIEVTVAEGHANVKIMAKKKPRQLLKLVASIQSLRLSLLHLNVTTLDNLILYSISVKNNHEILE*	ATGCCCTTGGAGGCTGTCGTAAACCCGCAAGATCCAGTCGGATACCTTTCTAATTGCAAAGATTTCATGTTCCACGACTTTTACTACCAAGAAGAGATAGTATCTCAAGATACAAAGAACAACATTGATACGTTAGGGCACGAACAGAGATTTGTGGAAAACGATAAGGAGGAAGAACGTCAATGGGGAGACCATCATCATCATCAGTGCCCTGTAGTCCCTTCGTTGGAAGAAGAGCTTGGTCTTCCCGCCATTGATGTGGAAAATCCTCCTCCTGTGCAGCAGAGGAGGAAGAAGAGGAGAACAAGGAGCAATAAGAACAAGGAAGAGATCGAGAACCAGAGAATGACTCACATCGCCGTCGAGAGAAATCGCCGGAAACAGATGAACGAGTATCTC…	CTTTGTTGATCCTCATAATTATTCCTCTTTCACACTCCTATCTTCCTCCATGCCAGTGAGTTCTTGAGAGTTTAATATTTCTAGAATCAATTTAAAAGGGATCATTATATAATTAATAACAATCTTAGTTTCCTTTAGTGGGTCTTAACCCTTTTGCCTTTATATCCCCTCAAGACAAAAAAAAGAGAGAGCAACAAACACTTTATGTCTTAATTTTGTTTCATCTCTCTTCATATTCTTGAGTTTATATTTTAAACAATCTCAAGCTAAAAGAATGCCCTTGGAGGCTGTCGTAAACCCGCAAGATCCAGTCGGATACCTTTCTAATTGCAAAGATTTCATGTTCCACGACTTTTACTACCAAGAAGAGATAGTATCTCAAGATACAAAGAACAACAT…	-	283	Nucleus	6.19	32359.5	chrA07	G-box	f	2	segmental duplication
GSBRNA2T00099555001	BnaA07g23140D	BnabHLH187	S10	NQRMTHIAVERNRRKQMNEYLAVLRSLMPPSYAQRGDQASVVGGAINYLKEL	MALEAVVYPQDPFSYISYKDYQFHDLYFQQEEDRDPLETKNNVKLGQEQRQGFESIYYNGNSGDNNDDYNYNDHKDLQRPRDDLPYGSIVDTENQPPTSVLATGEGRRKRRRTKSSKNKEEIENQRMTHIAVERNRRKQMNEYLAVLRSLMPPSYAQRGDQASVVGGAINYLKELEHHLQSMDPTVSTPATKQAGDGAGDQMNTIAASSSGPFSDFFAFPQYSRRPSSSSVAEGTAEIEVTMVESHANVKILAKKRPKQLLKLVASIQSLRLTVLHLNVTTRDDSVLYSISLKVEEGSQLNTVEDIAAAVNQILRRIEEDSSFS*	ATGGCCTTAGAGGCTGTTGTTTACCCACAAGATCCATTCTCCTACATATCTTACAAAGATTATCAGTTTCACGACTTATACTTTCAACAAGAAGAAGATCGAGATCCACTAGAAACCAAGAACAACGTTAAGCTAGGGCAAGAACAAAGACAAGGGTTTGAGAGTATTTATTATAACGGCAACAGCGGAGATAACAATGATGATTATAACTACAACGATCACAAGGATCTTCAAAGGCCACGGGACGACCTTCCTTATGGATCTATCGTCGATACGGAGAACCAGCCTCCAACGTCTGTTTTAGCGACGGGAGAAGGGAGGAGAAAGAGGAGGAGGACGAAGAGTAGCAAGAACAAGGAAGAGATCGAGAACCAAAGGATGACTCACATCGCCGTCGAG…	ATGGCCTTAGAGGCTGTTGTTTACCCACAAGATCCATTCTCCTACATATCTTACAAAGATTATCAGTTTCACGACTTATACTTTCAACAAGAAGAAGATCGAGATCCACTAGAAACCAAGAACAACGTTAAGCTAGGGCAAGAACAAAGACAAGGGTTTGAGAGTATTTATTATAACGGCAACAGCGGAGATAACAATGATGATTATAACTACAACGATCACAAGGATCTTCAAAGGCCACGGGACGACCTTCCTTATGGATCTATCGTCGATACGGAGAACCAGCCTCCAACGTCTGTTTTAGCGACGGGAGAAGGGAGGAGAAAGAGGAGGAGGACGAAGAGTAGCAAGAACAAGGAAGAGATCGAGAACCAAAGGATGACTCACATCGCCGTCGAG…	-	325	Nucleus	5.61	36605.6	chrA07	G-box	f	2	allopolyploid
GSBRNA2T00102536001	BnaA07g29930D	BnabHLH195	S10	NQRMTHIAVERNRRKQMNEYLAALRSLMPPCYSQRGDQASIVGGAINYLKEL	MALEAVVYLQDPLSYSSCKDFPFHDLYFQQGEDQDPLDTKNNIKLGQEQRQGFGSINYNGKGGDNSVDYSYNDQVDLQWPLHELPYGSTVDTKNHPPPSDMAATGGERKKRRRTRSNKNKEEIENQRMTHIAVERNRRKQMNEYLAALRSLMPPCYSQRGDQASIVGGAINYLKELEHQLQSMEPQVKTTATKETGSTVGDKNNTITASSSGPFSDFFAFPQYSSRPSSSSVAEGTAEIEVTMVESHASVKILAKKRPKQLLKLVASIQSLRLTLLHLNVTTHDDSVLYSISLKVEEGSQLNTVEDIAAAVNQILMRIEEESPLS*	ATGGCCTTAGAGGCTGTTGTTTACCTGCAAGATCCATTGTCCTACAGCTCCTGCAAAGACTTTCCGTTTCACGATTTATACTTTCAACAAGGGGAAGATCAAGATCCACTAGACACCAAGAATAACATTAAGCTAGGGCAAGAACAAAGACAAGGGTTTGGGAGTATTAACTACAACGGTAAAGGCGGAGATAACAGTGTTGATTATAGTTACAACGATCAGGTGGATCTTCAGTGGCCACTACACGAGCTTCCTTATGGATCTACCGTCGACACCAAGAACCATCCTCCGCCCTCGGATATGGCGGCTACTGGAGGAGAGAGGAAGAAGAGGAGAAGGACTAGGAGTAACAAGAACAAAGAAGAGATCGAGAACCAGAGGATGACTCACATCGCCGTC…	GATTTTCTTTGGTACTTATTCTGTTATTACGAATATATATATCAGCATTATACCCTCACAAGCTTCTCCTCTCTTCCATCCATCTAAACCACGATCTTGTTTGACCTTTTTGTTTCTTTTCTCTTTCCTTTTGTTCTTCAGTTTTGCTAAGTTTTTAGAGAAATGTTTTCTGTTAATCTTTTTATTACTGTAGAGGTATCATTACAAGTTTAATTTGCCTATAGTGTGTCTTTACCTTTTGACTTGTCTACCTCTCGAAACAAAAAGAGAGAGACAAACACTTTCTGTCTTTCTTTTCTCTCTCTCTCGGACCCTTTTCATATTTTTTTAGTATACTTTCAACTAATTTTGTAGCTAATTATGGCCTTAGAGGCTGTTGTTTACCTGCAAGATCCATTG…	-	326	Nucleus	5.81	36303.6	chrA07	G-box	f	2	segmental duplication
GSBRNA2T00073087001	BnaA08g20810D	BnabHLH214	S10	NQRMTHIAVERNRRKQMNEYLAVLRSLMPSSYAQRGDQASIVGGAINYVKKL	MPLESVVYPQDPLSYPSTCKDFMFQDLYYQEEVVSFVENDKEEDRQWRDYHQYPLLPSLEEELGLPAIDMESHPPLQQRRKRRRTRSNKNVEEIENQRMTHIAVERNRRKQMNEYLAVLRSLMPSSYAQRGDQASIVGGAINYVKKLEHILQSMEPNRTTTITHEANTSTSSLVDPFSDFFSFPQYSTKSSSITEGSSSPAEIEVTVAEGHANIKIMAKKKPKQLLKLVASLQSLRLTLLHLNVTTLDNSILYSISVKVEEGSQLTTVDDIATALNQIIRRIQEES*	ATGCCTTTAGAGTCTGTTGTATACCCCCAAGATCCACTCAGTTACCCCTCCACTTGCAAAGATTTCATGTTCCAGGATCTGTACTATCAAGAAGAGGTAGTAAGCTTTGTGGAAAACGATAAGGAGGAAGATCGTCAATGGCGAGACTATCATCAATACCCTTTACTCCCTTCGTTGGAAGAAGAACTTGGTCTTCCCGCCATCGATATGGAGAGTCATCCTCCTCTGCAGCAGAGGAGGAAGAGGAGGAGAACTAGAAGCAACAAGAACGTGGAAGAGATCGAGAACCAGAGAATGACTCACATCGCTGTCGAGAGAAATCGCCGTAAACAGATGAACGAGTACCTAGCCGTGCTCCGTTCTCTAATGCCTTCCTCTTATGCTCAAAGGGGAGATCAA…	ATGCCTTTAGAGTCTGTTGTATACCCCCAAGATCCACTCAGTTACCCCTCCACTTGCAAAGATTTCATGTTCCAGGATCTGTACTATCAAGAAGAGGTAGTAGTAGCTCAAGACACGAAGAATAACATGAATAAGTTAGGGCAAGAACAGAGCTTTGTGGAAAACGATAAGGAGGAAGATCGTCAATGGCGAGACTATCATCAATACCCTTTACTCCCTTCGTTGGAAGAAGAACTTGGTCTTCCCGCCATCGATATGGAGAGTCATCCTCCTCTGCAGCAGAGGAGGAAGAGGAGGAGAACTAGAAGCAACAAGAACGTGGAAGAGATCGAGAACCAGAGAATGACTCACATCGCTGTCGAGAGAAATCGCCGTAAACAGATGAACGAGTACCTAGCC…	ATGCCTTTAGAGTCTGTTGTATACCCCCAAGATCCACTCAGTTACCCCTCCACTTGCAAAGATTTCATGTTCCAGGATCTGTACTATCAAGAAGAGGTAGTAGTAGCTCAAGACACGAAGAATAACATGAATAAGTTAGGGCAAGAACAGAGCTTTGTGGAAAACGATAAGGAGGAAGATCGTCAATGGCGAGACTATCATCAATACCCTTTACTCCCTTCGTTGGAAGAAGAACTTGGTCTTCCCGCCATCGATATGGAGAGTCATCCTCCTCTGCAGCAGAGGAGGAAGAGGAGGAGAACTAGAAGCAACAAGAACGTGGAAGAGATCGAGAACCAGAGAATGACTCACATCGCTGTCGAGAGAAATCGCCGTAAACAGATGAACGAGTACCTAGCC…	287	Nucleus.	5.74	34566	chrA08	G-box	f	3	allopolyploid
GSBRNA2T00073452001	BnaA09g15620D	BnabHLH229	S10	NQRMTHIAVERNRRRQMNEYLSVLRSLMPESYVQRCDQASTVGGAINFIREL	MALEGAISQCSYNGKEAYSNIYTDNEPPFSDLQAALCFLDNQTDNYDSTFLQEGYYGNTTTFLHQPPNEIVINEEKPAANCDISFHGDMGKNQVTRRTRAKKNKEEISNQRMTHIAVERNRRRQMNEYLSVLRSLMPESYVQRCDQASTVGGAINFIRELEHRLHLQNLSCETNETSLSGSCMSSATPFSDTFKLPQFSMGSSSVSDNMVLEVNALADIEVSLVESHATLKIRSRRRPKVLLNMVSGLQNLGFIILHLNVSTVSDFVLYCFSTKLEDCCKLSSVADISTAVYEMLKMHHDS*	ATGGCTCTCGAGGGTGCGATTTCCCAATGCAGCTATAATGGGAAAGAAGCATATTCCAACATTTACACAGATAATGAACCACCGTTTTCTGATCTCCAAGCCGCTCTTTGTTTCCTCGACAATCAAACCGATAACTACGACTCTACTTTTCTCCAAGAAGGCTACTATGGGAATACTACTACATTCCTTCATCAACCACCTAATGAAATTGTAATTAATGAAGAGAAACCTGCGGCGAACTGCGATATCAGTTTCCACGGAGATATGGGGAAGAATCAGGTAACGCGCAGAACAAGGGCGAAGAAAAACAAAGAAGAAATTAGTAATCAACGTATGACTCACATTGCAGTGGAGCGCAACAGGAGAAGACAGATGAATGAGTATCTCTCTGTTCTCCGC…	ATGGCTCTCGAGGGTGCGATTTCCCAATGCAGCTATAATGGGAAAGAAGCATATTCCAACATTTACACAGATAATGAACCACCGTTTTCTGATCTCCAAGCCGCTCTTTGTTTCCTCGACAATCAAACCGATAACTACGACTCTACTTTTCTCCAAGAAGGCTACTATGGGAATACTACTACATTCCTTCATCAACCACCTAATGAAATTGTAATTAATGAAGAGAAACCTGCGGCGAACTGCGATATCAGTTTCCACGGAGATATGGGGAAGAATCAGGTAACGCGCAGAACAAGGGCGAAGAAAAACAAAGAAGAAATTAGTAATCAACGTATGACTCACATTGCAGTGGAGCGCAACAGGAGAAGACAGATGAATGAGTATCTCTCTGTTCTCCGC…	-	302	Nucleus	5.61	33870.2	chrA09	G-box	f	2	allopolyploid
GSBRNA2T00058070001	BnaA09g18120D	BnabHLH231	S10	NQRITHIAVERNRRRQMNQHLSALRSLMPQPFAQKGDQASIVGGAIDFIKEL	MTLEALSSNGLLNFVLSETLSPTSENDIIDLEPPLENDIIVSKNTVPVISHQEPSSRQLPPARSGKKRKWRKPRVCKNEEEAENQRITHIAVERNRRRQMNQHLSALRSLMPQPFAQKGDQASIVGGAIDFIKELEQQLLSLEAQKLQKAQTNQTVSSSTSQESYGEQENGHKPCSLSLSHFFLHSYDPSQENKVGTTSSVRTAMEDLEVTLIETHANIKILSRRRGFRWITVATTGPPQLSKLMAALESLSLSVLHLSVTTLDTFAIYSISTKDTCNGIRARQHIMKAWAFGF*	ATGACACTGGAAGCTTTATCATCAAACGGTCTCTTAAACTTTGTTCTATCCGAGACTCTTTCACCAACCTCAGAAAATGACATCATCGATCTCGAGCCACCGCTAGAAAATGACATCATCGTCTCCAAGAACACAGTTCCAGTGATATCTCATCAAGAACCATCGTCACGGCAACTACCACCGGCAAGAAGTGGGAAGAAGCGGAAGTGGAGGAAGCCTAGGGTGTGCAAAAACGAAGAAGAAGCTGAGAATCAACGAATCACTCACATCGCCGTAGAAAGAAATCGAAGAAGACAGATGAATCAACATCTCTCTGCCTTAAGATCTCTCATGCCTCAGCCTTTTGCTCAGAAGGGCGATCAAGCTTCAATAGTTGGTGGAGCCATAGATTTTATCAAA…	ATGACACTGGAAGCTTTATCATCAAACGGTCTCTTAAACTTTGTTCTATCCGAGACTCTTTCACCAACCTCAGAAAATGACATCATCGATCTCGAGCCACCGCTAGAAAATGACATCATCGTCTCCAAGAACACAGTTCCAGTGATATCTCATCAAGAACCATCGTCACGGCAACTACCACCGGCAAGAAGTGGGAAGAAGCGGAAGTGGAGGAAGCCTAGGGTGTGCAAAAACGAAGAAGAAGCTGAGAATCAACGAATCACTCACATCGCCGTAGAAAGAAATCGAAGAAGACAGATGAATCAACATCTCTCTGCCTTAAGATCTCTCATGCCTCAGCCTTTTGCTCAGAAGGTCAATTGCTAATATAATATATTAAATTTTCTTGTGCTTTCAAAA…	-	295	Nucleus	8.73	32903.3	chrA09	G-box	f	2	allopolyploid
GSBRNA2T00015730001	BnaA09g30620D	BnabHLH239	S10	NQRMTHIAVERNRRKQMNEYLAVLRSLMPSSYAQRGDQASIVGGAINYVKEL	MPLGAVVYPQDTSGYLSNCKDFMFYDLSYREEVVAQDTKNNIDTLGQEQSFVEKNEEERQWRDYHHKYPLIPLLDEKLDLPATDMENHPPIQPRRKRRRTRSNKNKEEIENQRMTHIAVERNRRKQMNEYLAVLRSLMPSSYAQRGDQASIVGGAINYVKELEHILQSMEPRRTTTTTHEVDTSTSSLMSPFSEFFTYPQYSTKSSSSATENSSSPAEIEVTVAEGHANIKIMSKKKPRQLLKLVDSIQSLRLTLLHLNVTTLDDSILYSISVKVEEESQLNTVDDIATALNQIIRRIQEE*	ATGCCTTTAGGCGCTGTCGTATACCCGCAAGATACATCCGGATACCTCTCTAATTGCAAAGATTTCATGTTTTACGACTTGTCCTATCGAGAAGAGGTAGTAGCTCAAGACACGAAGAACAACATTGATACGTTAGGCCAAGAACAAAGCTTTGTGGAAAAAAATGAGGAAGAACGTCAATGGCGAGACTATCATCATAAGTACCCTTTAATTCCGTTGTTGGATGAAAAGCTTGATCTTCCCGCCACTGATATGGAAAATCATCCTCCTATACAACCGAGGAGGAAGAGAAGAAGAACGAGGAGCAACAAGAACAAGGAAGAGATCGAGAACCAGAGAATGACTCACATAGCCGTCGAGAGAAATCGCCGGAAACAGATGAATGAGTACCTCGCCGTA…	ATGCCTTTAGGCGCTGTCGTATACCCGCAAGATACATCCGGATACCTCTCTAATTGCAAAGATTTCATGTTTTACGACTTGTCCTATCGAGAAGAGGTAGTAGCTCAAGACACGAAGAACAACATTGATACGTTAGGCCAAGAACAAAGCTTTGTGGAAAAAAATGAGGAAGAACGTCAATGGCGAGACTATCATCATAAGTACCCTTTAATTCCGTTGTTGGATGAAAAGCTTGATCTTCCCGCCACTGATATGGAAAATCATCCTCCTATACAACCGAGGAGGAAGAGAAGAAGAACGAGGAGCAACAAGAACAAGGAAGAGATCGAGAACCAGAGAATGACTCACATAGCCGTCGAGAGAAATCGCCGGAAACAGATGAATGAGTACCTCGCCGTA…	-	302	Nucleus	5.83	34714	chrA09	G-box	f	2	allopolyploid
GSBRNA2T00049445001	BnaA09g39520D	BnabHLH245	S10	NQRINHIAVERNRRRQMNEHISSLRSLLPPSYIQRGDQASIVGGAINYAKVL	MQDTVPFLQMLQSEEDPLPFTSFKELLSLQNLQHHWELESYLSHNETNPVSTSSMEVTRQALSSQELPFSRQQDMTVPSSSSTPNSRRKRKTISNPPEVTRGKRKRRKTKPSKDIEEIENQRINHIAVERNRRRQMNEHISSLRSLLPPSYIQRGDQASIVGGAINYAKVLEQVIQSLELQRRTKQSCGVENRVTCVPRIEATLIQNHVNLKVECRKKQGQLLKGIVSLEKLRLTVLHLNISSLSCSSVSYCFNLKMEDDCKLESAEEITKVAHQIFDT*	ATGCAAGACACAGTTCCCTTTCTACAGATGCTCCAAAGTGAAGAAGACCCTTTACCGTTCACATCATTCAAAGAACTATTGTCTCTTCAGAACCTCCAACACCATTGGGAACTCGAAAGCTATCTTTCACACAATGAAACCAACCCAGTTTCAACCTCATCCATGGAAGTAACCAGACAAGCTTTGTCAAGCCAAGAACTACCCTTTAGCCGACAACAAGACATGACAGTTCCTTCTTCCTCATCAACACCAAACTCAAGACGCAAGCGCAAAACCATCAGCAACCCTCCTGAAGTGACTAGAGGGAAGAGGAAGAGGAGGAAAACTAAACCAAGTAAAGACATTGAAGAGATAGAGAATCAAAGAATCAACCACATTGCCGTTGAACGTAATCGACGG…	ACATGAGTTTCCTATTCTGCTTCTAAGCATTTATTGTTACACACATCATTGCGTTATAATAATTCATAACAAACAAAAGCTTTCAAATGGAGAGGTTTCAAGGACACATCAACCCCTCTGTATGTATATTTTGCTTAATTTAGGAAGCTCTCACTTTCTTTCTCTCTTCTCCTTGAATCATTTTTTTTTTCTCAAATGCTCAGAGAAACAGACTTGTATTTACTCATTTTTCCCTAATGAGTCCAGATGATTTGCATTCAATGCTTTTCTTGTTTGCTTTACAGAAAACAATAACAGATTCTGCAATCAATTTGTTTCCCATCTACTTTGAAAACATTCCATTTCCCCTTCTACTTTTGTTTATTATCTCTACACTAACAAACACACAGCAGAATCAGA…	ATGGAGAGGTTTCAAGGACACATCAACCCCTCTTTTGCAGAAGCTCAAAGCTTTGCCTTTAAAGAAGAAGAGGAGGAAGAAAGCATGCAAGACACAGTTCCCTTTCTACAGATGCTCCAAAGTGAAGAAGACCCTTTACCGTTCACATCATTCAAAGAACTATTGTCTCTTCAGAACCTCCAACACCATTGGGAACTCGAAAGCTATCTTTCACACAATGAAACCAACCCAGTTTCAACCTCATCCATGGAAGTAACCAGACAAGCTTTGTCAAGCCAAGAACTACCCTTTAGCCGACAACAAGACATGACAGTTCCTTCTTCCTCATCAACACCAAACTCAAGACGCAAGCGCAAAACCATCAGCAACCCTCCTGAAGTGACTAGAGGGAAGAGGAAG…	280	Nucleus.	8.18	35293	chrA09	G-box	f	2	allopolyploid
GSBRNA2T00004061001	BnaA09g51970D	BnabHLH255	S10	SQRMTHIAVERNRRRQMNEHLNSLRSLMPPTFLQRGDQASIVGGAIDYIKEL	MEGLMRFGGLEEQFSHISENAINEKTPFLQMLQCIEPEPNQILQSLLQSQTLEPESCLTLETIKRDPGLEEDPVKDPKIEDGAEAKVKEKRKRKRTRAPKNKDEVESQRMTHIAVERNRRRQMNEHLNSLRSLMPPTFLQRGDQASIVGGAIDYIKELEQLLQSLEAEKHSEGASENPKAASSYSSSSSRACTNSSVSSISPTSEDGFTARFGGGETAEVEATVIQNHVSLKVRCKRGRGQILRAIISIENLKLSILHLTISTSFDFVFYSFNLKIEEGCKVRSADEIATAVHQIFEQINGVMMWSNLSRA*	ATGGAGGGACTAATGAGATTTGGAGGATTAGAAGAACAATTCAGTCACATTTCAGAAAACGCAATTAACGAGAAGACCCCATTTCTGCAAATGCTACAATGCATAGAACCAGAACCAAATCAGATACTCCAGTCACTTCTCCAGAGCCAAACCCTAGAACCAGAGAGCTGTCTCACTCTTGAAACCATCAAAAGAGATCCGGGTCTAGAGGAAGACCCGGTAAAGGATCCGAAAATCGAAGACGGAGCAGAGGCAAAAGTCAAAGAAAAACGAAAACGGAAACGGACAAGAGCTCCAAAGAACAAAGATGAAGTTGAGAGCCAAAGGATGACTCACATTGCCGTTGAACGTAACCGGAGACGACAAATGAACGAACACTTAAACTCACTGCGGTCTCTC…	TATAGAAAGTGTAACACTCGAAAGGAATGTTTTTGGTCGAGAGGAAAGAGAGAAAACGAAGAAGAAGAGAATGTTAATTTAAAGACCTATTTGAAGCTGCTAAATCCATTATAGAGAGAATCTTTAAAGCGTCAACTGATTCTCATGTAAGACTCTCTTGTAATTATTTTGACTTTTTTTCTAATGAATTCTCATAGCTAGAATCTGTTTTATGCATTTACTCTTGAGACTCTTTACTCTTCTTCTACCTCTTCCTTCTCAGATGATTTAACACATTCAATGCAAAATGCTTTAAATTCATTGTAACAAAACTTATCTAAATATGCAACTTTCTTATTTCTTCTCTCTCTCTGTGACATTTCTTATTTCTTACTACAATTTATTGTTCTATATATCCTC…	-	312	Nucleus	6.06	34836.4	chrA09_random	G-box	f	2	allopolyploid
GSBRNA2T00079046001	BnaA10g06580D	BnabHLH267	S10	QQKMSHVNVERNRRKQMNEHLIVLRSLMPCFYVKRGDQASIIGGVVEYINEL	MQETILDFLEECEFVDTSLAGDDLFAILESLEGAGEISSTAASTPKDGTTSSKELVKNQNHETSSPKKKRKRLETGKEEEDDDDGEGEEEEEDDEDNKQDGQQKMSHVNVERNRRKQMNEHLIVLRSLMPCFYVKRGDQASIIGGVVEYINELQQVLQSLEAKKQRKTYAEVLSPRLVPSPRPSPNVLSPRKPPLSPRISHHHLLLPPISPRTPLPTSPYGAHPPQLPLIPQPPRSYCLGDPPPYSPASSSSSPSVSSNHESSLINELVANSKSALADVEVKFSGANVLLKTVSHKIPGQVMKIIAALEDLSLEILQVNINTVEETMLYSFTIKIGVECQLSAEELAQQIQQTFC*	ATGCAGGAGACAATACTGGATTTTCTTGAAGAATGTGAATTCGTGGACACTTCACTAGCCGGAGATGATCTGTTTGCTATCTTAGAGAGTCTTGAAGGCGCCGGAGAGATATCTTCCACTGCTGCATCTACACCTAAAGATGGAACCACAAGTTCCAAAGAGTTAGTAAAGAATCAAAACCATGAAACTTCATCTCCTAAAAAGAAGAGGAAAAGACTAGAAACTGGGAAAGAAGAAGAAGACGACGACGATGGAGAAGGAGAAGAAGAAGAAGAAGATGATGAAGATAATAAGCAAGATGGGCAACAAAAGATGTCTCATGTAAACGTGGAACGTAATAGAAGAAAGCAAATGAACGAGCATTTGATCGTTTTACGTTCTCTTATGCCTTGTTTCTAC…	ATGCAGGAGACAATACTGGATTTTCTTGAAGAATGTGAATTCGTGGACACTTCACTAGCCGGAGATGATCTGTTTGCTATCTTAGAGAGTCTTGAAGGCGCCGGAGAGATATCTTCCACTGCTGCATCTACACCTAAAGATGGAACCACAAGTTCCAAAGAGTTAGTAAAGAATCAAAACCATGAAACTTCATCTCCTAAAAAGAAGAGGAAAAGACTAGAAACTGGGAAAGAAGAAGAAGACGACGACGATGGAGAAGGAGAAGAAGAAGAAGAAGATGATGAAGATAATAAGCAAGATGGGCAACAAAAGATGTCTCATGTAAACGTGGAACGTAATAGAAGAAAGCAAATGAACGAGCATTTGATCGTTTTACGTTCTCTTATGCCTTGTTTCTAC…	-	356	Nucleus	5.04	39223.2	chrA10	G-box	f	2	allopolyploid
GSBRNA2T00006019001	BnaAnng03080D	BnabHLH276	S10	MSHIAVERNRRRQMNEHLKSLRSLTPCFYIKRGDQASIIGGVIEFIKEM	MSHIAVERNRRRQMNEHLKSLRSLTPCFYIKRGDQASIIGGVIEFIKEMQQLVQVLESKKRRKTLNRPSFLHDHQTLEPSILAAATTRVPFSQIENVMTTSTFKEVGSCCNSPHANVEAKISGSNVVLRVVSRRIEGQLVRIISVLEKLSFPVLHLNISSMEETVLYFFVVKIGLECHISLEELTFEVQKSFVPEVIVSTN*	ATGTCTCACATCGCTGTTGAGAGGAATCGAAGAAGGCAAATGAACGAGCATCTTAAATCCCTCCGTTCTTTGACTCCTTGCTTCTATATTAAAAGGGGAGATCAAGCTTCGATAATCGGAGGAGTGATAGAGTTCATCAAAGAGATGCAGCAATTAGTGCAAGTTCTCGAGTCCAAGAAACGCCGAAAGACACTAAACCGGCCTTCTTTTCTGCATGATCACCAAACACTCGAGCCATCCATATTAGCCGCAGCCACCACTAGAGTGCCCTTTAGTCAAATCGAGAATGTGATGACCACAAGCACTTTCAAGGAAGTAGGATCATGTTGCAACTCCCCTCATGCTAACGTCGAAGCCAAGATCTCAGGCTCTAACGTTGTATTGAGAGTTGTCTCTAGG…	CTTTATAGATACGAACCGAAGAAGAGATATAATTGAATATTAGTCAAAGATCATGTCTCACATCGCTGTTGAGAGGAATCGAAGAAGGCAAATGAACGAGCATCTTAAATCCCTCCGTTCTTTGACTCCTTGCTTCTATATTAAAAGGGTAACTTTCATGTTATATCTTTTTCCTTCATACTCAATTTAATTGAATTTTTATCCTAGAGGTTGTTGATTGTTTTTCTTGGTTCAATGATCAGAGATATTTCTCGAATATATAGTTTCTTAAAAAGTCTATATTTTCGGATAATTGAATCTTCTCGAATACTATTTTTTCAAGACCCAAATAATTTTTGTTTGTGTGGAAACAAAAGGTTGAATAGTAATCTTTCTAACCATGGATGATCTAAAGATACT…	-	202	Nucleus	9.16	22834.6	chrAnn_random	G-box	f	2	unknown
GSBRNA2T00064763001	BnaAnng04810D	BnabHLH278	S10	NQRMNHIAVERNRRRQMNHFLSILKAMMPLSYSRRSDQASIIEGTINYLKKQ	MMSQQEYPYDFSLMKTSSIYEVLDYSIAEQHSHPTENLSSLQAQGGFSQEPPRKKRKRRRTRSEQKIEEKENQRMNHIAVERNRRRQMNHFLSILKAMMPLSYSRRSDQASIIEGTINYLKKQEQLLQSFEAQLKPTKPNQSINILSNFFNFPQYSTATACASSRHHHNGLAVVANVEVTMVEMHANIKVDEDCRLTTTANEIADAVHEVVSRIHKEH*	ATGATGTCTCAACAAGAGTATCCATATGACTTCTCACTCATGAAAACATCATCAATCTACGAAGTCTTGGATTACTCCATAGCAGAGCAACATTCTCATCCAACGGAAAATCTATCTTCTCTACAAGCACAAGGTGGTTTTAGTCAAGAACCGCCGCGGAAGAAAAGGAAGAGGAGGAGAACGAGAAGTGAACAAAAGATAGAAGAGAAAGAGAACCAAAGGATGAATCACATCGCCGTCGAGCGTAACCGGAGAAGGCAGATGAATCATTTTCTCTCTATTCTCAAAGCTATGATGCCTCTCTCTTATTCTCGGCGTAGTGACCAAGCATCAATCATAGAAGGGACTATAAACTATCTAAAGAAGCAAGAACAACTTCTTCAATCATTCGAGGCCCAA…	TAATTCTTATACGTTTAGTCTCTACTCTCCATCTAGCTAGGGGTACATTTTTAACTCTGAACAAACTTATTACTAAATCCATCCAAAAGGTTATTAGATATCCATTAATAACTTAACTTGATGCATTAGCCTCCCAACTTTTTTTTCGTTTAGTTTGATTGACAAAGAGAGAGAGTAAAGACTATGATGTCTCAACAAGAGTATCCATATGACTTCTCACTCATGAAAACATCATCAATCTACGAAGTCTTGGATTACTCCATAGCAGAGCAACATTCTCATCCAACGGAAAATCTATCTTCTCTACAAGCACAAGGTGGTTTTAGTCAAGAACCGCCGCGGAAGAAAAGGAAGAGGAGGAGAACGAGAAGTGAACAAAAGATAGAAGAGAAAGAGAAC…	-	219	Nucleus	9.04	25287.5	chrAnn_random	G-box	f	2	unknown
GSBRNA2T00102285001	BnaC02g14500D	BnabHLH324	S10	EQKMSHVTVERNRRKQMNEHLTVLRSLMPCFYVKRGDQASIIGGVVEYISEL	MQEIISDFLEECEFVDTSLAGDDLFAILESLEGAGEISSTPASTPRDGIASSNELVKDQIHETSSPKRNKRKRLETDKEEDEEEDGEGEGEGEEDNKQDGEQKMSHVTVERNRRKQMNEHLTVLRSLMPCFYVKRGDQASIIGGVVEYISELQQVLQSLEAKKQRKTYAEVLSPRLVSSPRPSPPVLSPRKPPLSPRINHLQIHHHLLPPISPRTPQPTSPYRAHPPQLPLIPQPPLRSYSSLASCSTLGDPPPYSPASSSSSPSVSSNHESSMINELVANSKSALADVEVKFSGANVLLKTVSHKIPGQVMKIIAALEDLALEILQVNINSVDETMLNSFTIKVRKNNHPH*	ATGCAAGAGATAATATCGGATTTTCTTGAAGAGTGTGAATTCGTTGACACTTCACTAGCCGGTGATGATCTATTTGCTATCTTAGAGAGTCTTGAAGGCGCCGGAGAGATATCCTCCACGCCTGCATCTACACCTAGAGATGGAATCGCAAGTTCAAACGAGTTAGTAAAGGATCAAATCCATGAAACTTCATCTCCTAAGAGGAATAAGAGGAAAAGACTAGAAACCGACAAAGAAGAGGACGAAGAAGAAGACGGAGAAGGAGAAGGGGAAGGGGAGGAAGATAATAAGCAAGATGGGGAACAAAAGATGTCTCATGTAACCGTGGAACGTAACAGGAGAAAGCAAATGAATGAGCACTTGACGGTTCTACGCTCTCTTATGCCTTGTTTCTACGTC…	ATGCAAGAGATAATATCGGATTTTCTTGAAGAGTGTGAATTCGTTGACACTTCACTAGCCGGTGATGATCTATTTGCTATCTTAGAGAGTCTTGAAGGCGCCGGAGAGATATCCTCCACGCCTGCATCTACACCTAGAGATGGAATCGCAAGTTCAAACGAGTTAGTAAAGGATCAAATCCATGAAACTTCATCTCCTAAGAGGAATAAGAGGAAAAGACTAGAAACCGACAAAGAAGAGGACGAAGAAGAAGACGGAGAAGGAGAAGGGGAAGGGGAGGAAGATAATAAGCAAGATGGGGAACAAAAGATGTCTCATGTAACCGTGGAACGTAACAGGAGAAAGCAAATGAATGAGCACTTGACGGTTCTACGCTCTCTTATGCCTTGTTTCTACGTC…	-	353	Nucleus	5.61	38860.8	chrC02	G-box	f	1	allopolyploid
GSBRNA2T00137238001	BnaC02g21190D	BnabHLH331	S10	NQRMTHIAVERNRRKQMNDYLAVLRSLMPPSYAQRGDQASIVAGAINYLKEL	MALEAVVYPQDPFSLISCKDFQFHDFYFQQEDNQDRLDTKNNIKLGQEQRQGLPRINYNGKSGDTFTNDDYNYNDQEEDLQWPRDDPLYGSALDQPPPSDVAAGGGRRKRRRRTKSSKNKEEIENQRMTHIAVERNRRKQMNDYLAVLRSLMPPSYAQRGDQASIVAGAINYLKELEHHLQSIEPPLKSATVPVDTGSAAAAADQINTIAASSLGQFSEFFAFPQYLSRPSSSSVAEGMAEIEVTMVESHASVKILAKKRPKQLLKLAASIQNLKLTVLHLNVTTCDDSVLYSISLKVEEGSQLNTVEDIAAGMNQILRRIEEESS*	ATGGCCTTAGAGGCTGTTGTTTACCCACAAGATCCATTCTCCTTAATATCTTGCAAAGATTTTCAGTTTCACGACTTCTACTTTCAACAAGAAGACAATCAAGATCGACTAGACACCAAGAACAACATTAAGCTTGGGCAAGAACAAAGACAAGGGCTTCCGAGAATTAATTATAACGGTAAAAGCGGAGATACTTTTACCAATGATGACTATAACTACAACGATCAGGAGGAGGATCTTCAATGGCCACGAGACGATCCTCTTTATGGATCTGCCTTGGACCAACCTCCACCATCGGATGTGGCGGCTGGAGGGGGGAGGAGGAAGAGGAGGAGGAGGACAAAGAGTAGCAAGAACAAGGAAGAGATCGAGAACCAGAGGATGACTCACATCGCCGTA…	ATGGCCTTAGAGGCTGTTGTTTACCCACAAGATCCATTCTCCTTAATATCTTGCAAAGATTTTCAGTTTCACGACTTCTACTTTCAACAAGAAGACAATCAAGATCGACTAGACACCAAGAACAACATTAAGCTTGGGCAAGAACAAAGACAAGGGCTTCCGAGAATTAATTATAACGGTAAAAGCGGAGATACTTTTACCAATGATGACTATAACTACAACGATCAGGAGGAGGATCTTCAATGGCCACGAGACGATCCTCTTTATGGATCTGCCTTGGACCAACCTCCACCATCGGATGTGGCGGCTGGAGGGGGGAGGAGGAAGAGGAGGAGGAGGACAAAGAGTAGCAAGAACAAGGAAGAGATCGAGAACCAGAGGATGACTCACATCGCCGTA…	-	327	Nucleus	5.51	36568.9	chrC02	G-box	f	2	allopolyploid
GSBRNA2T00055804001	BnaC02g43710D	BnabHLH342	S10	NQRMNHIAVERNRRRQMNHFLSILKAMMPLSYSQRVRHQQRLSNFDIFCYTFYYKSDQASIIEGTINYLKKQ	MMFQHEYPYGFSLMETSSSYEVLDYKMIVGSPPNPISFASSLATLSSSIAEQQSNSTDNLYSLQARGGFGEEPPRKKRRRRRTRSEQMIEEKENQRMNHIAVERNRRRQMNHFLSILKAMMPLSYSQRVRHQQRLSNFDIFCYTFYYKSDQASIIEGTINYLKKQEQLLQSFEAQLKPTKPNQPTNIFSDFFNFPQYSTAIASSRRRHHNGLAVVADVEVTMVEMHANIKVLTKTRPRLLLKMINEFDSLGLTIFHLNLTTSNNMSLFTFSVKVDEACRLTTTANEVADAVHEVVSRIHKEH*	ATGATGTTTCAACACGAGTATCCATATGGCTTCTCCCTCATGGAAACATCATCAAGCTACGAAGTCTTGGACTACAAAATGATCGTTGGTTCACCCCCAAATCCAATTTCTTTTGCTTCTTCTTTAGCGACACTCTCTTCCTCCATAGCCGAGCAACAATCTAATTCAACGGACAATTTATATTCTCTACAAGCACGAGGTGGTTTCGGTGAAGAACCGCCGCGGAAGAAGAGGAGGAGGAGGAGAACGAGAAGTGAACAAATGATAGAAGAGAAAGAGAACCAAAGGATGAATCACATCGCCGTCGAGCGTAACCGGAGAAGGCAGATGAATCATTTTCTGTCCATACTCAAAGCTATGATGCCTCTCTCTTATTCTCAGCGTGTGAGACATCAGCAA…	ATGATGTTTCAACACGAGTATCCATATGGCTTCTCCCTCATGGAAACATCATCAAGCTACGAAGTCTTGGACTACAAAATGATCGTTGGTTCACCCCCAAATCCAATTTCTTTTGCTTCTTCTTTAGCGACACTCTCTTCCTCCATAGCCGAGCAACAATCTAATTCAACGGACAATTTATATTCTCTACAAGCACGAGGTGGTTTCGGTGAAGAACCGCCGCGGAAGAAGAGGAGGAGGAGGAGAACGAGAAGTGAACAAATGATAGAAGAGAAAGAGAACCAAAGGATGAATCACATCGCCGTCGAGCGTAACCGGAGAAGGCAGATGAATCATTTTCTGTCCATACTCAAAGCTATGATGCCTCTCTCTTATTCTCAGCGTGTGAGGTTCTTTATC…	ATGATGTTTCAACACGAGTATCCATATGGCTTCTCCCTCATGGAAACATCATCAAGCTACGAAGTCTTGGACTACAAAATGATCGTTGGTTCACCCCCAAATCCAATTTCTTTTGCTTCTTCTTTAGCGACACTCTCTTCCTCCATAGCCGAGCAACAATCTAATTCAACGGACAATTTATATTCTCTACAAGCACGAGGTGGTTTCGGTGAAGAACCGCCGCGGAAGAAGAGGAGGAGGAGGAGAACGAGAAGTGAACAAATGATAGAAGAGAAAGAGAACCAAAGGATGAATCACATCGCCGTCGAGCGTAACCGGAGAAGGCAGATGAATCATTTTCTGTCCATACTCAAAGCTATGATGCCTCTCTCTTATTCTCAGCGTAGTGACCAAGCATCA…	303	Nucleus.	9.38	32408.9	chrC02	G-box	f	3	allopolyploid
GSBRNA2T00066520001	BnaC03g15150D	BnabHLH350	S10	QQKMSHVTVERNRRKQMNEHLTVLRSLMPCFYVKRGDQASIIGGVVEYISEL	MSDFLEECEFVDTSLAEDDLFAILEGLEGAGEISPTAASTPKDGATNSKELVTDPNYETSSPKKKRKRLETEKEDEEEEDGEEEEEEEENKQQKMSHVTVERNRRKQMNEHLTVLRSLMPCFYVKRGDQASIIGGVVEYISELQQVLQSLEAKKQRKTYAEVLSPRLVPSPRPSPPVLSPRKPPLSPRISHHHLLLPPISPRTPQPTSPYLAHAPQLPLIPQPPLRSYSSLAGGSSLGDPPPYSPASSSSSPSVSSIRESSVINELVANSKSALADVEVKFSGANVLLKTVSHKIPGQVLKIIAALEDLALEILQVNINTVNETMLNSFTIKIGIECQLSAEELAQQIQQTFC*	ATGTCGGACTTTCTTGAAGAGTGTGAATTTGTCGACACTTCACTAGCCGAAGATGATCTATTTGCCATCTTAGAGGGTCTTGAAGGCGCCGGAGAGATATCTCCAACGGCTGCATCTACACCTAAAGATGGAGCCACAAATTCCAAAGAGTTAGTAACTGATCCAAACTACGAAACTTCATCTCCTAAAAAGAAGAGGAAAAGACTAGAAACCGAGAAAGAAGATGAAGAAGAAGAAGACGGAGAAGAAGAAGAAGAAGAAGAAGAGAATAAGCAACAAAAGATGTCTCACGTAACCGTGGAACGCAACAGGAGAAAGCAAATGAACGAGCACTTAACCGTTTTACGTTCTCTTATGCCTTGTTTCTACGTCAAAAGGGGGGACCAAGCATCGATAATA…	ATGTCGGACTTTCTTGAAGAGTGTGAATTTGTCGACACTTCACTAGCCGAAGATGATCTATTTGCCATCTTAGAGGGTCTTGAAGGCGCCGGAGAGATATCTCCAACGGCTGCATCTACACCTAAAGATGGAGCCACAAATTCCAAAGAGTTAGTAACTGATCCAAACTACGAAACTTCATCTCCTAAAAAGAAGAGGAAAAGACTAGAAACCGAGAAAGAAGATGAAGAAGAAGAAGACGGAGAAGAAGAAGAAGAAGAAGAAGAGAATAAGCAACAAAAGATGTCTCACGTAACCGTGGAACGCAACAGGAGAAAGCAAATGAACGAGCACTTAACCGTTTTACGTTCTCTTATGCCTTGTTTCTACGTCAAAAGGGTAAAGATTCGTACATCTATA…	-	354	Nucleus	5.06	38822.9	chrC03	G-box	f	3	segmental duplication
GSBRNA2T00125324001	BnaC03g34570D	BnabHLH366	S10	MSHIAVERNRRRQMNEHLKSLRSLTPCFYIKRGDQASIIGGVVEFIKEL	MSHIAVERNRRRQMNEHLKSLRSLTPCFYIKRGDQASIIGGVVEFIKELQQLVQVLESKKRRKTLNRPSFPYDHQTLEPSILAAAATTTNTTTRVPFSRIENVMTTSTFKEVGACCNSPHANVEAKISGSNVVLRVVSRRIEGQLVRIISVLEKLSLQVLHLNISSMEETVLYFFVVKIGLECHLSLEDLTLEVQKSFVPEVIVPTN*	ATGTCTCACATCGCCGTTGAGAGGAATCGAAGAAGGCAAATGAATGAGCATCTTAAATCCCTTCGTTCTTTGACTCCTTGTTTCTATATCAAAAGGGGAGATCAAGCTTCGATAATCGGAGGAGTGGTAGAGTTCATCAAAGAGCTTCAGCAACTGGTGCAAGTTCTCGAGTCTAAGAAACGTCGAAAGACACTAAACCGGCCTTCTTTTCCTTACGATCACCAAACACTCGAGCCATCCATATTAGCCGCAGCCGCCACCACCACCAACACAACCACTAGAGTGCCGTTTAGTCGAATCGAGAATGTAATGACCACAAGCACATTCAAGGAAGTGGGAGCATGTTGCAATTCCCCTCATGCTAACGTCGAAGCCAAGATCTCAGGCTCTAACGTTGTA…	ATGTCTCACATCGCCGTTGAGAGGAATCGAAGAAGGCAAATGAATGAGCATCTTAAATCCCTTCGTTCTTTGACTCCTTGTTTCTATATCAAAAGGGTAACTTTCATGTTATATCTACTTCCCTAATTTGTACTCAATTTCATTTAATTTTATCCAAGAGATTATGAATTGTTTCAAGAGTTAATGATCAGTGATTTCTCTGTTGAAGTATTTTCAAAGGGTCATTAAATTTTGATTTTCCAGATAATTGAACGAACCTTCTCGAATTTTTAGATATATGTGTGTGTGTGTGTGTGTGTTGATAGACTACATATATTTTATTGTTAACATGTTAAAACAAATTACTACTTGCATGCACCAATATATTCATAAATATGGTCTTGTTTTCGATGATTGAAC…	-	208	Nucleus	9.3	23373.2	chrC03	G-box	f	2	allopolyploid
GSBRNA2T00158357001	BnaC03g43470D	BnabHLH369	S10	SQRMTHIAVERNRRKQMNEHLRVLRSLMPGSYVQRGDQASIIGGAIEFVREL	MDKDYSAPNFLGESSGGNDDNNSGMIDYMFNRNLQQQKQSMPQQHQLSPSGFGATTPTFDKMSFAEVMQFADFGPKLALNQTRNQDDQETGMDPVYFLKFPVLNDKIKDHNHNQTHNLMSQEGGDCEENIGNVFLEEKGNQDEENDNNSVQLRFIGGEEEGDRENKNDTTKEVKSKKKRARTSKTSEEVESQRMTHIAVERNRRKQMNEHLRVLRSLMPGSYVQRGDQASIIGGAIEFVRELEQLLQCLESQKRRRILGETGNRQIGDMTTTMTSSSPITSVANPLISTGNVTELEGGGGGIREETAENKSCLADVEVKLLGFDAMIKILSRRRPGQLIKTIAALEDLHLSILHTNITTMEQTVLYSFNVKASKYKHVQITSETRFTAEDIASSIQEIF…	ATGGATAAAGATTACTCGGCACCGAACTTCTTAGGTGAATCCTCAGGCGGTAACGACGATAACAACTCCGGTATGATAGACTATATGTTCAACAGAAACCTTCAACAACAAAAGCAATCGATGCCGCAGCAGCATCAACTGTCTCCTTCAGGCTTTGGCGCAACGACACCTACTTTTGATAAAATGAGCTTCGCAGAAGTGATGCAGTTTGCAGACTTTGGTCCGAAACTGGCGTTAAACCAGACCAGAAACCAAGACGATCAAGAAACCGGGATGGACCCTGTTTATTTCTTGAAGTTTCCAGTCTTGAATGATAAGATAAAGGACCATAACCATAACCAAACCCATAATCTCATGTCTCAAGAAGGAGGTGACTGTGAAGAAAACATAGGCAACGTG…	ATGGATAAAGATTACTCGGTACGTACGTTTTCTCTCCATATCTTAATAATTTATTTCTTCGACTATATATGTGTGTATATATAAATAATAATTATACGGTTTCTTGCAGGCACCGAACTTCTTAGGTGAATCCTCAGGCGGTAACGACGATAACAACTCCGGTATGATAGACTATATGTTCAACAGAAACCTTCAACAACAAAAGCAATCGATGCCGCAGCAGCATCAACTGTCTCCTTCAGGCTTTGGCGCAACGACACCTACTTTTGATAAAATGAGCTTCGCAGAAGTGATGCAGTTTGCAGACTTTGGTCCGAAACTGGCGTTAAACCAGACCAGAAACCAAGACGATCAAGAAACCGGGATGGACCCTGTTTATTTCTTGAAGTTTCCAGTCTT…	ATGGATAAAGATTACTCGGCACCGAACTTCTTAGGTGAATCCTCAGGCGGTAACGACGATAACAACTCCGGTATGATAGACTATATGTTCAACAGAAACCTTCAACAACAAAAGCAATCGATGCCGCAGCAGCATCAACTGTCTCCTTCAGGCTTTGGCGCAACGACACCTACTTTTGATAAAATGAGCTTCGCAGAAGTGATGCAGTTTGCAGACTTTGGTCCGAAACTGGCGTTAAACCAGACCAGAAACCAAGACGATCAAGAAACCGGGATGGACCCTGTTTATTTCTTGAAGTTTCCAGTCTTGAATGATAAGATAAAGGACCATAACCATAACCAAACCCATAATCTCATGTCTCAAGAAGGAGGTGACTGTGAAGAAAACATAGGCAACGTG…	409	Nucleus.	5.24	44914.1	chrC03	G-box	f	3	allopolyploid
GSBRNA2T00073196001	BnaC04g00610D	BnabHLH392	S10	SQRMTHITVERNRRRQMNVYLSSLRSLIPSSYILRGDQASIVGGAIDFVKLL	MEEKIQGQNKLSSLDQKVIVRRSLQVQGSSEDQRFVLEEDTMQQSEDLSSVLSFKDPNFLRLLSLQTLQKPPWELGDYLPHEVPEFHSPTNYYHQNPSLERINEAISSQELQLNPQRKRRNNNNLVAASVSREKRKRKRTKPTKNTEEMESQRMTHITVERNRRRQMNVYLSSLRSLIPSSYILRGDQASIVGGAIDFVKLLEQQLQSLEAQKVTQQTDTKDISLEQSSKLRIDATVIESHVNLKIQCQKKQGQLLRSIIWLEKLRFTVLHLNVTSPCNASASYSFNLKMEDDCTLTSADEITAAVRQILDC*	ATGGAGGAGAAGATACAAGGACAAAACAAGCTCTCTTCTTTGGATCAGAAAGTGATTGTGAGAAGAAGCTTACAAGTTCAAGGATCATCAGAGGATCAAAGATTTGTCCTTGAGGAAGATACGATGCAACAAAGTGAAGACCTTTCTTCTGTTTTGTCATTCAAAGACCCAAACTTTCTAAGACTACTCTCTCTTCAGACACTCCAAAAGCCGCCTTGGGAGCTCGGAGACTATCTCCCACATGAAGTTCCAGAGTTTCATTCACCCACCAACTACTACCATCAGAACCCATCTCTGGAAAGAATCAATGAAGCCATCTCAAGCCAAGAACTTCAGTTAAACCCACAACGCAAGCGCAGAAACAACAACAACTTGGTAGCAGCATCAGTGAGCAGAGAG…	ATGGAGGAGAAGATACAAGGACAAAACAAGCTCTCTGTAAGTGTAAGTGTTATCTTTATCTCAAATTTGGAACGTTTTTATTTAATTTCTTTCTTCCCAAAATGAGTCCAGAATGGTTTAGCATTCAATGCTGTGTATGTTTGTTATACCTAAAACACTTAACAAATCTGCTCTCAACTGTTTCCCTCTCTTTGAAACATTCCATTTTTCATTCTAGTTTTGTTTTCTCTACACTGACCCACTAACCAATTTTAATTTTCTCTCTATCACACTCACATGGTAGGTATCACCTTCCTCTGTTTTTTTACTTTCTCCTTGTGCAGTCTTTGGATCAGAAAGTGATTGTGAGAAGAAGCTTACAAGTTCAAGGATCATCAGAGGATCAAAGATTTGTCCTTG…	-	313	Nucleus	8.79	35953.8	chrC04	G-box	f	3	segmental duplication
GSBRNA2T00038196001	BnaC04g51620D	BnabHLH430	S10	SQRMTHITVERNRRRQMNVHLNSLRSIIPSSYFLRGDQASIVGGAIDFVKIL	MERIQGQNKLCVNLLDQKVNVRRSLQVQASAEDHSFPLEEDQSSNLTLQGTRLPFQQILQDPSSVLSFKDPHILGNYLPHEVPELHSPIHSETNHYYQNSLLEGTNEDISSQELQLNPVDNAFSRGKLRNNNLAASVSREKRKRRRSKPMKNREEIESQRMTHITVERNRRRQMNVHLNSLRSIIPSSYFLRGDQASIVGGAIDFVKILEQHLQSLEAQKITQQTSKLIIDATVMERHVNLKMQCCQRRQGQLVRSIFLLEKLGLTVLHLNVTSPCNASIAYSFNLKMEDACNLGSADEITAAVRQIFDC*	ATGGAGAGGATACAAGGACAAAACAAGCTCTGTGTAAATTTGTTGGATCAAAAAGTGAATGTGAGAAGAAGCCTACAAGTTCAAGCATCTGCGGAGGATCATAGCTTTCCTCTTGAGGAAGATCAATCTTCAAATCTTACCTTGCAAGGTACAAGACTTCCATTTCAACAAATACTACAAGACCCTTCTTCGGTTTTGTCCTTCAAAGACCCACACATTCTAGGAAACTATCTCCCGCATGAAGTTCCAGAGTTACATTCACCGATCCACTCAGAAACCAACCACTACTATCAGAACTCACTTTTAGAAGGAACCAATGAAGACATCTCAAGCCAAGAACTTCAGCTAAACCCAGTAGACAATGCGTTTTCAAGAGGCAAGCTCAGAAACAACAACTTG…	ATGGAGAGGATACAAGGACAAAACAAGCTCTGTGTAAATGTATCTTTATCTCAGTTTGGAACGTTTTTCATTTATTTTATTTTCTTCTTTTCAACTATTTGAGCCTATTTACTCCTTCCCTTAATGAGTTGCATTCAGTGCTTGTGGATGTTTGTTATACAGAAAACACTAACAAATCTGATCTCAGCTGATTAATTACCTCTCTTTGAAACATTCCATTTTTTCTTTCTCTTTACTGACCCACTCACCAAACCACCCTACAGTAGATGAATAACCAGATTTCAATTGTTTCTTTATTCTCTCTCACTCACTTGGTAGGTACCTCCTTTTTCTTGCAGTTGTTGGATCAAAAAGTGAATGTGAGAAGAAGCCTACAAGTTCAAGCATCTGCGGAGGATC…	-	311	Nucleus	8.72	35392.2	chrC04	G-box	f	3	allopolyploid
GSBRNA2T00119510001	BnaC05g17780D	BnabHLH449	S10	SQRMTHIAVERNRRKQMNEYLAVLRSLMPSSYAQRGDQASIVGGAINYVKEL	MPLGAVVYPQDTSGYLSNCKDFMFYDLSYQEEVVAQDTKNNIDTLGQEQSFVEKDEEERQWRDYHHKYPLIPLLDEKLDLRATDVENHPPIQPRRKRRRTRSNKNKEEIESQRMTHIAVERNRRKQMNEYLAVLRSLMPSSYAQRGDQASIVGGAINYVKELEHILQSMEPRRTTTTTHEVDTSTSSLMSPFSEFFTYPQYSTKSSSSATENSSSPAEIEVTVAEGHANIKIMSKKKPRQLLKLVDSIQSLRLTLLHLNVTTLDNSILYSISVKVEEGSQLNTVDDIATALNQIIRRIQEE*	ATGCCTTTAGGCGCTGTCGTATACCCGCAAGATACATCCGGATACCTCTCTAATTGCAAAGATTTCATGTTTTACGATTTGTCTTATCAAGAAGAGGTAGTAGCTCAAGACACGAAGAACAACATTGATACGTTAGGCCAAGAACAAAGTTTTGTGGAAAAAGATGAGGAAGAACGTCAATGGCGAGACTATCATCATAAGTACCCTTTAATCCCTTTGTTGGATGAAAAGCTTGATCTTCGCGCCACTGATGTGGAAAATCATCCTCCTATACAACCGAGGAGGAAGAGAAGGAGAACGAGGAGCAACAAGAACAAGGAAGAGATCGAGAGCCAGAGAATGACTCACATAGCCGTCGAGAGAAATCGCCGGAAACAGATGAATGAGTACCTCGCCGTA…	ATGCCTTTAGGCGCTGTCGTATACCCGCAAGATACATCCGGATACCTCTCTAATTGCAAAGATTTCATGTTTTACGATTTGTCTTATCAAGAAGAGGTAGTAGCTCAAGACACGAAGAACAACATTGATACGTTAGGCCAAGAACAAAGTTTTGTGGAAAAAGATGAGGAAGAACGTCAATGGCGAGACTATCATCATAAGTACCCTTTAATCCCTTTGTTGGATGAAAAGCTTGATCTTCGCGCCACTGATGTGGAAAATCATCCTCCTATACAACCGAGGAGGAAGAGAAGGAGAACGAGGAGCAACAAGAACAAGGAAGAGATCGAGAGCCAGAGAATGACTCACATAGCCGTCGAGAGAAATCGCCGGAAACAGATGAATGAGTACCTCGCCGTA…	-	302	Nucleus	5.96	34613.9	chrC05	G-box	f	2	segmental duplication
GSBRNA2T00120047001	BnaC05g45700D	BnabHLH460	S10	MSHIAVERNRRRQMNEHLKSLRSLTPCFYIKRGDQASIIGGVIEFIKEM	MSHIAVERNRRRQMNEHLKSLRSLTPCFYIKRGDQASIIGGVIEFIKEMQQLVQVLESKKRRKTLNRSSSPYDHQTIEPSISADTPNATTRMPFSKIENVMSLMTTSTFKEVGACSNSHHANVEAKISGSNVVLRVVSWRIEGQLVRIISVLEKLSFQVLHLNISCMEESVLYFFVVKIGLECHLSLEELTLEVQKSFVPEAIV*	ATGTCTCACATCGCTGTTGAGAGGAACCGAAGAAGGCAGATGAACGAGCATCTTAAATCCCTTCGTTCTTTGACACCTTGTTTCTACATCAAAAGGGGAGATCAAGCTTCAATAATCGGAGGAGTTATCGAGTTCATCAAAGAGATGCAGCAATTAGTGCAAGTTCTCGAGTCCAAGAAACGTCGCAAGACACTAAACCGGTCTTCTTCTCCTTATGATCACCAAACAATCGAGCCATCCATCTCAGCTGACACCCCTAACGCAACCACCAGAATGCCGTTTAGTAAAATCGAGAATGTAATGAGTCTAATGACAACAAGCACCTTCAAGGAAGTTGGAGCATGTTCCAACTCCCATCATGCAAACGTTGAAGCCAAGATCTCAGGCTCTAACGTTGTA…	ATGTCTCACATCGCTGTTGAGAGGAACCGAAGAAGGCAGATGAACGAGCATCTTAAATCCCTTCGTTCTTTGACACCTTGTTTCTACATCAAAAGGGTAAGTTTCTTGTTATAAGATCCTTCCCTTCATCATACTCAATTGTATATATCCAGATTGGGGATTTTTTTTTTATTAATGATCGGTGATTTTAGTGTTGACGTAATTTCAGATGGTATAATTAGAGATTCTTGAAAAAAATTTGATTTTTCGGATAATCGAACTCTCGAAATGTTTCTTTTTCAAGACCCAAAAAGTGATTTGTATGCAAATCAGAAGTTTTAATTTGATTCGCAATGGATCATGCATGGTCATCTTTCTAATAACGGATATTCGGAACTTACTAATTTTGGTGAAATATAT…	-	205	Nucleus	8.93	23174.9	chrC05	G-box	f	2	allopolyploid
GSBRNA2T00096725001	BnaC06g24170D	BnabHLH469	S10	NQRMTHIAVERNRRKQMNEYLAVLRSLMPPSYAQRGDQASVVGGAINYLKEL	MALEAVVYPQDPFSYISYKDYQFHDLYFQQEEDRDPLETKNNVKLGQEQRQGFESIYYNGNSGDNNDDYNYNDQKDLQWPRDDLPYGSIVDTENQPPTSVLATGEGRRKRRRTKSSKNKEEIENQRMTHIAVERNRRKQMNEYLAVLRSLMPPSYAQRGDQASVVGGAINYLKELEHHLQSMDPTVNTPATKEAGDGAGDLMNTIAASSSGPFSDFFAFPQYSRRPSSSSVAEGTAEIEVTMVESHANVKILAKKRPKQLLKLVASIQSLRLTVLHLNVTTRDDSVLYSISLKVEEGSQLNTVEDIAAAVNQILRRIEEDSSFR*	ATGGCCTTAGAGGCTGTTGTTTACCCACAAGATCCATTCTCCTACATCTCTTACAAAGATTATCAGTTTCACGACTTATACTTTCAACAAGAAGAGGATCGAGATCCACTAGAAACCAAGAACAACGTTAAGCTAGGGCAAGAACAAAGACAAGGGTTTGAGAGTATTTATTATAACGGCAACAGCGGAGATAACAATGATGATTATAACTACAACGATCAGAAGGATCTTCAATGGCCACGAGACGACCTTCCTTATGGATCTATCGTCGATACCGAGAACCAGCCTCCAACGTCTGTTTTAGCGACGGGAGAAGGGAGGAGAAAGAGGAGGAGGACGAAGAGTAGCAAGAACAAGGAAGAGATCGAGAACCAGAGGATGACTCACATCGCCGTCGAG…	ATGGCCTTAGAGGCTGTTGTTTACCCACAAGATCCATTCTCCTACATCTCTTACAAAGATTATCAGTTTCACGACTTATACTTTCAACAAGAAGAGGATCGAGATCCACTAGAAACCAAGAACAACGTTAAGCTAGGGCAAGAACAAAGACAAGGGTTTGAGAGTATTTATTATAACGGCAACAGCGGAGATAACAATGATGATTATAACTACAACGATCAGAAGGATCTTCAATGGCCACGAGACGACCTTCCTTATGGATCTATCGTCGATACCGAGAACCAGCCTCCAACGTCTGTTTTAGCGACGGGAGAAGGGAGGAGAAAGAGGAGGAGGACGAAGAGTAGCAAGAACAAGGAAGAGATCGAGAACCAGAGGATGACTCACATCGCCGTCGAG…	-	325	Nucleus	5.42	36708.8	chrC06	G-box	f	2	allopolyploid
GSBRNA2T00103287001	BnaC06g33250D	BnabHLH475	S10	NQRMTHIAVERNRRKQMNEYLAVLRSLMPPCYSQRGDQASIVGGAINYLKEL	MALEAVVYLQDPLSYSSCKDFPFQDLYFQQGEDQDPLDTKNNIKLGQEQRQGFGSINYNGKGGDNSVDYSYNDQVDLQWPPHELPYGSTVDTRNHPPPSDMAATGGERRKRRRTRSNKNKEEIENQRMTHIAVERNRRKQMNEYLAVLRSLMPPCYSQRGDQASIVGGAINYLKELQHQLQSMEPPVKITATEDTGATAASAGDQNNTISASSSGPFSDFFAFPQYSSRPSSSSVAEGTAEIEVTMVESHASVKILAKKRPKQLLKLVASIQSLRLTLLHLNVTTHDNSVLYSISLKVEEGSQLNTVEDIAAAVNQILMRIEEESPLS*	ATGGCCTTAGAGGCTGTTGTTTACCTGCAAGATCCATTGTCCTACAGCTCCTGCAAAGACTTTCCGTTTCAGGATTTATACTTTCAACAAGGAGAAGATCAAGATCCACTAGACACCAAGAATAACATTAAGCTAGGGCAAGAACAAAGACAAGGGTTTGGGAGTATTAACTACAACGGTAAAGGCGGAGATAACAGTGTTGATTATAGTTACAACGATCAGGTGGATCTTCAGTGGCCACCACACGAGCTTCCTTATGGATCTACCGTCGACACCAGGAACCATCCTCCGCCCTCGGATATGGCGGCTACCGGAGGAGAGAGGAGGAAGAGGAGAAGGACTAGGAGTAACAAGAACAAAGAAGAGATCGAGAACCAGAGGATGACTCACATCGCCGTC…	GATTTTCTTTGGTACTTATTCTGTTACTACGAATATATATCAGCCTTATACCCTCACAAGCTTCTCCTCTCTTCCATCCATCTAAACCACGATCTTGTTTGACCTTCTTGTTTCTTTTCTCTTTCCTTTTTGTTCTTCAGTTTTGCTGAGTTTTTAGAGAAATCTTTTCTATTAATCTTTTTATTACTGTAGAGGTATCATTACAAGTTTAATTTGCCTATAGTGTGTCTTTACCTTTTGACTTGTCTTCCTCTCGAAACAAAAAGAGAGAGACAATCACTTTCTGTCTTTCTCTTCTCTCTCTCTCTCGGACCCTTTTCATATTTTTTTTAGTATACTTTCAACTAATTTTGTAGCTAATTATGGCCTTAGAGGCTGTTGTTTACCTGCAAGATCCAT…	-	329	Nucleus	5.59	36499.7	chrC06	G-box	f	2	allopolyploid
GSBRNA2T00142760001	BnaC07g07390D	BnabHLH485	S10	SQRMAHIAVERNRRKQMNEHLRVLRSLMPGSYVQRGDQASIVGGAIEFLSEL	MDKDYPTPNFLSEYSYSNDDKSSRMIDHMFKRNLQKQKQSMPQQQQLSPSGFGATPTFDKMSFADVMQFADFGPMLALNQTRSQNDQETWMDPFYILKFPVFNGDHNQTHHLMSQEGVCEENISNMFLEEQDNQEEKNDKNSMQLRYIGGEEDRENKNDTTKEVKKKRKRARTRKTSEEVESQRMAHIAVERNRRKQMNEHLRVLRSLMPGSYVQRGDQASIVGGAIEFLSELEQLLQCLESQKRRRILGETNDMHGGDMTTTMITSSPITSTNPLIITGNVTELEGGGGIQEEKAEKKSCLADVEVKLLGFDAMIKILSRRRPGQLIMTIAALEDLHLSILHTNITTMEQTVLYSFNVKITSETRFTAEDIASSIQEIFSFIHANTTM*	ATGGATAAAGATTATCCGACACCGAACTTTTTAAGTGAATACTCATACAGTAACGATGATAAGAGCTCCCGTATGATAGACCACATGTTCAAGAGAAACCTTCAGAAACAAAAGCAATCCATGCCGCAGCAGCAACAACTGTCTCCTTCTGGATTCGGAGCAACGCCAACTTTTGATAAAATGAGCTTTGCAGACGTGATGCAGTTTGCGGACTTTGGTCCGATGCTGGCGTTAAACCAGACCAGAAGCCAAAACGATCAAGAAACCTGGATGGACCCGTTTTATATCTTAAAGTTCCCAGTCTTCAACGGGGACCATAACCAAACACATCATCTCATGTCTCAAGAAGGGGTGTGTGAAGAAAACATAAGCAATATGTTTCTTGAAGAACAGGATAAT…	ATGGATAAAGATTATCCGGTACGTACATTTTCCCCACATATCTTAATCATATATACAAACATTTGTATGTTAGTCCATTTCTGTTGCTTTTGATATCAACTTAACTCACTGATTACGGTTTCTTTCAGACACCGAACTTTTTAAGTGAATACTCATACAGTAACGATGATAAGAGCTCCCGTATGATAGACCACATGTTCAAGAGAAACCTTCAGAAACAAAAGCAATCCATGCCGCAGCAGCAACAACTGTCTCCTTCTGGATTCGGAGCAACGCCAACTTTTGATAAAATGAGCTTTGCAGACGTGATGCAGTTTGCGGACTTTGGTCCGATGCTGGCGTTAAACCAGACCAGAAGCCAAAACGATCAAGAAACCTGGATGGACCCGTTTTATATCT…	-	390	Nucleus	5.68	44546.3	chrC07	G-box	f	1	allopolyploid
GSBRNA2T00061885001	BnaC07g13680D	BnabHLH492	S10	NQRMTHIAVERNRRKQMNEYLAVLRSLMPSSYAQRGDQASIVGGAINYVKKL	MPLEAVVNPQDPFGYLSNCKDFMFHDFYYQEEIVSQDTKNNIHKLGHEQRFVENDKEEERQWGDHYHHQCPVVPSLEEELDLPAIDVENHPPVQQRRKRRRTRSNKNKEEIENQRMTHIAVERNRRKQMNEYLAVLRSLMPSSYAQRGDQASIVGGAINYVKKLEHILQSMEPRRTTTTSHEADTSTSSLVFTFSDFFTFPQYSKKSLSEVESSSSPAEIEVTVAEGHANVKIMAKKKPRQLLKLVASIQSLRLSLLHLNVTTLDNLILYSISVKNNHEILE*	ATGCCCTTGGAGGCTGTCGTAAACCCGCAAGATCCATTCGGATACCTTTCTAATTGCAAAGATTTCATGTTCCACGACTTTTACTACCAAGAAGAGATAGTATCTCAAGATACAAAGAACAACATTCATAAGTTAGGGCACGAACAGAGATTTGTGGAAAACGATAAGGAGGAAGAACGTCAATGGGGAGACCATTATCATCATCAGTGCCCTGTAGTCCCTTCGTTGGAAGAAGAGCTTGATCTTCCCGCCATTGATGTGGAAAATCATCCTCCTGTGCAGCAGAGGAGGAAGAGGAGGAGAACAAGGAGCAATAAGAACAAGGAAGAGATCGAGAACCAGAGAATGACTCACATCGCCGTCGAGAGAAATCGCCGGAAACAGATGAACGAGTACCTC…	CTTTGTTGATCCTCATAATTACTCCTCTTTCACTCTCCTATCTTCCTCCATGCCAGTGAGTAATATTTCTAGAATCAATCTAAAAGGGATCATTATATCATTAATAACAATCTTAGTTTCCTTTAGTGGGTCTTAACCCTTTTGCCTTTATATCCCCTCAAGACAAAAAAAAAGAGAGCAACAAACACTTTATGTCTTAATTTTGTTTCATCTCTCTTCATATTCTTGAGTTTATATTTTAAACAATCTCAAGCTAAAAGAATGCCCTTGGAGGCTGTCGTAAACCCGCAAGATCCATTCGGATACCTTTCTAATTGCAAAGATTTCATGTTCCACGACTTTTACTACCAAGAAGAGATAGTATCTCAAGATACAAAGAACAACATTCATAAGTTAGGG…	-	283	Nucleus	6.51	32688.9	chrC07	G-box	f	2	allopolyploid
GSBRNA2T00128648001	BnaC07g19360D	BnabHLH496	S10	NQRITHIAVERNRRRQMNQHLSVLRSLMPQPFSQKGDQASIVGGAIDFIKEL	MTLEALSSNGLLNFLLSESLSPTPFKSLLDLDPSPENDIIIIPKNTIPEMSQQEPASRQPPPASRGKKRRRRKPRVCKNEEEAENQRITHIAVERNRRRQMNQHLSVLRSLMPQPFSQKGDQASIVGGAIDFIKELEHQLLSLEAQKLQKDKLSQTVISSTSQDSNCEPENPHLSLSQFFLHSYDPSQENRNGSTSSVKTAMEDLEVTLIETHANIRILSRRRGFQWTSVVATTGPPQLSKLVAALHSLSLSVLHLSVTTLETFAIYSISTKVEESCQLSSVDDIAGAVHHMLSIIEEEPFCCSTIPELPFTFPLNHTNATHSL*	ATGACTCTGGAAGCTTTATCATCAAATGGTCTCTTAAACTTTTTGCTCTCCGAGTCTCTTTCACCAACCCCATTCAAGTCTCTCCTCGATCTCGATCCATCGCCGGAAAATGACATCATCATCATCCCCAAGAACACAATTCCGGAGATGTCTCAACAAGAACCGGCGTCACGGCAGCCACCACCGGCTAGCAGAGGGAAGAAGCGGAGGAGGAGGAAGCCTAGGGTTTGCAAAAACGAAGAAGAAGCTGAGAATCAACGAATAACTCACATCGCGGTAGAAAGAAATCGAAGAAGACAAATGAATCAACATCTCTCTGTCTTAAGATCTCTCATGCCTCAACCTTTTTCTCAAAAGGGTGATCAAGCTTCAATAGTTGGTGGAGCCATAGATTTCATC…	ATGACTCTGGAAGCTTTATCATCAAATGGTCTCTTAAACTTTTTGCTCTCCGAGTCTCTTTCACCAACCCCATTCAAGTCTCTCCTCGATCTCGATCCATCGCCGGAAAATGACATCATCATCATCCCCAAGAACACAATTCCGGAGATGTCTCAACAAGAACCGGCGTCACGGCAGCCACCACCGGCTAGCAGAGGGAAGAAGCGGAGGAGGAGGAAGCCTAGGGTTTGCAAAAACGAAGAAGAAGCTGAGAATCAACGAATAACTCACATCGCGGTAGAAAGAAATCGAAGAAGACAAATGAATCAACATCTCTCTGTCTTAAGATCTCTCATGCCTCAACCTTTTTCTCAAAAGGTTCATTTTATGATTATCTTCTTACAATTCCGACTAGGGTTT…	-	325	Nucleus	6.19	36162	chrC07	G-box	f	2	allopolyploid
GSBRNA2T00153148001	BnaC08g05990D	BnabHLH512	S10	NQRMTHIAVERNRRKQMNEYLAVLRSLMPSSYAQRGDQASIVGGAINYVKKL	MPLESVVYPQDSLGYPSTCKYFMFHDLYYQEEVVSFVENDKEEDRQWRDYHQYPLLPSLEEELGLPAIDMESPPPLQQRRKRRRTRSNKNVEEIENQRMTHIAVERNRRKQMNEYLAVLRSLMPSSYAQRGDQASIVGGAINYVKKLEHILQSMEPNRTTTIPHEANTSTSSLVDPFSDFFSFPQYSTKSSSITEGSSSPAEIEVTVAEGHANIKIMAKKKPKQLLKLVASIQSLRLALLHLNVTTLDNSILYSISVKVEEGSQLTTVDDIATALNKIMRRIQEES*	ATGCCTTTAGAGTCTGTTGTATACCCGCAAGATTCACTCGGTTACCCCTCCACTTGCAAATATTTCATGTTCCACGATCTGTACTATCAAGAAGAGGTAGTAAGCTTTGTGGAAAACGATAAGGAGGAAGATCGTCAATGGCGAGACTATCATCAATACCCTTTACTCCCTTCGTTGGAAGAAGAACTTGGTCTTCCCGCCATCGATATGGAGAGTCCTCCTCCTCTGCAGCAGAGGAGGAAGAGGAGGAGAACTAGAAGCAACAAGAACGTGGAAGAGATTGAGAACCAGAGAATGACTCACATCGCTGTCGAGAGAAATCGCCGTAAACAGATGAACGAGTACCTAGCCGTGCTCCGTTCTCTAATGCCTTCCTCTTATGCTCAAAGGGGAGATCAA…	ATGCCTTTAGAGTCTGTTGTATACCCGCAAGATTCACTCGGTTACCCCTCCACTTGCAAATATTTCATGTTCCACGATCTGTACTATCAAGAAGAGGTAGTAGTAGCTCGAGACACGGAGAATAACATGAATAAGTTAGGGCAAGAACAGAGCTTTGTGGAAAACGATAAGGAGGAAGATCGTCAATGGCGAGACTATCATCAATACCCTTTACTCCCTTCGTTGGAAGAAGAACTTGGTCTTCCCGCCATCGATATGGAGAGTCCTCCTCCTCTGCAGCAGAGGAGGAAGAGGAGGAGAACTAGAAGCAACAAGAACGTGGAAGAGATTGAGAACCAGAGAATGACTCACATCGCTGTCGAGAGAAATCGCCGTAAACAGATGAACGAGTACCTAGCC…	ATGCCTTTAGAGTCTGTTGTATACCCGCAAGATTCACTCGGTTACCCCTCCACTTGCAAATATTTCATGTTCCACGATCTGTACTATCAAGAAGAGGTAGTAGTAGCTCGAGACACGGAGAATAACATGAATAAGTTAGGGCAAGAACAGAGCTTTGTGGAAAACGATAAGGAGGAAGATCGTCAATGGCGAGACTATCATCAATACCCTTTACTCCCTTCGTTGGAAGAAGAACTTGGTCTTCCCGCCATCGATATGGAGAGTCCTCCTCCTCTGCAGCAGAGGAGGAAGAGGAGGAGAACTAGAAGCAACAAGAACGTGGAAGAGATTGAGAACCAGAGAATGACTCACATCGCTGTCGAGAGAAATCGCCGTAAACAGATGAACGAGTACCTAGCC…	287	Nucleus.	5.88	34556.1	chrC08	G-box	f	3	allopolyploid
GSBRNA2T00127051001	BnaC08g31840D	BnabHLH524	S10	NQRINHIAVERNRRRQMNEHISSLRSLLPPSYIQRGDQASIVGGAINYAKVL	MERFQGHINPCFLDQNADGRSLEAQSFAFKEEEEEESMQNTVPFLQMLQSEEDPLPFTSFKELLSLQNLHNHWELDSYLSHNETYPVSTTSMEVTRQALSSQELPFSRQQDMTVPSSSSTPNSRRKRKIISNNPPEVTRGKRRKTKPSKDIEEIENQRINHIAVERNRRRQMNEHISSLRSLLPPSYIQRGDQASIVGGAINYAKVLEQVIKSLELQKRTKQSSVVQNRVTCVPRIEATLIQNHVNLKVECRKKQGQLLKGIVSLEKLRLTVLHLNISSLSCSSVSYCFNLKMEDDCKLESAEEITKVAHQIFDT*	ATGGAGAGGTTTCAAGGACACATCAACCCCTGTTTTTTGGATCAAAATGCTGATGGGAGAAGCTTAGAAGCCCAAAGCTTTGCCTTTAAAGAAGAAGAGGAGGAAGAAAGCATGCAAAACACAGTTCCATTTCTACAGATGCTGCAAAGTGAAGAAGACCCTTTACCGTTTACATCATTCAAAGAACTATTGTCTCTTCAGAACCTCCATAACCATTGGGAACTCGACAGCTATCTTTCACACAATGAAACCTACCCAGTTTCAACCACATCCATGGAAGTAACCAGACAAGCTTTGTCAAGCCAAGAACTACCCTTTAGCCGACAACAAGACATGACAGTTCCTTCTTCCTCATCAACACCAAACTCAAGACGCAAGCGCAAAATCATCAGCAACAAC…	ATGGAGAGGTTTCAAGGACACATCAACCCCTGTGTATGTATATTTTGCTTAATTTAGGAAGATTTCACTTTCTTTCTCTCTTCCCCTTGAATCATTTTTTTTCTCTCAATGCTCAGAGAAACAGACTTGTATTTACTCATTTTTCCCTAATGAGCCCAGATGCTTTGCATTCAATGCTTTTCTTGTTTGTTTTACAGAAAACAATAACAGATTCTGCAATCAATTTGTTTCCCATCTACTTTGAAAACATTCCATTTTCCCTTCTACTTTTGTTTATTATCTCTACACTAAAACTCACAAGTCTCAGAACAAACACAGTTTCATTCTTCTCACCAAGAAAAATCTAAATCCTCCGTCTTTCTTGCAGTTTTTGGATCAAAATGCTGATGGGAGAAGCTT…	-	316	Nucleus	8.17	36181	chrC08	G-box	f	3	allopolyploid
GSBRNA2T00115696001	BnaC09g19550D	BnabHLH546	S10	MNQHLSALRSLMPQPFAQKGDQASIVGGAIDFIKEL	MNQHLSALRSLMPQPFAQKGDQASIVGGAIDFIKELEQQLLSLEAQKLHKAQTNQTATSSTSQDSDGERENARQPCSLSLSHFFLHSYDPSQENRNGTTSSVRTAMEDLEVTLIETHANIKILSRRRGFRWTTVATTGPPQLLKLMAALQSVSLSVVHLSVTTLDTFAIYSISTKEQFITC*	ATGAATCAACATCTCTCTGCCTTAAGATCTCTCATGCCTCAGCCTTTTGCTCAGAAGGGCGATCAAGCTTCAATAGTTGGTGGAGCCATAGATTTTATCAAAGAACTTGAACAACAATTACTATCTCTTGAAGCTCAAAAGCTTCATAAGGCTCAAACAAACCAGACGGCTACTTCTTCAACAAGTCAAGACTCTGACGGCGAACGGGAGAATGCCCGTCAACCATGTTCGCTATCCCTCTCACACTTCTTTCTCCACTCTTACGACCCAAGCCAGGAGAATAGAAATGGCACAACAAGCTCCGTGAGAACCGCTATGGAAGATCTCGAAGTGACCCTAATCGAAACTCATGCTAACATAAAAATCTTGTCGAGAAGAAGAGGTTTCCGATGGACAACG…	TGACACGGGAAGCTTTATCATCAAACGGTCTCTTAAACTTTGTTCTCTCCGAGACTCTTTCAGCAACCTCATTCAAGTCTCTCGTCGTTCTCGAGCCACCGCCAGAAAATGACATCATCATCGCCAAGAACACAGTTCCAGTGATATCTCATCAAGAACCATTGTCACGGCAACTACCACCGGCAAGCAGAGGTAAGAAGCGGAAGAGGGGGAAGCCTAGGGTGTGTGTAGAGATTATTCTCTAGGTTTACTTAGGTTCCAAGTTCACTTTAGACCTAGGACTAAACTGAAAGTAATGACACAATCAATTTAACGAGTTCCCGGCCCTCGGCACGGTACGTCTCGTGGGAGAACTCCTGCTCCCAAACTTCACTAGATCAAAGAGTTACTAACCACACC…	-	182	Nucleus	6.58	20021.6	chrC09	atypical	unknown	2	allopolyploid
GSBRNA2T00009414001	BnaC09g29480D	BnabHLH554	S10	QQKMSHVNVERNRRKQMNEHLTVLRSLMPCFYVKRGDQASIIGGVVEYISEL	MQETILDFLEECEFVDTSLAGDDLFAILESLEGAGEISPTAASTPKDGTTSSKELVKNQNYEASSAKKKRKRLETGKEEEDDDDGEGEEEEEEDNKQDGQQKMSHVNVERNRRKQMNEHLTVLRSLMPCFYVKRGDQASIIGGVVEYISELQQVLQSLEAKKERKTYAEVLSPRLVPSPRPSPPVLSPRKPPISPRISHQHLLLHPISPRTPLPTSPYGGHPPQLPLIPQPPRSYSLGDPPPYSPASSSSSPSVSSNHESSLINELVANSKSALADVEVKFSGANVLLKTVSHKIPGQVMKIIAALEDLSLEILQVNINTVEETMLYSFTIKIGIECQLSAEELAQQIQQTFC*	ATGCAGGAGACAATACTGGATTTTCTTGAAGAATGTGAATTCGTGGACACTTCACTAGCCGGAGATGATCTGTTTGCTATCTTAGAGAGTCTTGAAGGCGCCGGAGAGATATCTCCCACGGCTGCATCTACACCTAAAGATGGAACCACAAGTTCCAAAGAGTTAGTAAAGAATCAAAACTATGAAGCTTCATCTGCTAAAAAGAAGAGGAAAAGACTAGAAACTGGGAAAGAAGAAGAAGACGACGACGATGGAGAAGGAGAGGAAGAAGAAGAAGAAGATAATAAGCAAGATGGGCAACAAAAGATGTCTCATGTAAACGTGGAACGTAATAGGAGAAAGCAAATGAACGAGCATTTGACCGTTTTACGTTCTCTTATGCCTTGTTTCTACGTCAAG…	ATGCAGGAGACAATACTGGATTTTCTTGAAGAATGTGAATTCGTGGACACTTCACTAGCCGGAGATGATCTGTTTGCTATCTTAGAGAGTCTTGAAGGCGCCGGAGAGATATCTCCCACGGCTGCATCTACACCTAAAGATGGAACCACAAGTTCCAAAGAGTTAGTAAAGAATCAAAACTATGAAGCTTCATCTGCTAAAAAGAAGAGGAAAAGACTAGAAACTGGGAAAGAAGAAGAAGACGACGACGATGGAGAAGGAGAGGAAGAAGAAGAAGAAGATAATAAGCAAGATGGGCAACAAAAGATGTCTCATGTAAACGTGGAACGTAATAGGAGAAAGCAAATGAACGAGCATTTGACCGTTTTACGTTCTCTTATGCCTTGTTTCTACGTCAAG…	-	354	Nucleus	5.05	38932.9	chrC09	G-box	f	2	allopolyploid
GSBRNA2T00048074001	BnaC09g51650D	BnabHLH560	S10	NQRMTHIAVERNRRRQMNEYLSVLRSLMPESYVQRCDQASTVGGAINFIREL	MALEGAISQCSYNGKEAYSNIYTDNEPPFSDLQAALCFLDNQTDNYDSTFLQEGYYGNTTTFLHQPPNEIVINEEKPAANCDISFHGDMGKNQVTRRTRAKKNKEEISNQRMTHIAVERNRRRQMNEYLSVLRSLMPESYVQRCDQASTVGGAINFIRELEHRLHLQNLSCETNETSLSGSCMSSATPFSDTFKLPQFSMGSSSVSDNMVLGVNALADIEVSLVESHATLKIRSRRRPKVLLNMVSGLQNLGFIILHLNVSTVSDFVLYCFSTKMEDCCKLSSVADIATAVYEMLKMHHDS*	ATGGCTCTCGAGGGTGCGATTTCCCAATGCAGCTATAATGGGAAAGAAGCATATTCCAACATTTACACAGATAATGAACCACCGTTTTCTGATCTCCAAGCCGCTCTTTGTTTCCTCGACAATCAAACCGATAACTACGACTCTACTTTTCTCCAAGAAGGCTACTATGGGAATACGACTACATTCCTTCATCAACCACCTAATGAAATTGTAATTAATGAAGAGAAACCTGCGGCGAACTGCGATATCAGTTTCCACGGAGATATGGGGAAGAATCAGGTAACGCGCAGAACAAGGGCGAAGAAAAACAAAGAAGAAATTAGTAATCAACGTATGACTCACATTGCAGTGGAGCGCAACAGGAGAAGACAGATGAATGAGTATCTCTCTGTTCTCCGC…	ATGGCTCTCGAGGGTGCGATTTCCCAATGCAGCTATAATGGGAAAGAAGCATATTCCAACATTTACACAGATAATGAACCACCGTTTTCTGATCTCCAAGCCGCTCTTTGTTTCCTCGACAATCAAACCGATAACTACGACTCTACTTTTCTCCAAGAAGGCTACTATGGGAATACGACTACATTCCTTCATCAACCACCTAATGAAATTGTAATTAATGAAGAGAAACCTGCGGCGAACTGCGATATCAGTTTCCACGGAGATATGGGGAAGAATCAGGTAACGCGCAGAACAAGGGCGAAGAAAAACAAAGAAGAAATTAGTAATCAACGTATGACTCACATTGCAGTGGAGCGCAACAGGAGAAGACAGATGAATGAGTATCTCTCTGTTCTCCGC…	-	302	Nucleus	5.73	33800.1	chrC09_random	G-box	f	2	segmental duplication
GSBRNA2T00123495001	BnaCnng01580D	BnabHLH564	S10	SQRMTHIAVERNRRRQMKEHLNSLRSLMPPTFLQRGDQASIVGGAIDYIKEL	MEGLMRFGGLEEQFSHISENAINEKTPFLQMLQCIEPEPNQILQSLLQSQTLEPESCLTLETIKRDPGQEEDPVKDPKTEDGAEAKVKEKRKRKRTTAPKNNDEVESQRMTHIAVERNRRRQMKEHLNSLRSLMPPTFLQRGDQASIVGGAIDYIKELEQLLQSLEAEKQSEGASENPKTASCSSSSSRACTNSSVSSISPASEDGFTARFGGGETVEVEATVIQNHVSLKVRCKRGRGQILRAIISIENLKLSILHLTISTSFDFVFYSFNLKIEDGCKVRSADEIATAVHQIFEQINGVMMWSNLSRA*	ATGGAGGGACTAATGAGATTTGGAGGATTAGAAGAACAATTCAGTCACATTTCAGAAAACGCAATTAACGAGAAGACCCCATTTCTGCAAATGCTACAATGCATAGAACCAGAACCAAATCAGATACTCCAGTCACTTCTCCAGAGCCAAACCCTAGAACCAGAGAGCTGTCTCACTCTTGAAACCATCAAAAGAGATCCGGGTCAAGAAGAAGACCCGGTAAAGGATCCGAAAACCGAAGACGGAGCAGAGGCAAAAGTCAAAGAAAAACGAAAACGGAAACGGACAACAGCTCCAAAGAACAACGATGAAGTTGAGAGCCAAAGGATGACTCACATTGCCGTTGAACGTAACCGGAGACGACAAATGAAGGAACACTTAAACTCACTTCGGTCTCTC…	TCTCCCGCATTGTCTTCTCTCCTTTTATATATGTGAAAGCTGCATTTATTAACAAAACTATAGAAAGTGTAACACTCGAAAGGAATGTTTTTGGTCGAGAGGAAAGAGAGAAAAACGAAGAAGAAGAGAATGTTAATTTAAAGACCTATTTGAAGCTGCTAAATCCATTATAGAGAGACTCTTTAAAGCGTCAACTGATTCTCATGTAAGACTCTCTTGTAATTATTTTGACTTTTTTCTAATGAATTCTCATAGCTAGAATCTGTTTTGTGCATTTACTCTTACTCTCAGATGATTTAACACATTCAATGCAAAATGCTTTAAATTCATTGAAACAAAACTTATCTAAATATGCAACTTTATTATTTGCTCTCTCTCTCTCTGTGACATTCCTTATTT…	-	311	Nucleus	5.82	34642.2	chrCnn_random	G-box	f	2	unknown
GSBRNA2T00064294001	BnaCnng08490D	BnabHLH567	S10	NQRMTHIAVERNRRKQMNEYLAVLRSLMPPCYSQRGDQASIVGGAINYLKEL	MAATGGERRKRRRTRSNKNKEEIENQRMTHIAVERNRRKQMNEYLAVLRSLMPPCYSQRGDQASIVGGAINYLKELQHQLQSMEPPVKITATEDTGATAASAGDQNNTISASSSGPFSDFFAFPQYSSRPSSSSVAEGTAEIEVTMVESHASVKILAKKRPKQLLKLVASIQSLRLTLLHLNVTTHDDSVLYSISLKVEEGSQLNTVEDIAAAVNQILMRIEEESPLS*	ATGGCGGCTACCGGAGGAGAGAGGAGGAAGAGGAGAAGGACTAGGAGTAACAAGAACAAAGAAGAGATCGAGAACCAGAGGATGACTCACATCGCCGTCGAGAGAAATCGCCGGAAACAAATGAACGAGTACCTCGCCGTTCTCCGTTCTCTCATGCCACCTTGTTATTCTCAGAGGGGAGATCAAGCGTCAATAGTAGGCGGAGCCATTAACTACCTAAAGGAGCTTCAACATCAGTTACAATCAATGGAGCCTCCGGTAAAGATCACCGCCACAGAAGACACCGGAGCCACCGCCGCCTCCGCCGGCGACCAGAACAACACAATCTCCGCCAGCTCATCCGGACCGTTCTCAGATTTCTTTGCATTTCCTCAATACTCGAGCCGGCCTTCGTCGTCA…	ATGGCGGCTACCGGAGGAGAGAGGAGGAAGAGGAGAAGGACTAGGAGTAACAAGAACAAAGAAGAGATCGAGAACCAGAGGATGACTCACATCGCCGTCGAGAGAAATCGCCGGAAACAAATGAACGAGTACCTCGCCGTTCTCCGTTCTCTCATGCCACCTTGTTATTCTCAGAGGGTTAGTCTCTACATACAATAACTATATATGTATATGTGTGTGTGTGAGCGCGTGAAATATGATATTTTCTTCACGCGTAGAAGTAAAGAAACGATAAGAAAGAAAAAGCCAAAGCCTATATGTTATAGACTTCTAGTTTCATGAGGACATACATAGGCTATATGCATCTATATGTGCATACGTTTAGACATAAGTTTGATAAAAAAAATTGATGGATGAATG…	-	229	Nucleus	8.65	25172.5	chrCnn_random	G-box	f	2	unknown
GSBRNA2T00017525001	BnaCnng29550D	BnabHLH575	S10	SQRISHIVVERNRRRQMNEHVNSLRSLLPPSYIQRGDQASIVGGAINYAKVL	MESFQGHINPCFLDRKADTRSLEVQGFKEAQSFAFKEEEEESMQDTVPFLQMLQSEEPSFLRLLSLQNLKEPWEVESFLSQEGHPHFYQNQVSALYIEGAKQALSSQEADMILLHSSSPQHKRKNNDLLAPDMTREKRKRRKTKPSKNIEEIESQRISHIVVERNRRRQMNEHVNSLRSLLPPSYIQRGDQASIVGGAINYAKVLEQIIQSLESQKKTQQSSEVENRVQEDETCVPSIETTVIQNHVNLRVVCRKRQGGLIRGIISLEKLRLTVLHLNISTLSRFYVSCCFNLKMEDGCELESADEIKKVAHQIFDMPMNLNN*	ATGGAGAGCTTTCAAGGACACATCAACCCTTGTTTTCTGGATAGAAAAGCAGATACAAGAAGCCTAGAAGTTCAAGGATTCAAAGAAGCTCAAAGCTTTGCCTTCAAAGAAGAAGAGGAAGAGAGCATGCAAGATACAGTGCCATTTCTACAAATGCTGCAAAGTGAAGAACCGAGTTTTCTAAGGCTATTGTCTCTTCAGAACCTCAAAGAGCCTTGGGAAGTCGAAAGCTTTCTTTCACAGGAGGGTCACCCACACTTCTATCAGAACCAAGTTTCAGCATTATACATAGAAGGAGCGAAACAAGCTTTGTCAAGCCAAGAAGCAGACATGATACTCCTCCATTCTTCCTCACCACAACACAAGCGCAAGAACAACGATTTGCTGGCTCCTGATATG…	ATGGAGAGCTTTCAAGGACACATCAACCCTTGTGTGTGTATTTTTTGCTTAATTTAGGAAGCTTTCTCCAATCTTCTCTCTTCCATTGTGCCATTTACTCTTTTCCTAGCATGTCCAGATACTTTTCATTCAATGATTTTATTATTAATTTTACAGAAAACAATTAAAAAAATTCTGCAATCATTGACCTCGCCGGTTATAACCTCATTCCTATGTATTTCTTGCAGTTTCTGGATAGAAAAGCAGATACAAGAAGCCTAGAAGTTCAAGGATTCAAAGAAGCTCAAAGCTTTGCCTTCAAAGAAGAAGAGGAAGAGAGCATGCAAGATACAGTGCCATTTCTACAAATGCTGCAAAGTGAAGAACCGAGTTTTCTAAGGCTATTGTCTCTTCAGAACC…	-	324	Nucleus	6.39	37280.3	chrCnn_random	G-box	f	3	unknown
GSBRNA2T00017529001	BnaCnng29570D	BnabHLH576	S10	NQRINHIVVERNRRRRMNEHINSLRSLLPPSYIQRTKHPFVGGAIHYAKVL	MSFLFCFFGGSQKERFQGHINPCFLDRKADTRSLEVQGFKEAQSFAFKEEEEESMQDTVPFLQMLQSEEPSFLRLLSLQNLKEPWEVESFLSQEGHPHFYQNQVSALYIEGAKQALSSQEADMILLHSSSPQHKRKNSDLLAPDMTREKRKRRKTKPNKNIEEIENQRINHIVVERNRRRRMNEHINSLRSLLPPSYIQRTKHPFVGGAIHYAKVLEQIIQSLESQKRTQQSSGVENRVREDETRVPSIETTVVQNHVNLKVVCRKRQGELIRGIISLEKLRLTVLHLNISTLSRFYVSCCFNLKMEDGCELDSADEIKKVAHQIFDMPMNLNN*	ATGAGTTTCCTCTTCTGCTTCTTTGGTGGCTCTCAAAAGGAGAGGTTTCAAGGACACATCAACCCTTGTTTTCTGGATAGAAAAGCAGATACAAGAAGCCTAGAAGTTCAAGGATTCAAAGAAGCTCAAAGCTTTGCCTTCAAAGAAGAAGAGGAAGAGAGCATGCAAGATACAGTGCCATTTCTACAAATGCTGCAAAGTGAAGAACCGAGTTTTCTAAGGCTATTGTCTCTTCAGAACCTCAAAGAGCCTTGGGAAGTCGAAAGCTTTCTTTCACAGGAGGGTCACCCACACTTCTATCAGAACCAAGTTTCAGCATTATACATAGAAGGAGCGAAACAAGCTTTGTCAAGCCAAGAAGCAGACATGATACTCCTCCATTCTTCCTCACCACAACAC…	ATGAGTTTCCTCTTCTGCTTCTTTGGTGTTTCTTAGCATTTATTGTTACAAACATCATTACATACTAATACATAACAAACAAAGGGCTCTCAAAAGGAGAGGTTTCAAGGACACATCAACCCTTGTGTATGTATTTTTTGCTTAATCTAGGAAGCTATCTCCAATCTTCTCTCTTCTCTTGTATCATTTACTCTCTTCCTAACATGTCCAGATACTTTTCATTCAATGATTTTATTATTAATTTTACAGAAAACAATTAAAAAAATTCTGCAATCATTGACCTCGCCGGTTATAACCTCATTCCTATGTATTTCTTGCAGTTTCTGGATAGAAAAGCAGATACAAGAAGCCTAGAAGTTCAAGGATTCAAAGAAGCTCAAAGCTTTGCCTTCAAAGAAG…	-	335	Nucleus	8.66	38910.4	chrCnn_random	G-box	f	4	unknown
GSBRNA2T00042382001	BnaCnng44210D	BnabHLH587	S10	SQRMTRIMVERKRRKQMNEHLRVLRTLMPGSYVKRGNQASIIGGVIEFVREL	MDKYYSASNFFGKPLGGHDSNSSGMIDYTLNGDLQPQKQPMLQQQPHQKTFIDMMHFADFGPKLALNRTNNQAVQETGFDPVCFLKFPVLKERIEDHIRTQHLMSSHRTPQEGGECGGNIGCVFLEDQDNNSRRLRFIRGGENEDRDNNNVTTKEVNSKRKRARTSKTIEEVESQRMTRIMVERKRRKQMNEHLRVLRTLMPGSYVKRGNQASIIGGVIEFVRELEELLPCLESQKRRRILEETGHRQTGGMTRPTNPSSCPVTRVANQTQPLIITKNLTELEGGGGLLEEMTENKSCLADVEVKLLGFDAMIKILSKRRLGQLLMTMAALEDLHLSILHTSITTMEQTVLYSFIVKASSTCLHIIILIGV*	ATGGATAAATATTACTCGGCATCGAACTTCTTCGGTAAACCCTTAGGCGGTCATGACAGTAACAGCTCCGGTATGATAGACTATACGCTCAACGGAGACCTTCAACCGCAAAAGCAACCAATGCTACAACAGCAGCCGCATCAAAAGACATTTATAGACATGATGCATTTTGCAGACTTCGGTCCGAAATTGGCGTTGAACCGGACCAATAACCAAGCCGTTCAAGAAACCGGGTTTGATCCGGTTTGCTTCTTGAAGTTCCCAGTCTTGAAGGAAAGGATAGAGGACCATATTCGAACCCAGCATCTCATGTCTTCTCATAGGACGCCTCAGGAGGGAGGTGAGTGCGGAGGAAACATTGGCTGCGTTTTTCTTGAAGACCAAGACAATAACTCCAGG…	ATGGATAAATATTACTCGGTACGTACGTTCTTCCCATCTCAAGCATTAATTTTTCTCGCATATATATTTTAAATTTATGTATATTACCCAACTCCTCTCAGGCATCGAACTTCTTCGGTAAACCCTTAGGCGGTCATGACAGTAACAGCTCCGGTATGATAGACTATACGCTCAACGGAGACCTTCAACCGCAAAAGCAACCAATGCTACAACAGCAGCCGCATCAAAAGACATTTATAGACATGATGCATTTTGCAGACTTCGGTCCGAAATTGGCGTTGAACCGGACCAATAACCAAGCCGTTCAAGAAACCGGGTTTGATCCGGTTTGCTTCTTGAAGTTCCCAGTCTTGAAGGAAAGGATAGAGGACCATATTCGAACCCAGCATCTCATGTCTT…	-	372	Nucleus	8.9	42070.3	chrCnn_random	G-box	f	2	unknown
GSBRNA2T00042899001	BnaA05g16020D	BnabHLH125	S11	PDHEIHIWTERERRKKMRDMFAKLHALLPQLPPKADKSTIVDEAVSSIKSL	MSIQFNMTNAQELGQESIVWGISNSDDSQGGCKRIDKQPPLVRSSHPSEIPTFDKKASKGKKRTQRNEKNHVEESPDHEIHIWTERERRKKMRDMFAKLHALLPQLPPKADKSTIVDEAVSSIKSLEQTLHNLQMRKLEKLQYSSASNTTTTTAFPYDPSSSPTILLTPISNQPHILPVGATSADSYSREALLANQISSSSMNLPYPCDDPTAEFDTWSTRNAVLNICGNEAFFSLCCPKDKSGVFTNMCYLFEKYNIDVIFASVSSNVFRSTYMIQAQVKPSYENQLLGDGFGAAEIFKQAAQEMALCFSSS*	ATGAGCATTCAGTTCAATATGACTAATGCTCAAGAGTTGGGGCAAGAGAGTATTGTGTGGGGCATATCCAATTCTGATGATTCTCAAGGTGGCTGCAAGAGAATCGACAAGCAACCGCCTCTAGTGCGTTCTTCTCATCCGTCTGAAATTCCGACGTTCGATAAGAAAGCTTCAAAAGGAAAAAAGAGGACCCAAAGAAATGAGAAAAATCATGTAGAAGAATCACCCGATCATGAAATACATATATGGACTGAAAGAGAAAGGAGGAAGAAGATGAGAGATATGTTTGCTAAACTACATGCTTTGCTTCCCCAACTTCCTCCTAAGGCAGACAAATCAACAATCGTAGACGAGGCAGTGAGCTCCATCAAATCCCTTGAACAAACTTTACATAATCTC…	ATGAGCATTCAGTTCAATATGACTAATGCTCAAGAGTTGGGGCAAGAGAGTATTGTGTGGGGCATATCCAATTCTGATGATTCTCAAGGTGGCTGCAAGAGAATCGACAAGCAACCGCCTCTAGTGCGTTCTTCTCATCCGTCTGAAATTCCGACGTTCGATAAGAAAGCTTCAAAAGGAAAAAAGAGGACCCAAAGAAATGAGAAAAATCATGTAGAAGAATCACCCGATCATGAAATACATATATGGACTGAAAGAGAAAGGAGGAAGAAGATGAGAGATATGTTTGCTAAACTACATGCTTTGCTTCCCCAACTTCCTCCTAAGGTATACCTGATTAAATAATAAACGACTTATCAATGCTTTTTTAGTCTTCATATTTTTTTCGTATTAAGTTCA…	-	314	Nucleus	6.4	34966.4	chrA05	G-box	f	2	allopolyploid
GSBRNA2T00098086001	BnaA06g03090D	BnabHLH142	S11	PDHEIHIWTERERRKKMRDMFSKLHALLPQLPPKADKSTIVDEAVSSIKSL	MSIQFNMTNAQEGFMWGVSSSDDSGGGSRRIETQLPLLQPSLLLENPISMDKKDAKGKKRTKRNGKNHVEDSPDHEIHIWTERERRKKMRDMFSKLHALLPQLPPKADKSTIVDEAVSSIKSLEQTLQKLQMKKLEKLQYSSASNTTTSPTTLLTPISHHSQILPVGAAPADCYSREAFLADQISSSITNLPYPCNDPTAAFDIWSSSNVVLNICGNEAFFNICCPKDKSGVFTNVCYLFEKYNIEVVFANVSSNVYRSTYVIQAQVSPSYENQLLGDGFEVGDIFKQAANELALYFSSP*	ATGAGCATCCAATTCAATATGACTAATGCTCAAGAGGGTTTTATGTGGGGCGTATCCAGTTCTGATGATTCTGGAGGCGGTAGTAGAAGAATCGAGACGCAACTACCTCTACTGCAACCTTCTCTTCTGTTAGAAAATCCGATCTCGATGGATAAGAAGGATGCAAAAGGAAAGAAAAGGACGAAAAGAAATGGAAAAAATCATGTTGAAGACTCACCTGATCATGAAATACATATATGGACCGAGAGAGAAAGGAGGAAGAAAATGAGGGACATGTTCTCTAAACTACATGCTTTGCTTCCCCAGCTTCCTCCTAAGGCTGACAAATCAACAATTGTAGACGAAGCAGTGAGCTCCATCAAATCCCTTGAACAAACTTTGCAAAAGCTCCAAATGAAA…	TTCTTTCTCTCTTTATATAAGACATTCATAAAAGCACCATAAATACACCAAAGCAAAAGAGGTAAAATGAGCATCCAATTCAATATGACTAATGCTCAAGAGGGTTTTATGTGGGGCGTATCCAGTTCTGATGATTCTGGAGGCGGTAGTAGAAGAATCGAGACGCAACTACCTCTACTGCAACCTTCTCTTCTGTTAGAAAATCCGATCTCGATGGATAAGAAGGATGCAAAAGGAAAGAAAAGGACGAAAAGAAATGGAAAAAATCATGTTGAAGACTCACCTGATCATGAAATACATATATGGACCGAGAGAGAAAGGAGGAAGAAAATGAGGGACATGTTCTCTAAACTACATGCTTTGCTTCCCCAGCTTCCTCCTAAGGTATACAAGATTTGG…	-	301	Nucleus	6.32	33444.8	chrA06	G-box	f	2	allopolyploid
GSBRNA2T00012066001	BnaCnng26150D	BnabHLH574	S11	PDHEIHIWTERERRKKMRDMFSKLHALLPQLPPKADKSTIVDEAVSSIKSL	MSIQFNMTNAQEDFMWGISNSDDSGGGCRRIDKQLPLPQPSLLLENPISMDKKGAKGKKRTKRNGKNHVEDSPDHEIHIWTERERRKKMRDMFSKLHALLPQLPPKADKSTIVDEAVSSIKSLEQTLQKLQMKKLEKLQYSSASNTTTSPTTLLTPISHHSQILPVGAAPADCYSREAFLADQISSSITNLPYPCNDPTDAFDIWSSRNVVLNICGNEAFFNICCPKDKSGVFSNICYLFEKYNIEVVFANVSSNVYRSTYVIQAQVSPSYENQLLGDGFGVGDIFKQAANELALYFSSP*	ATGAGCATCCAATTCAATATGACTAATGCTCAAGAGGATTTTATGTGGGGCATATCCAATTCTGATGATTCTGGAGGCGGTTGTAGAAGAATCGACAAGCAACTACCTCTACCGCAACCTTCTCTTCTGTTAGAAAATCCGATCTCGATGGATAAGAAGGGTGCAAAAGGAAAGAAAAGGACGAAAAGAAATGGAAAAAATCATGTTGAAGACTCACCTGATCATGAAATACATATATGGACCGAGAGAGAAAGGAGGAAGAAAATGAGGGACATGTTCTCTAAACTACATGCTTTGCTTCCCCAGCTTCCTCCTAAGGCTGACAAATCAACAATTGTAGACGAAGCAGTGAGCTCCATCAAATCCCTTGAACAAACTTTGCAAAAGCTCCAAATGAAA…	ATCTTTGAACGCTTCAATTCTTTCTCTCTTTATATAAGACATTCATAAAAGCACCATAAATACACCAAAGCAAAAGAGGTAAAATGAGCATCCAATTCAATATGACTAATGCTCAAGAGGATTTTATGTGGGGCATATCCAATTCTGATGATTCTGGAGGCGGTTGTAGAAGAATCGACAAGCAACTACCTCTACCGCAACCTTCTCTTCTGTTAGAAAATCCGATCTCGATGGATAAGAAGGGTGCAAAAGGAAAGAAAAGGACGAAAAGAAATGGAAAAAATCATGTTGAAGACTCACCTGATCATGAAATACATATATGGACCGAGAGAGAAAGGAGGAAGAAAATGAGGGACATGTTCTCTAAACTACATGCTTTGCTTCCCCAGCTTCCTCCTA…	-	301	Nucleus	6.99	33540	chrCnn_random	G-box	f	2	unknown
GSBRNA2T00094237001	BnaCnng66260D	BnabHLH597	S11	PDHEIHIWTERERRKKMRDMFAKLHALLPQLPPKADKSTIVDEAVSSIKSL	MSIQFNMTNAQELGQESIVWGISNSDDSQGGCKRIDKQPPLVRPSHPSEIPTSDKKASKGKKRTQRNEKNHVEESPDHEIHIWTERERRKKMRDMFAKLHALLPQLPPKADKSTIVDEAVSSIKSLEQTLHNLQMRKLEKLQYSSASNTTTTTAFPYDPSSSPTILLTPISNQPHILPVGAASEDSYSREALLANQISSSSMNLPNPCDDPTAEFDTWSTRNAVLNICGNEAFFSLCCPKDKSGVFTNMCYLFEKYNIDVMFASVSSNVFRSTYMIQAQVKPSYENQLLGDGFGAAEIFKQAAQEMAFYFSSP*	ATGAGCATTCAGTTCAATATGACTAATGCTCAAGAGTTGGGGCAAGAGAGTATTGTGTGGGGCATATCCAATTCTGATGATTCTCAAGGTGGCTGCAAGAGAATCGACAAGCAACCGCCTCTAGTGCGTCCTTCTCATCCGTCTGAAATTCCGACATCCGATAAGAAAGCTTCAAAAGGAAAAAAGAGGACCCAAAGAAATGAGAAAAATCATGTAGAAGAATCACCCGATCATGAAATACATATATGGACTGAAAGAGAAAGGAGGAAGAAGATGAGAGATATGTTTGCTAAACTACATGCTTTGCTTCCCCAACTTCCTCCTAAGGCAGACAAATCAACAATCGTAGACGAGGCAGTGAGCTCCATCAAATCCCTTGAACAAACTTTACATAATCTC…	ATGAGCATTCAGTTCAATATGACTAATGCTCAAGAGTTGGGGCAAGAGAGTATTGTGTGGGGCATATCCAATTCTGATGATTCTCAAGGTGGCTGCAAGAGAATCGACAAGCAACCGCCTCTAGTGCGTCCTTCTCATCCGTCTGAAATTCCGACATCCGATAAGAAAGCTTCAAAAGGAAAAAAGAGGACCCAAAGAAATGAGAAAAATCATGTAGAAGAATCACCCGATCATGAAATACATATATGGACTGAAAGAGAAAGGAGGAAGAAGATGAGAGATATGTTTGCTAAACTACATGCTTTGCTTCCCCAACTTCCTCCTAAGGTATACCTGATTAAATAATAAACGACTTATCAATGCTTTTTTAGTCTTCATATTTTTTTCCGTATTAAGTTC…	-	314	Nucleus	6.19	35017.4	chrCnn_random	G-box	f	2	unknown
GSBRNA2T00017227001	BnaA01g35240D	BnabHLH025	S12	KKKLLHRDIERQRRQEMATLFASLRSHLPLQYVKGKRAVSDHVNGAVNFIKDT	MDPYQNPSPKGYQRQRPFGSAGEGGSSGGSDIPREIDDNKKKKKLLHRDIERQRRQEMATLFASLRSHLPLQYVKGKRAVSDHVNGAVNFIKDTETRIKELSARRDELSRETCQTYKSSPDPARTGSELGKSYPASVMVQPCVSGFEVAVSSNSSGPEALPLSRVLETLQELGLEVISCLTTRVNERLMHTIQVEVNSFGCLDLAWLQQKLVEELIL*	ATGGATCCATATCAGAATCCCAGCCCGAAAGGGTACCAGAGACAGAGGCCATTTGGCTCAGCCGGTGAAGGTGGCAGCAGCGGCGGCTCCGATATACCCCGTGAAATAGATGACAATAAGAAGAAAAAGAAGCTTCTCCACCGCGACATCGAACGCCAGAGAAGACAAGAGATGGCTACACTCTTTGCTTCGCTTCGTTCTCACCTACCTCTCCAATACGTTAAGGGGAAGAGAGCTGTTTCGGATCATGTAAACGGAGCGGTGAATTTCATTAAGGACACGGAAACACGGATTAAAGAACTTAGTGCAAGACGAGACGAACTAAGCAGAGAAACATGTCAGACATATAAATCGAGTCCGGATCCAGCAAGAACTGGATCCGAGTTAGGCAAATCGTAT…	TATAAAAAAGCTAACCAGTAAACAATACAAGAAAATAAATTATTTTTGGACAACCACAAAATCCTACGGAGATCTGGCATTGTTAAAGCTCAAAGTGTTAAACTATGGATCCATATCAGAATCCCAGCCCGAAAGGGTACCAGAGACAGAGGCCATTTGGCTCAGCCGGTGAAGGTGGCAGCAGCGGCGGCTCCGATATACCCCGTGAAATAGATGACAATAAGAAGAAAAAGAAGCTTCTCCACCGCGACATCGAACGCCAGAGAAGACAAGAGATGGCTACACTCTTTGCTTCGCTTCGTTCTCACCTACCTCTCCAATACGTTAAGGTTTCTATTCTTACTCACTTTTTTCTCAAATTTTATTATTTTCCGTATACTATTTTTCTAACAAAAGAAA…	-	218	Nucleus	8.32	24186.42	chrA01_random	G-box	f	2	unknown
GSBRNA2T00116501001	BnaA02g15360D	BnabHLH037	S12	AKKQERSANERLRRLRLHASYLTLGTLLPDHSSSSKKKWCAPSIMDRVVTYIPKL	MDNHQTFASSLLDVDDLLHIPAETIGASGEKDDTCPIQSESKGKEVVVVLHDQDAHAPSSVAKKQERSANERLRRLRLHASYLTLGTLLPDHSSSSKKKWCAPSIMDRVVTYIPKLHNEVEELTLRKQKLVEAIESRRSRVLVPQDPHNRTISVLELEGSGGEVVVQISMKRVKEDEFSNLIHVMEMQGFSILSASTSLVCRDQRVVCYNFHGKIDEKPSEGEDYITVLKNNIISTLS*	ATGGACAATCATCAGACTTTTGCATCCAGTTTACTAGACGTAGACGATCTCTTGCATATCCCTGCAGAAACTATCGGTGCGTCCGGAGAGAAGGACGATACGTGCCCAATTCAATCAGAAAGTAAAGGGAAGGAAGTAGTAGTAGTATTACATGATCAAGATGCTCATGCCCCAAGTAGTGTAGCAAAGAAACAAGAACGTAGCGCCAATGAGCGTCTAAGGAGGCTGAGACTTCATGCCTCTTACCTCACTCTCGGCACTCTTCTTCCTGATCATTCTTCTTCCTCCAAGAAGAAATGGTGTGCGCCGTCTATAATGGATAGAGTGGTCACTTACATTCCCAAGCTACATAATGAAGTTGAAGAGCTAACTCTCAGAAAGCAGAAGCTTGTTGAAGCA…	ATGGACAATCATCAGACTTTTGCATCCAGTTTACTAGACGTAGACGATCTCTTGCATATCCCTGCAGAAACTATCGGTGCGTCCGGAGAGAAGGACGATACGTGCCCAATTCAATCAGAAAGTAAAGGGAAGGAAGTAGTAGTAGTATTACATGATCAAGATGCTCATGCCCCAAGTAGTGTAGCAAAGAAACAAGAACGTAGCGCCAATGAGCGTCTAAGGAGGCTGAGACTTCATGCCTCTTACCTCACTCTCGGCACTCTTCTTCCTGATCATTCTTCTTCCTCCAAGGTTTGATAATCTCCCTTTTGCTTTTGAATATATACGTATACATATATCAATCATATCGACTATGATTAGGCTTGTTAACAGAAGAAATGGTGTGCGCCGTCTATAATG…	-	239	Nucleus	6.07	26668.30	chrA02	E-box	f	2	allopolyploid
GSBRNA2T00093609001	BnaA03g47370D	BnabHLH075	S12	MEKIMHREVEKHRRQEMASLYASLRSLLPLEFIQGRRSTSDQLNEAVNYINHL	MADFPEKGRKRRKEVRVGNEENMEKIMHREVEKHRRQEMASLYASLRSLLPLEFIQGRRSTSDQLNEAVNYINHLQGNIKDMSSKRDDLMLLSGQSFESRNELRSDNSNHVVIRPCFVGVEIVFSVLQTPLSSVLHVLSEHGLCVLNCISSNVNGRLIHTLQAEVNDLALVDFAELKIYLLRLP*	ATGGCTGATTTTCCAGAGAAGGGAAGAAAGCGTCGCAAAGAGGTAAGAGTTGGTAATGAAGAAAACATGGAGAAGATAATGCACAGAGAAGTTGAGAAACATAGGAGACAAGAGATGGCTTCTCTTTACGCGTCTCTTCGCTCTCTTCTCCCTCTTGAGTTCATCCAGGGAAGACGTTCTACGTCAGATCAGTTAAATGAGGCTGTAAATTACATAAATCATCTTCAGGGGAACATCAAGGATATGAGTTCCAAGAGAGATGACCTCATGTTATTGTCTGGACAAAGCTTTGAGAGTAGAAATGAACTTAGGAGTGATAATTCGAATCATGTCGTGATTCGTCCATGTTTTGTCGGCGTAGAAATCGTTTTCAGCGTTCTGCAAACGCCGTTGTCAAGC…	ATGGCTGATTTTCCAGAGAAGGGAAGAAAGCGTCGCAAAGAGGTAAGAGTTGGTAATGAAGAAAACATGGAGAAGATAATGCACAGAGAAGTTGAGAAACATAGGAGACAAGAGATGGCTTCTCTTTACGCGTCTCTTCGCTCTCTTCTCCCTCTTGAGTTCATCCAGGTCTGCCTTTTGAAAGCCCTAATTAACTTCTTTTTTTTTTTTCACTTCTACAGATCTACAAGTTTGAATCTGTAAAAAATTTGCTTTATCTCTTAGTTTGAGCTGTTGTTTTGTTAGATTAGATTCACTAGAACTGTAACACTCTCACATCACAAGATCCTGAACAATATAAAGCTACTATTGACCTTTTTCTCTTCTTTTTTTCTTGATGAAGTTTTGGTTTTGTACTTG…	-	185	Nucleus	7.06	21082.2	chrA03	G-box	f	2	allopolyploid
GSBRNA2T00093610001	BnaA03g47380D	BnabHLH076	S12	KKKLLHRDIERQRRQEMATLFASLRDHLPLQYIKGKRAVSEHVGGAVNFIKDT	MDPYQNPNPRGYQGHMPFGSAGHGGSGGSDIPQGTVDNKQKKKLLHRDIERQRRQEMATLFASLRDHLPLQYIKGKRAVSEHVGGAVNFIKDTETRIKELSARRDELIRETCYTSNPDLARTASELGNSVPASVMVQPCVSGFEVAVSSDSSGPQALPLSRVLEALQELGLEVISSLTTRVNERLIHTIRVEVNSFGCLDFAWLQQKLVEELIPSTGY*	ATGGATCCTTACCAGAATCCTAATCCCAGAGGGTACCAGGGACATATGCCATTTGGCTCAGCCGGCCACGGTGGCAGTGGTGGCTCCGATATCCCCCAAGGAACAGTTGACAATAAGCAGAAGAAGAAGCTTCTCCACCGCGACATCGAACGCCAGAGAAGACAAGAAATGGCTACACTTTTTGCTTCTCTTCGTGATCACCTACCTCTTCAATACATCAAGGGGAAGAGAGCTGTTTCGGAACATGTAGGCGGAGCGGTGAATTTTATTAAGGACACGGAAACAAGGATTAAAGAACTCAGTGCAAGAAGAGACGAGCTAATTAGAGAAACATGTTATACATCGAATCCGGATCTAGCAAGAACTGCATCCGAGTTAGGCAATTCGGTTCCGGCGAGT…	TTAGTAATCTGAAAAATCCATTTCGGATCCGCTAAGGTCGGTGAAATATTGCCCAAACGGAGAAGTCTGAGAAAGAGCTTGTTGATCTTGTGATTCAACATTTCGCTTTGATATTATTTGTATTTGTTGAGTTTGAATATACGCACGAACATTTGGATCTTGTATGGATGAGCGTGAACTCGATGCACCAATTGAAGAGAAGCTCCACCTCCGGGTATCGAAATTGCAGAAGATGAAAATGTCCTATTTCAAAATTTTTTTGCTCGATTTAGGAATATCAAAGATAAAGAAGCTCATTTTTCATTACAAAATGCATTAGTTGATCATTTGTAGAAAAAATATTTTAATGCTCATTGTTAAACCCACATATATGTTGTCTTTTTTAATGATTTCTTGTAC…	-	219	Nucleus	6.6	24057.20	chrA03	G-box	f	2	tandem duplication
GSBRNA2T00126249001	BnaA04g02890D	BnabHLH084	S12	KKKLNHNASERDRRKKINSLFASLRSCLPTSDQSKKLSISATVSRSLKYIPEL	MCALVPPLFPDFGWPSTAGYERSYYLGGENLNNDMFLDFPVLETYGVLAHHQNSLGVSVSSEGNGIDNNPVVKKKLNHNASERDRRKKINSLFASLRSCLPTSDQSKKLSISATVSRSLKYIPELQEQVKKLLQKKEELLVRVSGQRDIELYVKPQPKTVASYVSTVSATRLGDNEVMVQISSSKINNFSISNVLTGLEEDDFVLVDVSSSRSQGERLFYTLHLQVENMDDHYKMNCEELSERMLYLYEECENSFR*	ATGTGTGCATTAGTCCCTCCACTGTTCCCCGACTTTGGGTGGCCGTCGACGGCAGGTTACGAGAGGAGCTACTACCTCGGCGGAGAAAACCTCAACAACGACATGTTTCTTGATTTTCCGGTACTGGAAACTTATGGAGTATTGGCTCATCATCAGAACAGCTTAGGAGTTTCTGTTTCGTCGGAGGGAAATGGAATAGACAACAACCCGGTTGTTAAAAAGAAGCTTAATCACAATGCTAGTGAGCGTGACCGTCGCAAGAAGATCAACTCTTTGTTTGCATCTCTCCGCTCATGTCTTCCAACCTCAGATCAATCGAAAAAGCTAAGCATTTCAGCTACCGTTTCACGAAGCTTGAAGTACATACCAGAGTTGCAAGAGCAAGTGAAGAAGTTATTA…	ATGTGTGCATTAGTCCCTCCACTGTTCCCCGACTTTGGGTGGCCGTCGACGGCAGGTTACGAGAGGAGCTACTACCTCGGCGGAGAAAACCTCAACAACGACATGTTTCTTGATTTTCCGGTACTGGAAACTTATGGAGTATTGGCTCATCATCAGAACAGCTTAGGAGTTTCTGTTTCGTCGGAGGGAAATGGAATAGACAACAACCCGGTTGTTAAAAAGAAGCTTAATCACAATGCTAGTGAGCGTGACCGTCGCAAGAAGATCAACTCTTTGTTTGCATCTCTCCGCTCATGTCTTCCAACCTCAGATCAATCGGTAAATAACTTTTTTGATATGTCCATTATGTTTTATGTATTGGAATTTCTAAGAGAATATGTTAGGAATCTTACAGTGAGA…	-	257	Nucleus	5.64	29033.81	chrA04	G-box	f	1	unknown
GSBRNA2T00126250001	BnaA04g02900D	BnabHLH085	S12	NKKLKHNASERDRRKKINSLFSSLRSCLPASDQSKKLSIPQTVSRSLKYILEL	MCALVPPFFPNFGWPSTGEYESYYLSGENLDNCTFFDFPVPETYGLVHQQNSLGVSISSAGIGIDKSPVVNKKLKHNASERDRRKKINSLFSSLRSCLPASDQSKKLSIPQTVSRSLKYILELQEEVKMLIQKKEELLVRVSGQRAIEQQPKVVAHYVSTVSATRLGDHEMMVQISSSKINNFSISNVLSGLEEDGFVLVDVSLSRSQGERVFYTLHLQVDNIDNDKLNCTELSQRMLYLYEECGNSY*	ATGTGTGCATTAGTCCCTCCATTTTTCCCAAACTTTGGGTGGCCGTCGACGGGTGAGTACGAGAGTTACTACCTGTCCGGAGAGAACCTCGACAACTGCACGTTTTTTGATTTTCCGGTACCAGAGACTTATGGACTGGTTCATCAACAGAACAGCTTAGGGGTTTCTATTTCGTCGGCAGGAATTGGAATAGACAAGAGTCCGGTCGTAAACAAGAAGCTTAAACACAATGCAAGCGAGCGTGACCGTCGCAAGAAGATCAACTCATTGTTCTCATCTCTTCGTTCATGTCTTCCAGCCTCAGATCAATCGAAGAAGTTAAGTATTCCCCAAACGGTTTCTAGGAGCTTGAAGTACATACTGGAGCTGCAGGAAGAAGTGAAGATGCTGATACAAAAG…	ATGTGTGCATTAGTCCCTCCATTTTTCCCAAACTTTGGGTGGCCGTCGACGGGTGAGTACGAGAGTTACTACCTGTCCGGAGAGAACCTCGACAACTGCACGTTTTTTGATTTTCCGGTACCAGAGACTTATGGACTGGTTCATCAACAGAACAGCTTAGGGGTTTCTATTTCGTCGGCAGGAATTGGAATAGACAAGAGTCCGGTCGTAAACAAGAAGCTTAAACACAATGCAAGCGAGCGTGACCGTCGCAAGAAGATCAACTCATTGTTCTCATCTCTTCGTTCATGTCTTCCAGCCTCAGATCAATCGGTAAATAGATACTTCGATAAAATATATGTGTCTCTATATTATTTAGAGGAAAAATATAAAACTAACTATTTTTCTTTACTTTCTTGC…	-	249	Nucleus	5.99	27959.73	chrA04	G-box	f	1	unknown
GSBRNA2T00126251001	BnaA04g02910D	BnabHLH086	S12	QCSQTLGGLRQESTRKINSLFSSLRSCLPASDQSKKLSIPQTVSRSLKYIPEL	MQYVSEAYERDDGNKIWFGSVFTPAVWVLDRKERDKTPELAKDIQSLQCSQTLGGLRQESTRKINSLFSSLRSCLPASDQSKKLSIPQTVSRSLKYIPELQEQVKKLIQKKEELLVRVSGQRDIEHYVEPHPKAVARYVSTISVTKLGDNEVMVQISSSKNHNFSISNVLSGLEEDGFVLVDVSSSRSHGERLFYTLHLQMGNKDDYKLTCEELRQRMLYLYEECGNSFR*	ATGCAGTATGTGAGTGAGGCTTATGAGAGAGATGATGGTAATAAGATATGGTTTGGGTCCGTTTTCACGCCTGCCGTATGGGTTCTTGATCGCAAAGAGAGAGATAAGACACCTGAGCTTGCAAAGGACATTCAATCCCTCCAGTGTTCCCAAACTTTGGGTGGCCTTCGACAGGAGAGTACGAGAAAGATCAACTCTTTGTTCTCGTCTCTTCGTTCATGTCTTCCAGCTTCTGATCAATCGAAGAAGCTAAGTATTCCTCAGACGGTTTCTCGGAGCTTGAAGTACATACCAGAGCTACAAGAGCAAGTGAAGAAGCTAATACAAAAGAAGGAAGAACTCTTGGTGCGAGTATCAGGTCAAAGAGACATTGAACATTACGTTGAGCCGCACCCAAAG…	ATGCAGTATGTGAGTGAGGCTTATGAGAGAGATGATGGTAAGTATTGGCGTGGATATGCTATATTAGAGATAATGATCGAGAGTTTGTGATAAGTATTAGAAATATAGATAAACACTCCTATTGTTAAGGAAGTGATCGTTGATGATAAGGCCAAAGAGCCGACTCTCTTATTGTATAAGTAGGTTGGCATTGCCGTTCTAATAACACAAGTACTTTCGATATCTAAATCTACATGGTATCAGAGCAGAGATCCTTAAAACTCTGACTCAAAATAAATTTCTCGTGTGTTCCGTGCGAAACACGTTATGGCAGATTTGCAAGTTGTGAAGAAGGATGAGCGTGTCTCACCTTATACGTTGTACGGCTCCGATAATCCTGGCACCGCGATTACTTCCGTT…	ATGTGTGCATTAGTCCCTCCAGTGTTCCCAAACTTTGGGTGGCCTTCGACAGGAGAGTACGAGAGTAACTACCTGGTCGGAGAGAACCTCGACGACTTTACGTTCCTTGATTGTCCGGCACCAGAGACATATGGAGTGGAACATCATCAGGAGATTCAGGAAATGTTGGGGGTCTCTGTTCCGTCCGAGGGGAATGGGGTCGTGACCAAGAAGCTTAATCACAATGCTAGTGAGCGTGACCGTCGCAAGAAGATCAACTCTTTGTTCTCGTCTCTTCGTTCATGTCTTCCAGCTTCTGATCAATCGAAGAAGCTAAGTATTCCTCAGACGGTTTCTCGGAGCTTGAAGTACATACCAGAGCTACAAGAGCAAGTGAAGAAGCTAATACAAAAGAAGGAA…	231	Nucleus.	5.93	28491.2	chrA04	E-box	f	5	unknown
GSBRNA2T00126257001	BnaA04g02950D	BnabHLH087	S12	TKKLKHNASERDRRKKINSLFSSLRSCLPASDQSKKLSIPQTVSRSLKYIPEL	MCALVPPLFRNFGWSLTGEYESYYGGGDHLTNGTIFDFPETFGVVHQQNRLWVSVSSEGIGIDKNPVVTKKLKHNASERDRRKKINSLFSSLRSCLPASDQSKKLSIPQTVSRSLKYIPELQEEVKKLIQKKEEFLVRVSGQRDIEHHVKQQPKVVARYVSTVSVTRLGDNKVMVQISSSKIHSFSISNVLSGLEEDGFVLVDVSSPRSHDERLFYTLHLQMGYIDYKMNCTELSQRILYLYEECGNSFRR*	ATGTGTGCATTGGTCCCTCCATTGTTCCGAAACTTCGGTTGGTCGTTGACGGGAGAGTACGAGAGCTACTACGGTGGTGGAGATCACCTCACCAACGGCACAATTTTTGATTTTCCGGAGACTTTTGGAGTGGTTCATCAACAGAACAGATTATGGGTTTCTGTTTCGTCAGAAGGAATTGGAATAGACAAGAATCCGGTTGTAACCAAGAAGCTTAAACACAATGCAAGCGAGCGTGACCGTCGCAAGAAGATAAACTCTTTGTTCTCATCTCTGCGTTCATGTCTTCCAGCCTCTGATCAGTCGAAGAAGTTAAGTATTCCTCAAACAGTTTCGAGGAGCTTGAAGTACATACCAGAGCTGCAAGAGGAAGTGAAGAAGCTAATACAAAAGAAGGAA…	ATGTGTGCATTGGTCCCTCCATTGTTCCGAAACTTCGGTTGGTCGTTGACGGGAGAGTACGAGAGCTACTACGGTGGTGGAGATCACCTCACCAACGGCACAATTTTTGATTTTCCGGAGACTTTTGGAGTGGTTCATCAACAGAACAGATTATGGGTTTCTGTTTCGTCAGAAGGAATTGGAATAGACAAGAATCCGGTTGTAACCAAGAAGCTTAAACACAATGCAAGCGAGCGTGACCGTCGCAAGAAGATAAACTCTTTGTTCTCATCTCTGCGTTCATGTCTTCCAGCCTCTGATCAGTCGGTAAGTAGCTACTCTGATAAGTCATATATGTCTGTATTATTTAGAGGAAGAATATTAAACTAACACTTTTTCTTTACTTTCTTGCAGAAGAAG…	-	252	Nucleus	9.06	28725.77	chrA04	G-box	f	1	unknown
GSBRNA2T00126258001	BnaA04g02960D	BnabHLH088	S12	TKKLNHNASERDRHKKIKSLFSSLRSCLPASDPVKEAKYSSDGFSELEYIPEL	MYSLLFILSSTMAPVESTRITTVDRRARENLDDFTFLDFPALETYGMEHQEIQEILGVSVPSEGNGVVTKKLNHNASERDRHKKIKSLFSSLRSCLPASDPVKEAKYSSDGFSELEYIPELQEEVKKLIKKKELLVRVSGQRAIEHYVEPQPKTDVARYVSTISATKLGDNEVMVQISSSKIHNFSISNVLSGLEEDGFCSYGYFIFKVSRRKTLLHFASSNGK*	ATGTACTCTTTGTTGTTCATCTTATCGTCGACTATGGCTCCTGTTGAGAGTACGAGAATTACTACCGTCGACAGGAGAGCCCGAGAGAACCTCGACGACTTTACGTTTCTTGATTTTCCGGCACTAGAGACATATGGAATGGAACATCAGGAGATTCAGGAAATTTTGGGGGTCTCTGTTCCGTCCGAGGGGAATGGGGTTGTAACCAAGAAGCTTAATCACAATGCTAGTGAGCGTGACCGTCACAAGAAGATCAAGTCTTTGTTCTCATCTCTCCGTTCATGTCTTCCAGCTTCTGATCCGGTAAAAGAAGCTAAGTATTCCTCAGACGGTTTCTCGGAGCTTGAGTACATACCGGAGCTACAAGAAGAAGTAAAGAAGTTAATAAAAAAGAAGGAA…	ATGTACTCTTTGTTGTTCATCTTATCGTCGACTATGGCTCCTGTTGTAACCACTTAGACTTTTGAGTTTTAATATATTTCGTTTTACAAAAAAAAAGAACTTGTCATTAATCAAACAATAATGTGTGCATTAGTCCCTCCAGTGTTCCCAAACTTTGGGTGGCCATCGACAGGAGAGTACGAGAATTACTACCGTCGACAGGAGAGCCCGAGAGAACCTCGACGACTTTACGTTTCTTGATTTTCCGGCACTAGAGACATATGGAATGGAACATCAGGAGATTCAGGAAATTTTGGGGGTCTCTGTTCCGTCCGAGGGGAATGGGGTTGTAACCAAGAAGCTTAATCACAATGCTAGTGAGCGTGACCGTCACAAGAAGATCAAGTCTTTGTTCTCATC…	-	225	Nucleus	7.02	25290.77	chrA04	E-box	f	2	unknown
GSBRNA2T00123239001	BnaA04g23770D	BnabHLH102	S12	MKKLNHNASERGRRKKINAMFSALRSCLPSTNQSKKLSVSATVSQALEYIPEL	MCALVPPLFPNFGWPCGDQGFYVNDDVANTFLDFPLPDLEVAHQNVSSERHRTLGLENPVVMKKLNHNASERGRRKKINAMFSALRSCLPSTNQSKKLSVSATVSQALEYIPELQEQFNMLIKKKDELSFRISGQKDLLNTNQNAKPEKGVTGYASTVSATNLGETGLMVQISSLQTVKCSFGNVLSGLEEDGLVLVDASSSRSQGERLFYTLHLQMDNCNLNFEELRSRLLYLYEKC*	ATGTGTGCACTTGTCCCTCCATTGTTTCCCAATTTCGGCTGGCCTTGCGGAGACCAAGGCTTCTATGTAAACGACGACGTAGCCAACACGTTTCTTGATTTTCCATTGCCGGACTTGGAGGTGGCTCATCAGAATGTGTCGTCGGAGAGACATAGAACTTTAGGGTTAGAGAATCCCGTCGTGATGAAGAAGCTTAATCACAACGCGAGCGAGCGTGGTCGTCGCAAGAAGATCAACGCAATGTTCTCAGCGCTCCGTTCTTGTCTCCCATCTACCAATCAATCGAAGAAGTTAAGTGTTTCAGCAACAGTTTCACAGGCCCTAGAGTACATACCAGAGCTGCAAGAGCAATTCAACATGCTCATAAAGAAGAAAGACGAGCTCTCGTTTCGAATCTCG…	ATGTGTGCACTTGTCCCTCCATTGTTTCCCAATTTCGGCTGGCCTTGCGGAGACCAAGGCTTCTATGTAAACGACGACGTAGCCAACACGTTTCTTGATTTTCCATTGCCGGACTTGGAGGTGGCTCATCAGAATGTGTCGTCGGAGAGACATAGAACTTTAGGGTTAGAGAATCCCGTCGTGATGAAGAAGCTTAATCACAACGCGAGCGAGCGTGGTCGTCGCAAGAAGATCAACGCAATGTTCTCAGCGCTCCGTTCTTGTCTCCCATCTACCAATCAATCGGTAACCATTTATTCAAATAAATTTACCTTTTATGGATAAGATTACTTTTTTACTTGACAAAAAATGATACAAATCTATTCTTCTTGGGTGTTTCTTGCAGAAGAAGTTAAGTGT…	-	239	Nucleus	6.44	26588.3	chrA04	G-box	f	1	allopolyploid
GSBRNA2T00027961001	BnaA05g34220D	BnabHLH135	S12	MKKLNHNASERDRRKKINTMFSSLRSCLPASDQSKKLSVSATVSHALNYIPEL	MCALVPPLFPHFDWPCGDQSFFVNDDLTNTFLDFSLPDLEVAHQNASSERHGVLEVKNQVVMKKLNHNASERDRRKKINTMFSSLRSCLPASDQSKKLSVSATVSHALNYIPELQEQVKQLIKKKDDLSFQISGQKDLVYADQNGNPEKGGTRYASTVSSTRLGETEVMVQISSLQTVKCSFGNLLSGTEEDGLVLMDASSSRSQGERLFYTLHFQMDNCNLNFEELNDRLLYLYEKCGKSTT*	ATGTGTGCACTCGTCCCTCCATTATTTCCCCATTTCGACTGGCCTTGTGGAGACCAGAGCTTCTTTGTAAACGACGACCTAACCAACACGTTTCTTGATTTTTCGTTGCCGGACTTGGAGGTGGCTCATCAGAATGCGTCGTCGGAGAGACATGGAGTTTTAGAAGTAAAGAATCAGGTCGTGATGAAGAAGCTTAATCACAACGCGAGTGAGCGTGATCGTCGCAAAAAGATCAACACTATGTTCTCATCTCTTCGTTCTTGTCTTCCAGCTTCCGATCAATCGAAGAAGTTAAGTGTTTCTGCAACAGTTTCACATGCATTGAACTACATACCAGAGCTGCAAGAGCAAGTCAAGCAGCTCATAAAGAAGAAAGATGACCTCTCTTTCCAAATCTCG…	ATGTGTGCACTCGTCCCTCCATTATTTCCCCATTTCGACTGGCCTTGTGGAGACCAGAGCTTCTTTGTAAACGACGACCTAACCAACACGTTTCTTGATTTTTCGTTGCCGGACTTGGAGGTGGCTCATCAGAATGCGTCGTCGGAGAGACATGGAGTTTTAGAAGTAAAGAATCAGGTCGTGATGAAGAAGCTTAATCACAACGCGAGTGAGCGTGATCGTCGCAAAAAGATCAACACTATGTTCTCATCTCTTCGTTCTTGTCTTCCAGCTTCCGATCAATCGGTAACAATCAATTCAAATAAGTTTACTTTTTACTTCAAAAAAAAAAAATTAAAACGGAAACTCGTAGAGGCATTAAAATTTACAAGTTAAACATTCAACATATTTATTTGATCC…	-	244	Nucleus	5.71	27345.8	chrA05_random	G-box	f	1	tandem duplication
GSBRNA2T00105356001	BnaA06g07480D	BnabHLH146	S12	MKKLNHNASERDRRKKINTMFSSLRSCLPASDQSKKLSVSATVSHALNYIPEL	MCALVPPLFPHFDWPCGDQSFFVNDDLTNTFLDFSLPDLEVAHQNASSERHGVLEVKNQVVMKKLNHNASERDRRKKINTMFSSLRSCLPASDQSKKLSVSATVSHALNYIPELQEQVKQLIKKKDDLSFQISGQKDLVYADQNGNPEKGGTRYASTVSSTRLGETEVMVQISSLQTVKCSFGNLLSGTEEDGLVLMDASSSRSQGERLFYTLHFQMDNCNLNFEELNDRLLYLYEKCGKSTT*	ATGTGTGCACTCGTCCCTCCATTATTTCCCCATTTCGACTGGCCTTGTGGAGACCAGAGCTTCTTTGTAAACGACGACCTAACCAACACGTTTCTTGATTTTTCGTTGCCGGACTTGGAGGTGGCTCATCAGAATGCGTCGTCGGAGAGACATGGAGTTTTAGAAGTAAAGAATCAGGTCGTGATGAAGAAGCTTAATCACAACGCGAGTGAGCGTGATCGTCGCAAAAAGATCAACACTATGTTCTCATCTCTTCGTTCTTGTCTTCCAGCTTCCGATCAATCGAAGAAGTTAAGTGTTTCTGCAACAGTTTCACATGCATTGAACTACATACCAGAGCTGCAAGAGCAAGTCAAGCAGCTCATAAAGAAGAAAGATGACCTCTCTTTCCAAATCTCG…	ATGTGTGCACTCGTCCCTCCATTATTTCCCCATTTCGACTGGCCTTGTGGAGACCAGAGCTTCTTTGTAAACGACGACCTAACCAACACGTTTCTTGATTTTTCGTTGCCGGACTTGGAGGTGGCTCATCAGAATGCGTCGTCGGAGAGACATGGAGTTTTAGAAGTAAAGAATCAGGTCGTGATGAAGAAGCTTAATCACAACGCGAGTGAGCGTGATCGTCGCAAAAAGATCAACACTATGTTCTCATCTCTTCGTTCTTGTCTTCCAGCTTCCGATCAATCGGTAACAATCAATTCAAATAAGTTTACTTTTTACTTCAAAAAAAAAAAATTAAAACGGAAACTCGTAGAGGCATTAAAATTTACAAGTTAAACATTCAACATATTTATTTGATCC…	-	244	Nucleus	5.71	27345.8	chrA06	G-box	f	1	unknown
GSBRNA2T00105430001	BnaA06g08070D	BnabHLH148	S12	NKRVKHREIERQRRQEVTSLFKHLRYILPVQYVKGKRSSSDHVHEAVNYIKDL	MAFPSSSSFTVDFAYENELDFSSLLTPSTLISFQDPNPTNPIIHTENDGRQRIRDTTVTDEIPKEDVEPKNKRVKHREIERQRRQEVTSLFKHLRYILPVQYVKGKRSSSDHVHEAVNYIKDLEKKIKEVSEKRDRFKRSITHPPPAGYCPIRSLAASCSSSSLSSYCSCVGDTHIDVKVRTCLVGIEIVVSCCFRHESCLSRVLQLLVQEQSFNVVSCISTRLHLRIIHTIVSEVEKGIEINFSELQEKIIKNMGTSCFNF*	ATGGCTTTTCCATCTTCTTCATCGTTCACAGTAGATTTTGCGTATGAAAATGAATTGGATTTCTCGAGTTTGTTAACTCCTTCAACGTTAATATCATTCCAAGATCCTAATCCAACAAATCCGATCATTCATACTGAAAACGACGGAAGACAAAGGATCCGTGATACGACCGTGACAGATGAAATCCCAAAAGAAGATGTTGAGCCAAAGAACAAGAGAGTCAAACATAGAGAGATTGAGAGACAAAGAAGGCAAGAAGTCACGTCTCTTTTCAAGCACCTACGATATATATTGCCAGTTCAATATGTTAAGGGTAAGCGTTCTTCATCAGATCACGTTCACGAAGCTGTGAATTACATCAAAGACTTAGAAAAGAAGATCAAAGAGGTCAGCGAGAAA…	ATGGCTTTTCCATCTTCTTCATCGTTCACAGTAGATTTTGCGTATGAAAATGAATTGGATTTCTCGAGTTTGTTAACTCCTTCAACGTTAATATCATTCCAAGATCCTAATCCAACAAATCCGATCATTCATACTGAAAACGACGGAAGACAAAGGATCCGTGATACGACCGTGACAGATGAAATCCCAAAAGAAGATGTTGAGCCAAAGAACAAGAGAGTCAAACATAGAGAGATTGAGAGACAAAGAAGGCAAGAAGTCACGTCTCTTTTCAAGCACCTACGATATATATTGCCAGTTCAATATGTTAAGGTAAATACATTTTATCATTCTTAATTAGCGTCTATATTAAGTATTAGTTACCTAGATCCTTAGTAGTAAATATTATATATATATACA…	-	263	Nucleus	8.3	29963.2	chrA06	G-box	f	2	allopolyploid
GSBRNA2T00128359001	BnaA07g06270D	BnabHLH169	S12	IKKLNHNANERNRRKKTNSLFSSLRSCLPSSDEPKKLSIPQTISRSVQYIPEL	MHALGPPLFPNCGWVSRGEYESYNLIGDNHKIGTFLDFPVPKTYGVVHHQTSLGVSVSSEGNGINNNSVVIKKLNHNANERNRRKKTNSLFSSLRSCLPSSDEPKKLSIPQTISRSVQYIPELQEEVKKLIQKKEDLLLRESGQRERYAKPEPKVAASYFSTVFATKLRDNEVMIQISSSNIRNFSIYNVLSGLEKDGFVLVDVSSSSSRREQLFCTLHLQVDKIDNYKLICEELSQRILYLYEEC*	ATGCATGCATTGGGCCCTCCATTATTCCCAAACTGTGGATGGGTGTCGAGAGGAGAGTATGAGAGCTACAACCTCATCGGAGATAACCATAAAATCGGCACGTTTCTTGATTTTCCGGTACCGAAGACGTATGGAGTGGTTCATCATCAGACCAGCTTAGGGGTTTCTGTTTCGTCAGAGGGAAATGGAATAAATAACAATTCGGTCGTGATCAAGAAGCTAAATCACAATGCTAATGAGCGTAACCGTCGCAAGAAAACCAACTCTTTGTTCTCATCTCTTCGTTCATGTCTTCCAAGCTCAGATGAGCCGAAGAAGCTAAGTATTCCTCAGACGATTTCGCGGAGCGTGCAGTACATACCGGAGCTGCAAGAGGAAGTTAAGAAGCTGATACAAAAG…	ATGCATGCATTGGGCCCTCCATTATTCCCAAACTGTGGATGGGTGTCGAGAGGAGAGTATGAGAGCTACAACCTCATCGGAGATAACCATAAAATCGGCACGTTTCTTGATTTTCCGGTACCGAAGACGTATGGAGTGGTTCATCATCAGACCAGCTTAGGGGTTTCTGTTTCGTCAGAGGGAAATGGAATAAATAACAATTCGGTCGTGATCAAGAAGCTAAATCACAATGCTAATGAGCGTAACCGTCGCAAGAAAACCAACTCTTTGTTCTCATCTCTTCGTTCATGTCTTCCAAGCTCAGATGAGCCGGTAATTAAGTAGCTAAAATGTCATCTGAATACATTTCATATCAAAACCAATCACCAATAGTTAGCTTGGTTACTCTATTTGGTACCA…	-	247	Nucleus	8.7	27989.8	chrA07	G-box	f	1	tandem duplication
GSBRNA2T00128360001	BnaA07g06280D	BnabHLH170	S12	IKKLIHNANERNRRKKTNSLFSALRSCLPGSDERLSNPQTISRSMQYIPEL	MCALGSPLFPNFGWESTEEYESYNIVGDNNSKEFLDFQVPKTYGMVHRQTSLGVTFSSEVNGIDNNSIVIKKLIHNANERNRRKKTNSLFSALRSCLPGSDERLSNPQTISRSMQYIPELKEQVKKLTQKKENLLLLISRQRERYAMPQPKVVCSYVSTVFATELRDNEVMVQISSSKNHNFSIYNVLSGLEEDGFVLVDVSSSNPRGERLFYTLHLQVDKIDNYKPICEELSQRVLFLYEKCGNSIK*	ATGTGTGCATTGGGCTCTCCATTGTTCCCAAACTTTGGGTGGGAGTCAACGGAAGAGTACGAGAGCTACAACATTGTCGGAGATAACAATAGCAAAGAGTTTCTTGACTTTCAGGTACCGAAGACGTATGGAATGGTTCATCGCCAGACCAGCTTAGGGGTTACTTTTTCGTCGGAGGTAAATGGAATAGACAACAATTCGATCGTTATCAAGAAGCTTATTCACAATGCTAATGAGCGTAACCGTCGCAAGAAAACCAACTCTTTGTTCTCAGCTCTTCGTTCATGTCTTCCAGGCTCTGATGAGCGGCTAAGTAATCCTCAGACGATTTCGCGGAGCATGCAATACATACCGGAGCTGAAAGAGCAAGTGAAGAAGCTAACACAAAAGAAGGAAAAC…	ATGTGTGCATTGGGCTCTCCATTGTTCCCAAACTTTGGGTGGGAGTCAACGGAAGAGTACGAGAGCTACAACATTGTCGGAGATAACAATAGCAAAGAGTTTCTTGACTTTCAGGTACCGAAGACGTATGGAATGGTTCATCGCCAGACCAGCTTAGGGGTTACTTTTTCGTCGGAGGTAAATGGAATAGACAACAATTCGATCGTTATCAAGAAGCTTATTCACAATGCTAATGAGCGTAACCGTCGCAAGAAAACCAACTCTTTGTTCTCAGCTCTTCGTTCATGTCTTCCAGGCTCTGATGAGCGGGTAAGTAGGTTACTCGGATACGTCATCTTAATATGTTTCATATAAAACAAAATTAGCAATGGGTTGGCTTTTGGATTTTTTACTACGTAA…	-	249	Nucleus	8.19	28437.31	chrA07	G-box	f	1	segmental duplication
GSBRNA2T00098841001	BnaA07g17100D	BnabHLH181	S12	IKKLCHNANERNRRKKINSLFSTLRSCLPASDQLKKLSIPQTVLRTVKYIPEL	MCELGPALFPKFGMELTGEHESYSTNATSFLDFPVPNTHGVAHHETSFGVSVSSEVNGIDNHSVMIKKLCHNANERNRRKKINSLFSTLRSCLPASDQLKKLSIPQTVLRTVKYIPELQEQVKRLTQKKEDLMGRVSGQRDTDRYIKPQPQAVASYVSTVFATKHGDNEVMVQISSSKIHKFSIYNVLNGLEEDGFIVADVSSSSSRGERLFYTLHLQVGKTDSYKLICEELSQRILYLYEEHGNSFRY*	ATGTGCGAATTGGGCCCTGCATTGTTTCCAAAATTTGGGATGGAATTGACTGGAGAGCACGAGAGCTACTCCACCAACGCCACGTCGTTTCTTGATTTTCCGGTACCAAATACGCATGGAGTGGCTCATCATGAGACCAGCTTTGGGGTTTCTGTTTCGTCCGAGGTAAATGGAATTGACAACCATTCGGTCATGATCAAGAAGCTTTGTCACAATGCTAATGAGCGTAACCGTCGCAAGAAGATCAACTCTTTGTTCTCAACTCTTCGTTCATGTCTTCCAGCCTCTGATCAACTGAAGAAGCTAAGCATTCCTCAGACGGTTTTGCGGACCGTGAAGTACATACCGGAGCTGCAAGAGCAAGTGAAGAGGCTAACTCAAAAGAAGGAAGATCTCATG…	ATGTGCGAATTGGGCCCTGCATTGTTTCCAAAATTTGGGATGGAATTGACTGGAGAGCACGAGAGCTACTCCACCAACGCCACGTCGTTTCTTGATTTTCCGGTACCAAATACGCATGGAGTGGCTCATCATGAGACCAGCTTTGGGGTTTCTGTTTCGTCCGAGGTAAATGGAATTGACAACCATTCGGTCATGATCAAGAAGCTTTGTCACAATGCTAATGAGCGTAACCGTCGCAAGAAGATCAACTCTTTGTTCTCAACTCTTCGTTCATGTCTTCCAGCCTCTGATCAACTGGTAAGTAGCTGATCTGATATGTAATCTTAATGTGTTTTATATCAAAAACCAAATGATAAGAATATTTTATTAATCTTTCTCAAAAAAAAAAAGAAGAATATT…	-	250	Nucleus	8.26	28181.9	chrA07	G-box	f	1	tandem duplication
GSBRNA2T00098842001	BnaA07g17110D	BnabHLH182	S12	IKKLSHNANERNRRKKMNSLFSTLRSCLPASDQLNKLSIPQTVLRTVKYIPDL	MCELGPVLFPKFGWALTGNCASYSTNDGTSFHDSPVPKTYGVAHHQTSLGVSASSEGNGIDNNSVMIKKLSHNANERNRRKKMNSLFSTLRSCLPASDQLNKLSIPQTVLRTVKYIPDLQEQVKKLTQKKEDLLVRALGQRDMESYVKQRPQAVASYVSTVFATKNGDNEVMVQISSSKIHKFSIYNVLSGLEEDRFVVVDVSSSSSRGERLFYTLHLQVGKTDSNKIICEELSQKILYLYEECGNSFR*	ATGTGTGAATTGGGCCCTGTCTTGTTCCCAAAGTTTGGTTGGGCGTTGACGGGAAACTGCGCGAGCTACTCCACCAATGATGGCACGTCGTTCCATGATTCTCCTGTACCGAAGACTTATGGAGTGGCTCATCATCAGACCAGCTTAGGGGTTTCTGCTTCGTCTGAGGGTAATGGAATAGACAACAATTCGGTCATGATCAAGAAGCTTAGTCACAATGCTAATGAGCGTAACCGTCGCAAGAAGATGAACTCTTTGTTCTCAACTCTTCGTTCATGTCTTCCTGCTTCTGATCAACTGAATAAGTTAAGCATTCCTCAGACGGTTTTGCGGACCGTGAAGTACATACCGGATCTGCAAGAGCAAGTGAAAAAGCTAACCCAGAAGAAGGAAGACCTA…	ATGTGTGAATTGGGCCCTGTCTTGTTCCCAAAGTTTGGTTGGGCGTTGACGGGAAACTGCGCGAGCTACTCCACCAATGATGGCACGTCGTTCCATGATTCTCCTGTACCGAAGACTTATGGAGTGGCTCATCATCAGACCAGCTTAGGGGTTTCTGCTTCGTCTGAGGGTAATGGAATAGACAACAATTCGGTCATGATCAAGAAGCTTAGTCACAATGCTAATGAGCGTAACCGTCGCAAGAAGATGAACTCTTTGTTCTCAACTCTTCGTTCATGTCTTCCTGCTTCTGATCAACTGGTAAGTAGCTGATCTGATATATATGTAATGTGAATGTGCTTCAAATCAAAAACCAATTACAAATAATTAGTCTGCATATTCAGTTTAATACCATTTAGA…	-	250	Nucleus	8.99	27853.6	chrA07	G-box	f	1	allopolyploid
GSBRNA2T00102449001	BnaA07g29170D	BnabHLH194	S12	AKKQERNANERLRRMRLHASYLTLGTLLPDHSSSSKKKWCAPSIMDRVVSYIPKL	MSDHQILESSLLDDLFLIPAETIVEEFLEKDDTFRAQSESKGKEVVIVLHDEDAHGSSSGAAKKQERNANERLRRMRLHASYLTLGTLLPDHSSSSKKKWCAPSIMDRVVSYIPKLLNEVEELTLRKKKLVEAIESKKSQRLERQDPHTLAISVLELGRSCDEAVVQISMVKEKEEEFSNLLHVLEMQGSSILSASTSLVCRDQRVVCYNFHVKMDEKPCEVR*	ATGTCCGACCATCAGATTTTAGAATCCAGTTTACTCGACGATCTCTTCCTTATCCCTGCAGAAACAATCGTTGAGGAGTTCCTAGAGAAGGACGACACTTTTCGAGCTCAGTCAGAAAGCAAAGGGAAGGAAGTAGTAATAGTGTTGCATGATGAAGATGCTCATGGCTCATCAAGTGGTGCAGCAAAGAAACAAGAACGTAACGCCAATGAGCGTCTAAGGAGGATGAGACTTCATGCCTCTTACCTCACTCTCGGCACTCTTCTTCCTGATCATTCGTCTTCCTCCAAGAAGAAATGGTGTGCACCGTCTATAATGGATAGAGTGGTCAGTTACATTCCCAAGCTACTTAATGAAGTTGAAGAGCTAACTCTCAGAAAGAAAAAGCTTGTAGAAGCT…	TATGAGTTTAAATTAAGACGACCTCTTGTAATAGAAGAAGAGAAGGAAGCCTCTTTTATTGTTTGCGTATTTATGTTTTTATCTTGCCGTTGGTACGTATGTCCGACCATCAGATTTTAGAATCCAGTTTACTCGACGATCTCTTCCTTATCCCTGCAGAAACAATCGTTGAGGAGTTCCTAGAGAAGGACGACACTTTTCGAGCTCAGTCAGAAAGCAAAGGGAAGGAAGTAGTAATAGTGTTGCATGATGAAGATGCTCATGGCTCATCAAGTGGTGCAGCAAAGAAACAAGAACGTAACGCCAATGAGCGTCTAAGGAGGATGAGACTTCATGCCTCTTACCTCACTCTCGGCACTCTTCTTCCTGATCATTCGTCTTCCTCCAAGGTTTGATAAT…	-	224	Nucleus	5.81	25364	chrA07	E-box	f	2	segmental duplication
GSBRNA2T00006786001	BnaA08g30870D	BnabHLH218	S12	KKKLLHRDIERQRRQEMATLYASLRSHLPLQYIKGKRAVADHVNAAVGFIKDT	MDPYKNPNPKGYQRQRPFGSAGEGGSSGGSDMPHDIDDNKKKKKLLHRDIERQRRQEMATLYASLRSHLPLQYIKGKRAVADHVNAAVGFIKDTETRIKELSARRDELSREQTCQRSDPNLARTGFELGKSDPASLIVQPCVNGFEVAVSSNSSGPDALPLSRVLEALQELGLEVINSLTTRVNERLMHTIQVEVNTFGCLDLASLQQKLVEDLILSPGY*	ATGGATCCTTATAAGAATCCTAATCCGAAAGGGTACCAGCGACAGAGACCATTTGGCTCAGCCGGCGAAGGTGGAAGCAGCGGCGGCTCCGATATGCCCCATGATATAGATGACAATAAGAAGAAGAAGAAGCTTCTTCACCGCGACATCGAACGCCAGAGAAGACAAGAAATGGCTACACTATATGCTTCCCTTCGTAGTCACCTACCTCTCCAATACATCAAGGGGAAGAGAGCTGTTGCGGATCATGTAAATGCAGCGGTTGGTTTCATTAAGGACACAGAAACACGGATTAAAGAACTCAGTGCAAGAAGAGACGAGCTAAGCAGAGAACAAACATGTCAGAGATCGGATCCTAACCTAGCAAGAACTGGATTCGAGTTAGGCAAATCGGATCCA…	ATGGATCCTTATAAGAATCCTAATCCGAAAGGGTACCAGCGACAGAGACCATTTGGCTCAGCCGGCGAAGGTGGAAGCAGCGGCGGCTCCGATATGCCCCATGATATAGATGACAATAAGAAGAAGAAGAAGCTTCTTCACCGCGACATCGAACGCCAGAGAAGACAAGAAATGGCTACACTATATGCTTCCCTTCGTAGTCACCTACCTCTCCAATACATCAAGGTTCATATTCTTACTCACTTTTTCTCAAATTTAATTATTTTCTTAATATCATTTGTCCGAACAAGAAACAAGATTTGGTGGGATTTGTTTTCTAGGGTTATGAACATGTCTTTTTCTTGATTTTTTCTAGGGGAAGAGAGCTGTTGCGGATCATGTAAATGCAGCGGTTGGTTT…	-	221	Nucleus	7.73	24411.6	chrA08_random	G-box	f	2	allopolyploid
GSBRNA2T00122035001	BnaA09g36310D	BnabHLH240	S12	IKKLNHNANERNRRQKANALFSSLRLCLPRSYQSKKLSNPETVSRSVLYIPEL	MHALGSLLFPNSGWAPTGECESYKLVRDNNDSFLDFPVPKTYGVLHHQTSLGVPVLSEVNGLNNNSVVIKKLNHNANERNRRQKANALFSSLRLCLPRSYQSKKLSNPETVSRSVLYIPELQEEVKKLIQKKEDLLVRVSDQREHYVKPEPKVAASYFSTVFATNLVDNKVTVQISSSKIHNFSIYNVLNGLEEDGFVIVDVSSSSSQGEWLFYTLHLQVDKIDSYKLVCEDLSQRVLYLYEKCGNSFK*	ATGCATGCACTGGGCTCTCTATTGTTCCCAAACTCTGGGTGGGCACCAACGGGAGAGTGCGAGAGCTACAAACTCGTCCGAGATAACAACGACTCATTTCTTGATTTTCCGGTACCGAAGACTTATGGAGTGCTCCATCATCAGACCAGTTTAGGGGTTCCTGTTTTGTCGGAGGTAAATGGATTAAACAACAATTCGGTCGTGATCAAGAAGCTTAATCACAATGCCAATGAGCGTAACCGTCGCCAGAAAGCCAACGCTTTGTTCTCATCTCTTCGTTTATGTCTTCCAAGATCATATCAGTCGAAGAAGCTAAGTAATCCCGAGACCGTTTCGCGGAGTGTGCTGTACATACCTGAGCTGCAAGAGGAAGTGAAGAAGCTAATACAAAAGAAGGAA…	ATGCATGCACTGGGCTCTCTATTGTTCCCAAACTCTGGGTGGGCACCAACGGGAGAGTGCGAGAGCTACAAACTCGTCCGAGATAACAACGACTCATTTCTTGATTTTCCGGTACCGAAGACTTATGGAGTGCTCCATCATCAGACCAGTTTAGGGGTTCCTGTTTTGTCGGAGGTAAATGGATTAAACAACAATTCGGTCGTGATCAAGAAGCTTAATCACAATGCCAATGAGCGTAACCGTCGCCAGAAAGCCAACGCTTTGTTCTCATCTCTTCGTTTATGTCTTCCAAGATCATATCAGTCGGTAAGTAGCTACTTCCAATCAGAAATAGTTAGTCTGCTTACTCGATTAATTGTTACCATTTAGAAGAAGAGTATCTTATCAACCCTTTTTTTA…	-	250	Nucleus	8.24	28261.1	chrA09	G-box	f	1	tandem duplication
GSBRNA2T00122034001	BnaA09g36320D	BnabHLH241	S12	IKKLNHNANERNRRKKINYLFSSLSSCLPGSNETKKLSIPQTVSRSVQYIPEL	MHALDTPLFPNCQWGSMVEYESYNVVGDKYHSNDTFLDFPVPKTVHHQPSLGVSVPSERNGTDNDSVMIKKLNHNANERNRRKKINYLFSSLSSCLPGSNETKKLSIPQTVSRSVQYIPELQEQVKKLKQKKEDLLVRVLGQRERHVKPQPKVVASDVSTVFTTMLRDNEVMVQISSSKIHNFSIYHVLSGLEEDGFVLVDVSSSSSRGERLFYTLHLQVDKIDHYKLICEELSQRVLYLYEKCGNSFK*	ATGCATGCATTGGACACTCCATTGTTCCCAAACTGTCAGTGGGGGTCGATGGTAGAATACGAGAGCTACAACGTCGTCGGAGATAAGTACCATAGCAACGACACGTTTCTTGATTTTCCAGTACCGAAGACGGTTCATCATCAGCCCAGCTTAGGGGTTTCTGTTCCGTCTGAGAGAAATGGAACAGACAACGATTCGGTCATGATCAAAAAGCTTAATCACAATGCTAATGAGCGTAACCGTCGCAAGAAAATCAACTATTTGTTCTCATCTCTTAGTTCATGTCTTCCTGGCTCTAATGAGACGAAGAAGCTAAGTATTCCTCAGACGGTTTCACGGAGTGTGCAGTACATACCGGAGCTGCAAGAGCAAGTGAAGAAACTAAAACAAAAGAAGGAA…	ATGCATGCATTGGACACTCCATTGTTCCCAAACTGTCAGTGGGGGTCGATGGTAGAATACGAGAGCTACAACGTCGTCGGAGATAAGTACCATAGCAACGACACGTTTCTTGATTTTCCAGTACCGAAGACGGTTCATCATCAGCCCAGCTTAGGGGTTTCTGTTCCGTCTGAGAGAAATGGAACAGACAACGATTCGGTCATGATCAAAAAGCTTAATCACAATGCTAATGAGCGTAACCGTCGCAAGAAAATCAACTATTTGTTCTCATCTCTTAGTTCATGTCTTCCTGGCTCTAATGAGACGGTAATTAAGTACCTACTATGATATGTCGTCTTAATACATTTTATATCAAAACCAATTAGCAATAGTTAGTTACTTAGTTTAGTACTATTGAAG…	-	250	Nucleus	8.54	28548.5	chrA09	G-box	f	1	tandem duplication
GSBRNA2T00122033001	BnaA09g36330D	BnabHLH242	S12	MKKLNHNANERNRRKKINSLFTSLRSCLPDLDELKKLSIPKTVSRSVQYITEL	MHALGHTFFPNFGRESTGVYESYNIVRDNHNNGTFLDFPVPNMYGVVHHQTSLVDSVSSEVNGIDSNSVVMKKLNHNANERNRRKKINSLFTSLRSCLPDLDELKKLSIPKTVSRSVQYITELKKQANKLRQKKDDLLVRVLVQKERYVQPQPKVIAGYVSTVFATKLRDNEVMVQISSSKIHNFFIYNVLCGLEEDGFLIVDVSFLSSQGERIFYTLHLQLDTFDNYKLICEELSQRILYLYEKCGYSSK*	ATGCATGCATTGGGCCATACATTTTTCCCAAACTTTGGGCGGGAGTCGACGGGAGTGTACGAGAGCTACAACATTGTCAGAGATAACCATAACAACGGCACGTTTCTTGATTTTCCGGTACCGAATATGTATGGAGTGGTTCATCATCAGACCAGCTTAGTGGATTCTGTTTCGTCGGAGGTAAACGGAATAGACAGCAATTCGGTCGTGATGAAGAAGCTTAATCACAATGCTAATGAGCGTAACCGTCGCAAGAAGATCAACTCCTTGTTCACATCTCTTCGTTCATGTCTTCCAGACTTGGATGAGCTCAAGAAGCTAAGTATTCCTAAGACGGTCTCTCGGAGCGTGCAGTACATAACGGAGCTGAAAAAGCAAGCGAATAAGCTAAGACAAAAG…	ATGCATGCATTGGGCCATACATTTTTCCCAAACTTTGGGCGGGAGTCGACGGGAGTGTACGAGAGCTACAACATTGTCAGAGATAACCATAACAACGGCACGTTTCTTGATTTTCCGGTACCGAATATGTATGGAGTGGTTCATCATCAGACCAGCTTAGTGGATTCTGTTTCGTCGGAGGTAAACGGAATAGACAGCAATTCGGTCGTGATGAAGAAGCTTAATCACAATGCTAATGAGCGTAACCGTCGCAAGAAGATCAACTCCTTGTTCACATCTCTTCGTTCATGTCTTCCAGACTTGGATGAGCTCGTAAGACTAAACAAAATATTTTAATGCCCTAGACTAAATAAAAATCATATCCCTTTATATTTTACAAAAAAATGTTTTATAATAAAA…	-	252	Nucleus	8.89	28927.1	chrA09	G-box	f	1	allopolyploid
GSBRNA2T00110214001	BnaA10g07750D	BnabHLH268	S12	MEKMMHREIERQRRQEMASLYASLRSLLPLHFIQGKRSTSDQVNEAANYITYL	MDDCREKRRRCTKLRVSTDNNDMEKMMHREIERQRRQEMASLYASLRSLLPLHFIQGKRSTSDQVNEAANYITYLHKKIKELSSKRDELMLLSRGSFSDDSKDEMKMMNHVVVRHCLAGLEIVFSSRYYGGQPRLSSVLQVLSENGLCLLNAIYSIVDDRSAYGLFSLQVNDMTLIDFRKLEESLIRMK*	ATGGACGATTGTCGGGAGAAGAGAAGACGGTGTACGAAACTGAGAGTAAGTACTGATAATAACGACATGGAGAAGATGATGCATAGAGAAATCGAGAGACAAAGAAGACAAGAAATGGCTTCTCTTTATGCTTCTCTTCGTTCCCTTCTCCCTCTTCACTTCATTCAGGGTAAGCGTTCCACATCTGATCAAGTGAATGAGGCTGCGAACTACATAACGTATCTGCATAAGAAGATCAAGGAACTGAGTTCAAAGAGAGATGAGCTCATGTTACTCTCTAGAGGAAGCTTCTCTGATGATTCTAAGGATGAGATGAAGATGATGAATCATGTGGTGGTTCGTCACTGTTTGGCGGGTCTGGAAATAGTGTTTAGCAGCCGCTACTATGGTGGCCAACCA…	TTCCAAAGTGTAATCGAATGCCATATCACAAAATCCCAGGAGATCAGATCTTGCTGTTTCAGAATCATCAAAAGACAATCTCTTAAAGCAATATTCTATCAATTAGGACCACCAAAGCTATTAGATGGACGATTGTCGGGAGAAGAGAAGACGGTGTACGAAACTGAGAGTAAGTACTGATAATAACGACATGGAGAAGATGATGCATAGAGAAATCGAGAGACAAAGAAGACAAGAAATGGCTTCTCTTTATGCTTCTCTTCGTTCCCTTCTCCCTCTTCACTTCATTCAGGTCACTACCCAGTTCTTATAACCCTAATCCAGATTTTGATGCTTTATTATTACCTTAGATCTGTACGTAGTCTTTGTCATTTGACTTGGTCTTCCATGTAAGAAAAT…	-	190	Nucleus	9.04	22078.5	chrA10	G-box	f	2	allopolyploid
GSBRNA2T00086406001	BnaAnng08070D	BnabHLH281	S12	MEKMMHREIERQRRQEMASLYASLRSLLPLHFIQGKRSTSDQVNEAVNYITYL	MDDCREKRRRCTKLRVSTDNNDMEKMMHREIERQRRQEMASLYASLRSLLPLHFIQGKRSTSDQVNEAVNYITYLEKKIKELSLRRDELMLLSRGTSLDDSKDEMETMNHVVVRQCLVGVEIVFSSRSCRGQPRLSSVLQVLSENGLCLLNSISSIVDDRLIYTLQAEVNDSNLIDLSELEERLTRMK*	ATGGACGATTGTCGGGAGAAAAGAAGACGCTGTACGAAACTAAGAGTAAGTACTGATAACAACGACATGGAGAAGATGATGCATAGAGAAATTGAGAGACAGAGAAGACAAGAAATGGCTTCTCTTTATGCTTCTCTTCGTTCTCTTCTCCCTCTTCATTTCATTCAGGGTAAGCGTTCGACGTCAGATCAAGTGAATGAAGCGGTTAACTACATAACGTATTTAGAGAAGAAGATCAAGGAGCTGAGTTTGAGGAGAGATGAGCTCATGTTACTGTCTAGAGGAACCTCCTTGGATGATTCGAAGGATGAGATGGAGACAATGAATCATGTGGTGGTTCGTCAGTGTTTGGTGGGTGTGGAAATAGTGTTTAGCAGTCGCTCCTGCCGTGGCCAACCG…	GCTGTTTCTTCTAAAAGACTAAGATCAAACCAAGATCACAAAATCCTCAGGAGATCAGATCTTGCTGTCTCAACATCATCATCAGGAGAGAATCTCTTAAAGAAATATAATACAATTAGTTAAGAGCATCAAAGCTTTTTGATGGACGATTGTCGGGAGAAAAGAAGACGCTGTACGAAACTAAGAGTAAGTACTGATAACAACGACATGGAGAAGATGATGCATAGAGAAATTGAGAGACAGAGAAGACAAGAAATGGCTTCTCTTTATGCTTCTCTTCGTTCTCTTCTCCCTCTTCATTTCATTCAGGTCACTCCCTAATTCCTAAAACCCTAATCTTGATTTTGATTTTTGATGACTCCTTTACATCTTATAATACACAGTCTTTGTCATTTGACT…	-	189	Nucleus	6.84	21900.1	chrAnn_random	G-box	f	2	unknown
GSBRNA2T00157611001	BnaC01g17320D	BnabHLH307	S12	KKKLLHRDIERQRRQEMATLFASLRSHLPLQYIKGKRAVSDHVNGAVNFIKDT	MDPYQNPSPKGYQRQRPFGSAGDGGSSGGSDIPREIDDNKKKKKLLHRDIERQRRQEMATLFASLRSHLPLQYIKGKRAVSDHVNGAVNFIKDTETRIKELSARRDELSRETCQTYKSSPDPARTGSELGKSYPASVMVQPCVSGFEVAVSSNSSGPEALPLSRVLETLQELGLEVISCLTTRVNERLMHTIQVEVNSFGCLDLAWLQQKLVEELIL*	ATGGATCCATATCAGAATCCCAGCCCGAAAGGGTACCAGAGACAGAGGCCATTTGGCTCAGCCGGTGACGGTGGCAGCAGCGGCGGCTCCGATATACCCCGTGAAATAGATGACAATAAGAAGAAAAAGAAGCTTCTCCACCGCGACATCGAACGCCAGAGAAGACAAGAGATGGCTACACTCTTTGCTTCGCTTCGTTCTCACTTACCTCTCCAATACATTAAGGGGAAGAGAGCTGTTTCGGATCATGTAAACGGAGCGGTGAATTTCATTAAGGACACGGAAACACGGATTAAAGAACTTAGTGCAAGAAGAGACGAGCTAAGCAGAGAAACATGTCAGACATATAAATCGAGTCCGGATCCGGCAAGAACTGGATCCGAGTTAGGCAAATCGTAT…	TATAAAAAAGCTAACCAGTAAACAATACAAGAAAATAAATTATTTTTGGACAACCACAAAATCCTACGGAGATCTGGCATTGTTAAAGCTCAAAGTGTAAAACTATGGATCCATATCAGAATCCCAGCCCGAAAGGGTACCAGAGACAGAGGCCATTTGGCTCAGCCGGTGACGGTGGCAGCAGCGGCGGCTCCGATATACCCCGTGAAATAGATGACAATAAGAAGAAAAAGAAGCTTCTCCACCGCGACATCGAACGCCAGAGAAGACAAGAGATGGCTACACTCTTTGCTTCGCTTCGTTCTCACTTACCTCTCCAATACATTAAGGTTTCTATTCTTACTCACTTTTTTCTCAAATTTTATTATTTTCCGTATACTGTTTTTCTAACAAAAGAAA…	-	218	Nucleus	8.32	24186.4	chrC01	E-box	f	2	allopolyploid
GSBRNA2T00153030001	BnaC02g15540D	BnabHLH325	S12	MEKMMHREIERQRRQEMASLYASLRSLLPLHFIQGKRSTSDQVNEAVNYITYL	MDDCREKRRRCTKLRVSTDNNDMEKMMHREIERQRRQEMASLYASLRSLLPLHFIQGKRSTSDQVNEAVNYITYLEKKIKELSLRRDELMLLSRGTRLDDSKDEMETMNHVVVRQCLVGVEIVFSSRSCRGQPRLSSVLQVLSENGLCLLNSTSSIVDDRLIYTLQAEVNDSNLIDLSELEERLTRMK*	ATGGACGATTGTCGGGAGAAAAGAAGACGCTGTACGAAACTAAGAGTAAGTACTGATAACAACGACATGGAGAAGATGATGCATAGAGAAATTGAGAGACAGAGAAGACAAGAAATGGCTTCTCTTTATGCTTCTCTTCGTTCTCTTCTCCCTCTTCATTTCATTCAGGGTAAGCGTTCGACGTCAGATCAAGTGAATGAAGCGGTTAACTACATAACGTATTTAGAGAAGAAGATCAAGGAGCTGAGTTTGAGGAGGGATGAGCTGATGTTACTGTCTAGAGGAACCCGCTTGGATGATTCGAAGGATGAGATGGAGACAATGAATCATGTGGTGGTTCGTCAGTGTTTGGTGGGTGTGGAAATAGTGTTTAGCAGTCGCTCCTGCCGTGGCCAACCG…	AGGAGAGAATCTCTTAAAGAAATATAATACAATTAGTTAAGAGCATCAAAGCTTTTTGATGGACGATTGTCGGGAGAAAAGAAGACGCTGTACGAAACTAAGAGTAAGTACTGATAACAACGACATGGAGAAGATGATGCATAGAGAAATTGAGAGACAGAGAAGACAAGAAATGGCTTCTCTTTATGCTTCTCTTCGTTCTCTTCTCCCTCTTCATTTCATTCAGGTCACTCCCTAATTCCTAAAACCCTAATCTTAATTTTGATTTTTGATGACTCCTTTACATCTTATAATACACAGTCTTTGTCATTTGACTTGTCTACCGTGTAAGAAAATGAAAAGGGATCATAGCAGGTGTTTTGACTTTGTGTTTCTCTTACAAGATTACTTAGATCTAAG…	-	189	Nucleus	7.64	21957.2	chrC02	G-box	f	2	allopolyploid
GSBRNA2T00064980001	BnaC02g20610D	BnabHLH330	S12	AKKQERSANERLRRLRLHASYLTLGTLLPDHSSSSKKKWCAPSIMDRVVTYIPML	MDNHQTLAASLLDDLLHIPAETIGASGEKNDTCLAQSESKGKEVVVVLHDQDAHGPSSVAKKQERSANERLRRLRLHASYLTLGTLLPDHSSSSKKKWCAPSIMDRVVTYIPMLHNEVEELTLRNQKLVEAVQSKRFRELERQDPHIRAISVLELEGSGDEVVVQISMKRVKADEFSNLLHVMEMQGFCILSASTSLVCRDQKVVCYNFHVKIDEKPSEGEDYITVLKNNIISTLS*	ATGGACAATCATCAGACTTTAGCAGCCAGTTTACTAGACGATCTCTTGCATATCCCTGCAGAAACTATCGGTGCGTCCGGAGAGAAGAACGATACGTGCCTAGCTCAATCAGAAAGTAAAGGGAAGGAAGTAGTAGTAGTATTGCATGATCAAGATGCTCATGGCCCAAGTAGTGTAGCAAAGAAACAAGAACGTAGCGCCAATGAGCGTCTAAGGAGGCTGAGACTTCATGCCTCTTACCTCACTCTTGGCACTCTTCTTCCTGATCATTCTTCTTCCTCCAAGAAGAAATGGTGTGCGCCGTCTATAATGGATAGAGTGGTCACTTACATTCCTATGCTACATAATGAAGTTGAAGAGCTAACTCTCAGAAATCAGAAGCTTGTAGAAGCGGTCCAG…	ATGGACAATCATCAGACTTTAGCAGCCAGTTTACTAGACGATCTCTTGCATATCCCTGCAGAAACTATCGGTGCGTCCGGAGAGAAGAACGATACGTGCCTAGCTCAATCAGAAAGTAAAGGGAAGGAAGTAGTAGTAGTATTGCATGATCAAGATGCTCATGGCCCAAGTAGTGTAGCAAAGAAACAAGAACGTAGCGCCAATGAGCGTCTAAGGAGGCTGAGACTTCATGCCTCTTACCTCACTCTTGGCACTCTTCTTCCTGATCATTCTTCTTCCTCCAAGGTTTGATAATCTCCCTTTTGCTTTTGAATATATATATGTATACATATATAAATCATATAGGCTTGTTAACAGAAGAAATGGTGTGCGCCGTCTATAATGGATAGAGTGGTCACT…	-	237	Nucleus	6.07	26487.2	chrC02	E-box	f	2	allopolyploid
GSBRNA2T00134310001	BnaC03g01590D	BnabHLH343	S12	EKKLNHNASERDRRRKLNALYASLRALLPPSDQKRKLSIPKTIAGVVKYIPEQ	MCALTPMFPSNQQEWYSTSTMEYPWLDSFSPTLPSSLYPSFDQLDEFKSYNINLLPHHMNLADINGTNNDQEEHQGSVLEKKLNHNASERDRRRKLNALYASLRALLPPSDQKRKLSIPKTIAGVVKYIPEQKQELQRLSRRKEELMKRISNKTETLNHQQEQLRNRALMMESIDSSSQKIAANWITDTEIAVQIATWKWTSISDILLRLEENGLNAISVSSSVSSTARIFYTLHLQMRGGCRVRLEELDVKEIPWNGRHKTRAITRIIVRSTASLTTPYNISSKLATCFNTKNLRFSKTKRDVGCLWKYLKGYIDGAHIRTLLLTFFFKYQRALFDAGCIYVGVPPLFKTLKRLQQTSLQELPTAFKGLGEMMPEQLWETMMNPETRI*	ATGTGTGCCTTAACACCAATGTTTCCAAGTAACCAACAAGAATGGTACTCTACTTCAACAATGGAGTATCCATGGCTTGATTCCTTCTCTCCTACTCTCCCTTCTTCTCTTTATCCTTCTTTCGACCAACTAGATGAATTCAAGAGCTATAACATCAATCTTCTTCCTCATCATATGAATCTTGCTGACATAAATGGTACTAACAATGATCAAGAAGAACATCAAGGATCGGTTTTGGAAAAGAAACTGAATCACAACGCAAGTGAACGCGACCGCCGTAGAAAGCTAAACGCCTTATACGCTTCACTTCGTGCTCTCTTGCCTCCTTCTGATCAAAAGAGAAAGTTGAGCATTCCAAAGACCATAGCGGGAGTGGTGAAGTATATACCAGAGCAGAAG…	ATGTGTGCCTTAACACCAATGTTTCCAAGTAACCAACAAGAATGGTACTCTACTTCAACAATGGAGTATCCATGGCTTGATTCCTTCTCTCCTACTCTCCCTTCTTCTCTTTATCCTTCTTTCGACCAACTAGATGAATTCAAGAGCTATAACATCAATCTTCTTCCTCATCATATGAATCTTGCTGACATAAATGGTACTAACAATGATCAAGAAGAACATCAAGGATCGGTTTTGGAAAAGAAACTGAATCACAACGCAAGTGAACGCGACCGCCGTAGAAAGCTAAACGCCTTATACGCTTCACTTCGTGCTCTCTTGCCTCCTTCTGATCAAAAGGTTTGTGCTCGAAAGAAATCTACAAAAACCCGTCAAGATAATTAAGTTTTATAATCTTGA…	ATGTGTGCCTTAACACCAATGTTTCCAAGTAACCAACAAGAATGGTACTCTACTTCAACAATGGAGTATCCATGGCTTGATTCCTTCTCTCCTACTCTCCCTTCTTCTCTTTATCCTTCTTTCGACCAACTAGATGAATTCAAGAGCTATAACATCAATCTTCTTCCTCATCATATGAATCTTGCTGACATAAATGGTACTAACAATGATCAAGAAGAACATCAAGGATCGGTTTTGGAAAAGAAACTGAATCACAACGCAAGTGAACGCGACCGCCGTAGAAAGCTAAACGCCTTATACGCTTCACTTCGTGCTCTCTTGCCTCCTTCTGATCAAAAGAGAAAGTTGAGCATTCCAAAGACCATAGCGGGAGTGGTGAAGTATATACCAGAGCAGAAG…	390	Nucleus.	7.79	30018	chrC03	G-box	f	8	unknown
GSBRNA2T00024289001	BnaC04g01760D	BnabHLH394	S12	MFSSLRSCLPASDQSKKLSVSATVSHALNYIPEL	MFSSLRSCLPASDQSKKLSVSATVSHALNYIPELQEQVKQLIKKKDDLSFQISGQKDLVYADQNGNPEKGGTRYASTVSATRLGETEVMVQISSLQTVKCSFGNLLGGIEEDGLVLMDASSSRSQGERLFYTYFRWIIAI*	ATGTTCTCATCTCTTCGTTCTTGTCTTCCAGCTTCCGATCAATCGAAGAAGTTAAGTGTTTCCGCAACAGTTTCACATGCATTGAACTACATACCAGAGCTGCAAGAGCAAGTCAAGCAGCTCATAAAGAAGAAAGATGACCTCTCTTTCCAAATCTCGGGTCAAAAGGATCTGGTTTACGCTGACCAAAACGGTAATCCAGAGAAAGGGGGCACACGTTATGCATCAACTGTATCTGCGACTAGGCTCGGTGAAACAGAAGTAATGGTCCAAATTTCATCGTTACAGACTGTAAAGTGTTCGTTTGGAAATTTACTGGGTGGAATAGAAGAAGATGGGTTGGTTCTTATGGATGCTTCATCTTCAAGGTCTCAAGGAGAGAGACTCTTTTACACTTAT…	ATGTTCTCATCTCTTCGTTCTTGTCTTCCAGCTTCCGATCAATCGGTAACAATCAATTCAAATAAGTTTACTTTTTACTCCAAATAAAAATTAAAACGAAAACTCGTACAGTTGCATTAAAATTTACAAGTTAAACATTCAACATATTTATTTGATCCAAAAAAACATTCAACATATTTGATCCAAAAAAAAAATATTCAACATAAAAGTATAACATCATAATTAAGGTTTATGCTCATTCATTTGCTTTTGCAACTTTAATTTTTTTATATAGAAAACACTGTGATCCGTGTTTTTAAACGCAATGAAAGATCAGATATTTTAAATATTTCTTGCAGAAGAAGTTAAGTGTTTCCGCAACAGTTTCACATGCATTGAACTACATACCAGAGCTGCAAG…	-	141	Nucleus	6.57	15447.5	chrC04	atypical	unknown	1	allopolyploid
GSBRNA2T00087298001	BnaC04g24670D	BnabHLH408	S12	TKKLNHNASERVRRKKINSLFSSLRSCLPASDQTKLSIPQTVSRSLKYIPEL	MRFLKKVIWGTCSRSQSCTTVPGQERFLRLVFVFFFFFFSSALCFCSNIVAPLLLTVPLLSLLSLVYFVPIIPYGLTIAENKDANTNRHGVEHHQEIQEMLGVSVQSEGNGVVTKKLNHNASERVRRKKINSLFSSLRSCLPASDQTKLSIPQTVSRSLKYIPELQEQVKKLIQKKDELLVRVSGQKAIEHYVEPQPKAVARYVSTISATKLGDNELMVQISSSRNHNFSISNVLSGLEEDGFVLVDVSSSRSQGERLFYTLHLQMGNKHNYKLTCEELSQRMLYLYEECGNSFR*	ATGAGATTTTTAAAAAAGGTAATATGGGGCACGTGCTCCCGTAGTCAATCTTGTACAACCGTCCCTGGACAGGAGAGGTTTTTGAGATTAGTTTTTGTTTTTTTTTTTTTTTTTTTTTCATCTGCTCTTTGTTTCTGCTCAAACATAGTTGCTCCTCTTCTTCTTACCGTACCTCTCTTGTCTCTCCTTTCTCTTGTTTACTTTGTTCCCATTATCCCATACGGCCTCACCATCGCAGAGAATAAAGATGCTAACACAAATAGACATGGAGTGGAACATCATCAGGAGATTCAGGAAATGTTGGGGGTCTCTGTTCAGTCCGAGGGGAATGGGGTTGTAACCAAGAAGCTTAATCACAATGCTAGTGAGCGTGTCCGTCGCAAGAAGATCAACTCTTTG…	ATGAGATTTTTAAAAAAGGTAATATGGGGCACGTGCTCCCGTAGTCAATCTTGTACAACCGTCCCTGGACAGGAGAGGTTTTTGAGATTAGTTTTTGTTTTTTTTTTTTTTTTTTGTATTAATCTGGAGGGATCTCAACCCCCAGGGGACTAACCCCTCGGCGCGAGGTAGTCCATTTGTTACTATGGGAATTAGATACCCAATTGCCTAGCCAAACACTTGGGCATATCTGAGAGGGAGGATCGAACCCGCGGCCCTTAGGACCAACGAACTCGCCTCGCGCCACTCGACCGCAAGCGCTTGGTTAGGTTCTTGAGATAGTTGAGGACGGTGAAAGGAAAACGATGAAGTATGTTAGTGAAGCTTACGAAAGCGAAGATGGCAAGGCTTACGAAAGCG…	-	296	Nucleus	9.2	33490.6	chrC04	G-box	f	3	allopolyploid
GSBRNA2T00087296001	BnaC04g24680D	BnabHLH409	S12	NKKLKHNASERDRRKKINSLFSSLCSCLPASDQSKKLSIPQTVSRSLKHILEL	MCALVPPFFPNFGWPSTGEYESYYLAGENLDNCTFFYFPVPETYRVVHQRNSLGVSISSAGTGIDNSPVVNKKLKHNASERDRRKKINSLFSSLCSCLPASDQSKKLSIPQTVSRSLKHILELQEEVKKLIQKKEELLLRVSGQRAIEQQPKIHNFSISNVLSGLEEDGIVLVDVSLSRSQGERVFYTLHLQVDNIDNDKLNCTELSQMMLYLYEECGNSY*	ATGTGTGCATTAGTCCCTCCATTTTTTCCTAACTTTGGGTGGCCGTCGACGGGTGAGTACGAGAGTTACTACCTGGCCGGAGAGAACCTCGACAACTGCACGTTTTTTTATTTTCCGGTACCAGAGACTTATAGAGTGGTTCATCAACGGAACAGCTTAGGGGTTTCTATTTCGTCGGCAGGAACTGGAATAGACAACAGTCCGGTCGTAAACAAGAAGCTTAAACACAATGCAAGCGAGCGTGACCGTCGCAAGAAGATCAACTCTTTGTTCTCATCTCTTTGTTCATGTCTTCCAGCCTCAGATCAATCGAAGAAGTTAAGTATTCCCCAAACGGTTTCTAGGAGCTTGAAGCACATACTGGAGCTGCAGGAGGAAGTGAAGAAGCTGATACAAAAG…	ATGTGTGCATTAGTCCCTCCATTTTTTCCTAACTTTGGGTGGCCGTCGACGGGTGAGTACGAGAGTTACTACCTGGCCGGAGAGAACCTCGACAACTGCACGTTTTTTTATTTTCCGGTACCAGAGACTTATAGAGTGGTTCATCAACGGAACAGCTTAGGGGTTTCTATTTCGTCGGCAGGAACTGGAATAGACAACAGTCCGGTCGTAAACAAGAAGCTTAAACACAATGCAAGCGAGCGTGACCGTCGCAAGAAGATCAACTCTTTGTTCTCATCTCTTTGTTCATGTCTTCCAGCCTCAGATCAATCGGTAAGTAGCTACTTCGATAAGATATATGTGTCTCTATATTATTTAGAGGAAAAATATAAAACTAACTATTTTTCTTTACTTTCTTGC…	ATGTGTGCATTAGTCCCTCCATTTTTCCCAAACTTTGGGTGGCCGTCGACGGGTGAGTACGAGAGTTACTACCTGTCCGGAGAGAACCTCGACAACTGCACGTTTTTTGATTTTCCGGTACCAGAGACTTATGGACTGGTTCATCAACAGAACAGCTTAGGGGTTTCTATTTCGTCGGCAGGAATTGGAATAGACAAGAGTCCGGTCGTAAACAAGAAGCTTAAACACAATGCAAGCGAGCGTGACCGTCGCAAGAAGATCAACTCATTGTTCTCATCTCTTCGTTCATGTCTTCCAGCCTCAGATCAATCGAAGAAGTTAAGTATTCCCCAAACGGTTTCTAGGAGCTTGAAGTACATACTGGAGCTGCAGGAAGAAGTGAAGATGCTGATACAAAAG…	222	Nucleus.	5.99	27959.7	chrC04	G-box	f	2	tandem duplication
GSBRNA2T00087295001	BnaC04g24690D	BnabHLH410	S12	KKKLNHNASERDRRKKINSLFASLRSCLPTSDQSKKLSISATVSRSLKYIPEL	MCALVPPLFPDFGWPSTAGYESYYLGGENLNNDMFLDFPVVETYGVLAHHQNSLGVSVSSEGNGIDNNPVVKKKLNHNASERDRRKKINSLFASLRSCLPTSDQSKKLSISATVSRSLKYIPELQEQVKKLLQKKEELLVRVSGQRDIELYVKPQPKAIASYVSTVSATRLGDNEVMVQISSSKINNFSISNVLTGLEEDDFVLVDVSSSRSQGERLFYTLHLQVENMDDHYKMNCEELSERMLYLYEECENSFR*	ATGTGTGCATTAGTCCCTCCACTGTTCCCCGACTTTGGGTGGCCGTCGACGGCAGGTTACGAGAGCTACTACCTCGGCGGAGAAAACCTCAACAACGACATGTTTCTTGATTTTCCGGTTGTGGAAACTTATGGAGTATTGGCTCATCATCAGAACAGCTTAGGAGTTTCTGTTTCGTCGGAGGGAAATGGAATAGACAACAACCCGGTTGTTAAAAAGAAGCTTAATCACAATGCTAGTGAGCGTGACCGTCGCAAGAAGATCAACTCTTTGTTTGCATCTCTCCGCTCATGTCTTCCAACCTCAGATCAATCGAAAAAGCTAAGCATTTCAGCCACCGTTTCACGAAGCTTGAAGTACATACCAGAGTTGCAAGAGCAAGTGAAGAAGTTATTACAA…	ATGTGTGCATTAGTCCCTCCACTGTTCCCCGACTTTGGGTGGCCGTCGACGGCAGGTTACGAGAGCTACTACCTCGGCGGAGAAAACCTCAACAACGACATGTTTCTTGATTTTCCGGTTGTGGAAACTTATGGAGTATTGGCTCATCATCAGAACAGCTTAGGAGTTTCTGTTTCGTCGGAGGGAAATGGAATAGACAACAACCCGGTTGTTAAAAAGAAGCTTAATCACAATGCTAGTGAGCGTGACCGTCGCAAGAAGATCAACTCTTTGTTTGCATCTCTCCGCTCATGTCTTCCAACCTCAGATCAATCGGTAAATAACTTTTCTAATATGTCCATTATGTTTTATGTTTTGGAATTTCTAAGATAATATGTTAGGAATCTTACAGTGAGATAA…	-	256	Nucleus	5.49	28847.6	chrC04	G-box	f	1	tandem duplication
GSBRNA2T00087293001	BnaC04g24710D	BnabHLH411	S12	KKKLNHNASERDRRKKINSLFASLRSCLPTSDQSKKLSISATVSRSLKYIPEL	MCALVPPLFPDFGWPSTAGYERSYYLGGENLNNDMFLDFPVLETYGVLAHHQNSLGVSVSSEGNGIDNNPVVKKKLNHNASERDRRKKINSLFASLRSCLPTSDQSKKLSISATVSRSLKYIPELQEQVKKLLQKKEELLVRVSGQRDIELYVKPQPKTVASYVSTVSATRLGDNEVMVQISSSKINNFSISNVLTGLEEDDFVLVDVSSSRSQGERLFYTLHLQVENMDDHYKMNCEELSERMLYLYEECENSFR*	ATGTGTGCATTAGTCCCTCCACTGTTCCCCGACTTTGGGTGGCCGTCGACGGCAGGTTACGAGAGGAGCTACTACCTCGGCGGAGAAAACCTCAACAACGACATGTTTCTTGATTTTCCGGTACTGGAAACTTATGGAGTATTGGCTCATCATCAGAACAGCTTAGGAGTTTCTGTTTCGTCGGAGGGAAATGGAATAGACAACAACCCGGTTGTTAAAAAGAAGCTTAATCACAATGCTAGTGAGCGTGACCGTCGCAAGAAGATCAACTCTTTGTTTGCATCTCTCCGCTCATGTCTTCCAACCTCAGATCAATCGAAAAAGCTAAGCATTTCAGCTACCGTTTCACGAAGCTTGAAGTACATACCAGAGTTGCAAGAGCAAGTGAAGAAGTTATTA…	ATGTGTGCATTAGTCCCTCCACTGTTCCCCGACTTTGGGTGGCCGTCGACGGCAGGTTACGAGAGGAGCTACTACCTCGGCGGAGAAAACCTCAACAACGACATGTTTCTTGATTTTCCGGTACTGGAAACTTATGGAGTATTGGCTCATCATCAGAACAGCTTAGGAGTTTCTGTTTCGTCGGAGGGAAATGGAATAGACAACAACCCGGTTGTTAAAAAGAAGCTTAATCACAATGCTAGTGAGCGTGACCGTCGCAAGAAGATCAACTCTTTGTTTGCATCTCTCCGCTCATGTCTTCCAACCTCAGATCAATCGGTAAATAACTTTTTTGATATGTCCATTATGTTTTATGTATTGGAATTTCTAAGAGAATATGTTAGGAATCTTACAGTGAGA…	-	257	Nucleus	5.64	29033.8	chrC04	G-box	f	1	tandem duplication
GSBRNA2T00084613001	BnaC04g47550D	BnabHLH425	S12	MKKLNHNASERGRRKKINEMFSALRSCLPSTNQSKKLSVSATVSQALEYIPEL	MCALVPPLFPNFGWPCGDQGFYVNDDVANTFLDFPLPDLEVAHQNVSSERHRTLGLENPVLMKKLNHNASERGRRKKINEMFSALRSCLPSTNQSKKLSVSATVSQALEYIPELQEQVNMLIKKKDELSFQISGQKDLLNTNQNDKPEKGVTGYASTVSATNLGETGLMVQISSLQTVKCSFGNVLSGLEEDGLVLVDASSSRSQGERLFYTLHLQMDNCNLNFEELRSRLLYLYEKC*	ATGTGTGCACTTGTCCCTCCATTGTTTCCCAATTTCGGCTGGCCTTGCGGAGACCAAGGCTTCTATGTAAACGACGACGTAGCCAACACGTTTCTTGATTTTCCGTTGCCGGACTTGGAGGTGGCTCATCAGAATGTGTCGTCGGAGAGACATAGAACTTTAGGGTTAGAGAATCCTGTCCTGATGAAGAAGCTTAATCACAACGCGAGCGAGCGTGGTCGCCGTAAGAAGATCAACGAAATGTTCTCAGCTCTCCGTTCTTGTCTCCCATCTACCAATCAATCGAAGAAGTTAAGTGTTTCTGCAACAGTTTCTCAGGCCCTAGAGTACATACCAGAGCTGCAAGAGCAAGTCAACATGCTCATAAAGAAGAAAGACGAGCTCTCGTTTCAAATCTCA…	ATGTGTGCACTTGTCCCTCCATTGTTTCCCAATTTCGGCTGGCCTTGCGGAGACCAAGGCTTCTATGTAAACGACGACGTAGCCAACACGTTTCTTGATTTTCCGTTGCCGGACTTGGAGGTGGCTCATCAGAATGTGTCGTCGGAGAGACATAGAACTTTAGGGTTAGAGAATCCTGTCCTGATGAAGAAGCTTAATCACAACGCGAGCGAGCGTGGTCGCCGTAAGAAGATCAACGAAATGTTCTCAGCTCTCCGTTCTTGTCTCCCATCTACCAATCAATCGGTAACCATTTATTCAAATAAATTTACCATTTATGGATAAGATTACTTTTTTTTTTATTTGACAAAAATGAAACAAATCAGTGAAAACTACACAAACGTTGTAAGAGTTTTTCTT…	-	239	Nucleus	5.64	26628.2	chrC04	G-box	f	1	allopolyploid
GSBRNA2T00103166001	BnaC06g32310D	BnabHLH474	S12	AKKQERNANERLRRMRLHASYLTLGTLLPDQSSSSKKKWCAPSIMDRVVTYIPKL	MSDHQILEPSLLDDLFHIPAETIVEEFREKDDTFRAQSESKGKEVVIVLHDENVHGSSSGAAKKQERNANERLRRMRLHASYLTLGTLLPDQSSSSKKKWCAPSIMDRVVTYIPKLLNEVEELTIRKKKLAEAIESEKSQRLERQDPQTRAISVLELGESGDEVVVQISMKKEKEDEFSNLLNVMEMQGSSILSASTSLVCRHQRVVCYNLHVKMDEKPCEGDDYITVLKNNITSSLS*	ATGTCCGACCATCAGATTTTAGAACCCAGTTTACTCGACGATCTCTTCCATATCCCTGCAGAAACAATCGTTGAGGAGTTCCGAGAGAAGGACGACACTTTTCGAGCTCAGTCAGAAAGCAAAGGGAAGGAAGTAGTAATAGTGTTGCATGATGAAAATGTTCATGGCTCATCAAGTGGTGCCGCAAAGAAACAAGAACGTAACGCCAATGAGCGTCTAAGGAGGATGAGACTTCATGCCTCCTACCTCACTCTCGGCACTCTTCTTCCTGATCAATCCTCTTCCTCCAAGAAGAAATGGTGTGCACCGTCTATAATGGATAGGGTGGTCACTTACATTCCTAAGCTACTTAATGAAGTTGAAGAGCTAACTATCAGAAAGAAAAAGCTTGCAGAAGCT…	ACCGAGACTTTTGACTATATGACCACCTCTGCAACCTTGGGAAGAAGATGAATCTGGTAAGAAAAATCTCTGATTATGTCGCAAGGTTCTTTTTCTATTGTACTGCAGAGCCGATGACATTATACTACGTACTTCTTTTCTCCTCTCCGGCCAACTTGCTGTGACCTGTGATTCCAAGAGTTCGTCCTTTTTTTTATCCATTATCTTCAATCATTTTTCGAGTTTACAATTTTTTGTTCATAGACTATACCTATCCAGTTTTTAATTTTAAATATAATAGTTTGTGGGGGCTTCATTGCATAGTTATTTATTCTCACAGCTACTGCTTTTGGGGTTGACTTGGGCTCATTCCTCTCCCCTGTATATATATCTTTATTATCAATGTATACACACACCTAC…	-	239	Nucleus	5.6	26999.7	chrC06	E-box	f	2	allopolyploid
GSBRNA2T00142644001	BnaC07g07850D	BnabHLH487	S12	IKKLNHNANERNRRKKTNSLFSTLRSCLPSSDEPKKLSIPQTISRSVQYIPEL	MHALGPPLFPNSGWASRGEYERYNLIGDNHKIGTFLDFPVPQTYGVVHHQTSLGVSVSSEVNGINNNSVVIKKLNHNANERNRRKKTNSLFSTLRSCLPSSDEPKKLSIPQTISRSVQYIPELQEEVKKLIQKKEHLMLRESGQRERYAKPEPKVAASYFSTVFATKLRDNEVMVQISSSKIRNFSIYNVLSGLEKDGLVLVDVSSSSSRREQLFYTLHLQVDKIDNYKLICEELSQRILYLYEEC*	ATGCATGCATTGGGCCCTCCATTATTCCCAAACTCTGGATGGGCGTCGAGAGGAGAGTATGAGAGATACAACCTCATCGGAGATAACCATAAAATCGGCACGTTTCTTGATTTTCCGGTACCGCAGACGTATGGAGTGGTTCATCATCAGACCAGCTTAGGGGTTTCTGTTTCGTCAGAGGTAAATGGAATAAATAACAATTCGGTCGTGATCAAGAAGCTAAATCACAATGCTAATGAGCGTAACCGTCGCAAGAAAACCAACTCTTTGTTCTCAACTCTTCGTTCATGTCTTCCAAGCTCAGATGAGCCGAAGAAGCTAAGTATTCCTCAGACGATTTCGCGGAGCGTGCAGTACATACCAGAGCTGCAAGAGGAAGTTAAGAAGCTAATACAAAAG…	ATGCATGCATTGGGCCCTCCATTATTCCCAAACTCTGGATGGGCGTCGAGAGGAGAGTATGAGAGATACAACCTCATCGGAGATAACCATAAAATCGGCACGTTTCTTGATTTTCCGGTACCGCAGACGTATGGAGTGGTTCATCATCAGACCAGCTTAGGGGTTTCTGTTTCGTCAGAGGTAAATGGAATAAATAACAATTCGGTCGTGATCAAGAAGCTAAATCACAATGCTAATGAGCGTAACCGTCGCAAGAAAACCAACTCTTTGTTCTCAACTCTTCGTTCATGTCTTCCAAGCTCAGATGAGCCGGTAATTAAGTAGCTAAAATGTCATCTGAATACATTTCATATCAAAACCAATCACCAATAGTTAGTCTGCTTACTCTTTTTGGTACCA…	-	247	Nucleus	9.11	28137	chrC07	G-box	f	6	allopolyploid
GSBRNA2T00154517001	BnaC07g39620D	BnabHLH505	S12	LEKIMHREVEKQRRQEMASLYASLRSLLPLEFIQGKRSTSDQLNEAVNYINYL	MENASTVCTNALLSITVPLQSSSSPVAPPDPVSFVPSLGSWAKPLYFKPPATPPEPSTPSGYDPAIVGIQLAAMWPSLNDEILNKPLKGKQSSRSLQPPIEKLPPPELKADGTLRFPWAARLSPQSRNLYRAATPTYRLDGTPEVSIPSKVLRLGPENKDEYIIGKFHRCSLPPGGLVHAVVSYMADFQEKKRKRRKEVRVVSNEENLEKIMHREVEKQRRQEMASLYASLRSLLPLEFIQGKRSTSDQLNEAVNYINYLQRNIKDMSSKRDELMLLSGQSFESRNKQSRNDNSNHVVIRPCLVGVEIVFSVLQTPLSSVLHVLSEHGLYVLSCFSSNVNGRLIHTLQAEVDDLALVDFADLNVYLLRLP*	ATGGAAAATGCTTCTACGGTTTGCACAAATGCTCTTTTGTCAATCACGGTCCCGCTTCAGTCTTCCTCATCTCCCGTTGCTCCACCGGATCCCGTGAGTTTTGTTCCGTCTTTGGGTTCATGGGCTAAGCCACTTTACTTCAAGCCTCCTGCTACCCCACCAGAACCAAGCACTCCGTCTGGCTACGACCCTGCTATTGTTGGGATCCAGTTAGCGGCTATGTGGCCATCGCTTAATGACGAGATTTTGAACAAGCCATTGAAGGGCAAGCAATCATCTCGTTCTCTGCAGCCTCCGATAGAGAAGCTGCCACCTCCTGAACTCAAAGCTGATGGAACTTTAAGATTCCCGTGGGCTGCAAGACTAAGTCCTCAATCGCGTAATCTCTACCGGGCAGCT…	ATGGAAAATGCTTCTACGGTTTGCACAAATGCTCTTTTGTCAATCACGGTCCCGCTTCAGTCTTCCTCATCTCCCGTTGCTCCACCGGATCCCGTGAGTTTTGTTCCGTCTTTGGGTTCATGGGCTAAGCCACTTTACTTCAAGCCTCCTGCTACCCCACCAGAACCAAGCACTCCGTCTGGCTACGACCCTGCTATTGTTGGGATCCAGTTAGCGGCTATGTGGCCATCGCTTAATGACGAGATTTTGAACAAGCCATTGAAGGGCAAGCAATCATCTCGTTCTCTGCAGCCTCCGATAGAGAAGCTGCCACCTCCTGAACTCAAAGCTGATGGAACTTTAAGATTCCCGTGGGCTGCAAGACTAAGTCCTCAATCGCGTAATCTCTACCGGGCAGCT…	ATGGCCGATTTTCAGGAGAAGAAGAGAAAGCGTCGTAAAGAGGTGAGAGTAGTTAGTAATGAAGAAAACTTGGAGAAGATAATGCACAGAGAAGTTGAGAAACAAAGGAGACAAGAAATGGCTTCTCTTTACGCGTCTCTTCGCTCTCTTCTCCCTCTTGAGTTCATCCAGGGAAAGCGTTCTACCTCAGATCAGTTGAACGAGGCGGTGAATTACATAAATTATCTTCAGAGGAACATCAAGGACATGAGTTCCAAGAGAGATGAGCTCATGTTATTGTCTGGACAAAGCTTTGAGAGTAGAAATAAACAAAGTAGGAATGATAATTCGAATCATGTCGTGATTCGTCCGTGTTTGGTCGGCGTAGAAATCGTTTTCAGCGTTCTACAAACGCCGTTG…	371	Nucleus.	8.55	21517.6	chrC07	G-box	f	3	allopolyploid
GSBRNA2T00154518001	BnaC07g39630D	BnabHLH506	S12	KKKLLHRDIERQRRQEMATLFASLRDHLPLQYIKGKRAVSEHVGGAVNFIKDT	MDPYQNSNPRGNQEHMPFGSAGDGGSGGSDIPQGTVDNKQKKKLLHRDIERQRRQEMATLFASLRDHLPLQYIKGKRAVSEHVGGAVNFIKDTETRIKELSARRDELIRETCYTSNPDLARTASELGNSVPASVMVQPCVSGFEVAVSSDSSGPQALPLSRVLEALQELGLEVISSLTTRVNERLIHTIRVEVNSFGCLNLAWLQQKLVEELIPSTGY*	ATGGATCCTTATCAGAATTCTAATCCGAGAGGGAACCAGGAACATATGCCATTTGGCTCAGCCGGCGACGGTGGCAGTGGTGGCTCCGATATCCCCCAAGGAACAGTTGACAATAAGCAGAAGAAGAAGCTTCTCCACCGCGACATCGAACGCCAGAGAAGACAAGAAATGGCTACACTTTTTGCTTCTCTTCGTGATCACCTACCTCTTCAATACATCAAGGGGAAGAGAGCTGTTTCGGAACATGTAGGCGGAGCGGTTAATTTTATTAAGGACACGGAAACAAGGATTAAAGAACTCAGTGCAAGAAGAGACGAGCTAATTAGAGAAACATGTTATACATCGAATCCGGATCTAGCAAGAACTGCATCCGAGTTAGGCAACTCGGTTCCGGCGAGT…	ATGGATCCTTATCAGAATTCTAATCCGAGAGGGAACCAGGAACATATGCCATTTGGCTCAGCCGGCGACGGTGGCAGTGGTGGCTCCGATATCCCCCAAGGAACAGTTGACAATAAGCAGAAGAAGAAGCTTCTCCACCGCGACATCGAACGCCAGAGAAGACAAGAAATGGCTACACTTTTTGCTTCTCTTCGTGATCACCTACCTCTTCAATACATCAAGGTTCATATTTCTAACGCACTTTTCCTAAAAATTTCTTATTTTCCTTCTACCAATTGTTCAAACAAGAAACCAAGATTTGGTGGGATTTGGCTTCTAGGGTTACGAATATGTCTTTTAAAAAACCTTACCCCTTGAACTTTTAGGGGAAGAGAGCTGTTTCGGAACATGTAGGCGGAG…	-	219	Nucleus	6.23	24013.1	chrC07	G-box	f	2	tandem duplication
GSBRNA2T00155885001	BnaC08g27880D	BnabHLH519	S12	IKKLNHNANERNRRKKINYLFSILSSCLPGSNETKKLSIPRTVSRSVQYIPEL	MVEYESYNVVGDKYHSNGTFLDFPVPKTYEVVHHQPSLGVSVPSERNGTDNDSVMIKKLNHNANERNRRKKINYLFSILSSCLPGSNETKKLSIPRTVSRSVQYIPELQEQVKKLKHKKEDLLVRVLGQRERHVKPQPKVVASDVSTVFATMLRDNEVMVQISSSKIHNFSIYHVMSGLEEDEFVLVDVSSSSSRGERLFYTLHLQVDKIDHYKLICEELSQRVLYLYEKCGNSFK*	ATGGTAGAATACGAGAGCTACAACGTCGTCGGAGATAAGTACCATAGCAACGGCACGTTTCTTGATTTTCCAGTACCGAAGACGTATGAAGTGGTTCATCATCAGCCCAGCTTAGGGGTTTCTGTTCCGTCTGAGAGAAATGGAACAGACAACGATTCGGTCATGATCAAAAAGCTTAATCACAATGCTAATGAGCGTAACCGTCGCAAGAAAATCAACTATTTGTTCTCAATTCTTAGTTCATGTCTTCCTGGCTCTAATGAGACGAAGAAGCTAAGTATTCCTCGGACGGTTTCACGGAGCGTGCAGTACATACCGGAGCTGCAAGAGCAAGTGAAGAAACTAAAACATAAGAAGGAAGACCTCTTGGTGCGAGTATTGGGTCAAAGAGAACGTCAC…	ATGGTAGAATACGAGAGCTACAACGTCGTCGGAGATAAGTACCATAGCAACGGCACGTTTCTTGATTTTCCAGTACCGAAGACGTATGAAGTGGTTCATCATCAGCCCAGCTTAGGGGTTTCTGTTCCGTCTGAGAGAAATGGAACAGACAACGATTCGGTCATGATCAAAAAGCTTAATCACAATGCTAATGAGCGTAACCGTCGCAAGAAAATCAACTATTTGTTCTCAATTCTTAGTTCATGTCTTCCTGGCTCTAATGAGACGGTAACGAAGTACCTACTATGATATGTCGTCTTAATACATTTTATATCAAAACCTATTAGCAATAGTTAGAGCATCTGCGACAATAATTCTTAACAAAAAAATTCTTAGCCTTAAGTTATTATAATAATCTGT…	-	237	Nucleus	8.8	27206	chrC08	G-box	f	1	tandem duplication
GSBRNA2T00155884001	BnaC08g27890D	BnabHLH520	S12	MKKLNHNANERNRRKKINSLFSSLRSYLPDSDELKKLSIPKTVSRSVQYITEL	MHALGHTFFPNFGRESTGVYESYNIVRDNHNNGTFLDFPVPNMYGVVHHQTSLVDSVSSEGNGIDNNLVVMKKLNHNANERNRRKKINSLFSSLRSYLPDSDELKKLSIPKTVSRSVQYITELKEQANKLRQKKDDLLVRVLVQKERYVQPQPKVIASYVSIVFATKLRDNEVMVQISSSKIHNFSIYNVLSGLEEDGFLIVDVSFLSSQGERIFYTLHLQLDKFDNYKLICEELSQRILYLYEKFGYSSK*	ATGCATGCATTGGGCCATACATTTTTCCCAAACTTTGGGCGGGAGTCGACGGGAGTGTACGAGAGCTACAACATTGTCAGAGATAACCATAACAACGGCACGTTTCTTGATTTTCCGGTACCGAATATGTATGGAGTGGTTCATCATCAGACCAGCTTAGTGGATTCTGTTTCGTCGGAGGGAAACGGAATAGACAACAATTTGGTCGTGATGAAGAAGCTTAATCACAATGCTAATGAGCGTAACCGTCGCAAGAAGATCAACTCTTTGTTCTCATCTCTTCGTTCATATCTTCCAGACTCGGATGAGCTCAAGAAGCTAAGTATTCCTAAGACGGTTTCTCGGAGCGTGCAGTACATAACGGAGCTGAAAGAGCAAGCGAATAAGCTAAGACAAAAG…	ATGCATGCATTGGGCCATACATTTTTCCCAAACTTTGGGCGGGAGTCGACGGGAGTGTACGAGAGCTACAACATTGTCAGAGATAACCATAACAACGGCACGTTTCTTGATTTTCCGGTACCGAATATGTATGGAGTGGTTCATCATCAGACCAGCTTAGTGGATTCTGTTTCGTCGGAGGGAAACGGAATAGACAACAATTTGGTCGTGATGAAGAAGCTTAATCACAATGCTAATGAGCGTAACCGTCGCAAGAAGATCAACTCTTTGTTCTCATCTCTTCGTTCATATCTTCCAGACTCGGATGAGCTCGTAAATAGCTTACTCTCAGGGTCGTGACAAGGATTTTAATACCCTAGACTAAATAAAAATCATATCACTTTATATTTTACAAAAATG…	-	252	Nucleus	8.94	28996	chrC08	G-box	f	1	allopolyploid
GSBRNA2T00090396001	BnaC08g41130D	BnabHLH529	S12	NKKAKRREIERQRRQEVTSLFKNLRYILPSQYIKGKRSSSDHVQEAVNYIKDL	MDFASSSLFTADFAYENELDLSSLITPSTFIPFQEPNPSIPTIHCAGAENDGRQRIRETTTTDEITNEDVEPKNKKAKRREIERQRRQEVTSLFKNLRYILPSQYIKGKRSSSDHVQEAVNYIKDLEKKIKEISEKRDRIKRSISHSSSTGECSIRSLESSYCSCDGYTHIDVKVRTCLVGIEIVASCCFTQESCLSSILQLLIQEQCLDVVSCISSRLHPRFIHTIVCESMAEESPLVLVHRPPTMKYMDEPLTRYYRILTTHTSSDPLPVFLSRHASSVRAVVSIGRFKIDADFLSRLPSLQLIVCTSVGTDHVDLPECNRRGIAVTNAGGAYSEDVADYAVGLLISFLRRIPAADRYVRSGKWARCGEFQLGIKLSGKRIGILGLGSIGSLIAKRL…	ATGGATTTTGCATCTTCTTCATTGTTCACAGCAGATTTTGCCTATGAAAATGAGCTAGATCTCTCGAGTCTGATAACTCCTTCAACGTTTATACCATTCCAAGAACCTAATCCATCTATACCAACCATTCATTGCGCCGGGGCTGAAAACGATGGAAGACAGAGAATCCGTGAGACGACCACGACCGATGAAATCACAAACGAAGATGTTGAGCCGAAGAACAAGAAAGCGAAACGTAGAGAGATTGAGAGACAAAGAAGACAAGAAGTCACGTCTCTTTTTAAGAATCTAAGATATATATTGCCATCTCAATACATTAAGGGTAAGCGCTCTTCATCGGATCACGTTCAAGAAGCTGTGAATTACATCAAAGACTTAGAAAAGAAGATTAAAGAGATC…	ATGGATTTTGCATCTTCTTCATTGTTCACAGCAGATTTTGCCTATGAAAATGAGCTAGATCTCTCGAGTCTGATAACTCCTTCAACGTTTATACCATTCCAAGAACCTAATCCATCTATACCAACCATTCATTGCGCCGGGGCTGAAAACGATGGAAGACAGAGAATCCGTGAGACGACCACGACCGATGAAATCACAAACGAAGATGTTGAGCCGAAGAACAAGAAAGCGAAACGTAGAGAGATTGAGAGACAAAGAAGACAAGAAGTCACGTCTCTTTTTAAGAATCTAAGATATATATTGCCATCTCAATACATTAAGGTAGATACATTTTACCTTTCTTAATTATCATATTTATTAATTAGATTCTTATATACAGTAATGAGTAAATAGGGTAAG…	ATGGCGGAAGAATCTCCACTCGTCCTCGTCCACCGGCCACCGACTATGAAATACATGGACGAGCCTCTGACTCGTTACTACCGGATTCTCACCACCCACACCTCCTCAGACCCACTCCCGCTCTTCCTCTCCCGTCACGCCTCCTCCGTCAGAGCCGTCGTCAGCATCGGCAGGTTCAAGATCGACGCCGGCTTCCTCTCCCGCCTCCCTTCTCTCCAGCTCATCGTCTGCACCAGCGTCGGCACCGACCACGTCGACCTCCCCGAGTGCAACCGCCGCGGCATCGCCGTCTCAAACGCCGGCGAAGCTTACTCGGAGGACGTGGCGGATTACGCCGTCGGTTTGCTGATTAGCTTCCTCCGTCGCATTCCGGCGGCTGATCGTTACGTCAGGTCGGGT…	552	Mitochondrion.	7	34781.3	chrC08	E-box	f	3	allopolyploid
GSBRNA2T00115782001	BnaC09g10990D	BnabHLH542	S12	SKKMKHRAIERQRRFEVSSLFKSLRSLLPLQYIQGKRSTADHVSQAVNYIKDL	MDFETSMFMPDLTDEDGLLFSDSFLLSPLIAYQNHDVCNQITDKNGASNKKRSLCDTYVASEANNGDDDRESKKMKHRAIERQRRFEVSSLFKSLRSLLPLQYIQGKRSTADHVSQAVNYIKDLQNKIKKLNEKKDRLKKSLPSTLTAHPTTEECTSSLSSSLSTSSSRCSCVGDKHITVMVMPCFVGIEIIISCCLERNKSCLSIALQILAQEERLSVVSCLSTRLQQRFVHTIVSQVGSGIKINISELKDKIVSM*	ATGGACTTTGAGACTTCAATGTTCATGCCTGATTTAACTGACGAAGATGGATTACTGTTTTCTGATTCTTTTCTTCTTTCGCCGTTAATAGCATACCAAAACCATGATGTTTGCAATCAAATCACAGACAAAAATGGTGCAAGCAATAAGAAACGAAGTTTGTGTGATACATATGTCGCAAGTGAAGCCAACAATGGGGATGATGATCGAGAAAGCAAGAAGATGAAACACAGAGCCATTGAAAGGCAAAGAAGATTTGAAGTTTCATCTCTTTTCAAAAGTCTAAGATCTCTTTTGCCACTTCAATATATCCAGGGCAAGCGTTCGACAGCAGATCACGTTTCTCAAGCAGTTAACTATATCAAAGACTTACAAAACAAGATTAAAAAACTCAATGAA…	ACAAGTAAGGAAGTCACAAACTACAACAAAATCAAACCAAAAGCACACCTAACATCTAAATTCTAAGATTATATATTTTCACCAAGAAAAGATGGACTTTGAGACTTCAATGTTCATGCCTGATTTAACTGACGAAGATGGATTACTGTTTTCTGATTCTTTTCTTCTTTCGCCGTTAATAGCATACCAAAACCATGATGTTTGCAATCAAATCACAGACAAAAATGGTGCAAGCAATAAGAAACGAAGTTTGTGTGATACATATGTCGCAAGTGAAGCCAACAATGGGGATGATGATCGAGAAAGCAAGAAGATGAAACACAGAGCCATTGAAAGGCAAAGAAGATTTGAAGTTTCATCTCTTTTCAAAAGTCTAAGATCTCTTTTGCCACTTCAATA…	-	258	Nucleus	8.63	28820.1	chrC09	G-box	f	2	allopolyploid
GSBRNA2T00035894001	BnaC09g52800D	BnabHLH561	S12	MEKMMHREIERQRRQEMASLYASLRSLLPHHFIQSKRSTSDQVNEAANYITYL	MDDCRERRRRCTKLRVSTDNNDMEKMMHREIERQRRQEMASLYASLRSLLPHHFIQSKRSTSDQVNEAANYITYLHKKIKELSSKRDELMLLSRGSFSDDSKDEMKMMNHVVVRHCLAGLEIVFSSRCCGGQPRLSSVLQVLSENGLCLLNAIYSIVDDRVIYTIQAEVNDMTLIDFRKLEESLIRMK*	ATGGACGATTGTCGGGAGAGGAGAAGACGGTGTACGAAACTGAGAGTAAGTACTGATAATAACGACATGGAGAAGATGATGCATAGAGAAATCGAGAGACAAAGAAGACAAGAAATGGCTTCTCTTTATGCTTCCCTTCGTTCCCTTCTCCCTCATCACTTCATTCAGAGTAAGCGTTCCACATCTGATCAAGTGAATGAGGCTGCGAACTACATAACGTATCTGCATAAGAAGATCAAGGAGCTGAGTTCGAAGAGAGATGAGCTCATGTTACTCTCTAGAGGAAGCTTCTCTGATGATTCTAAGGATGAGATGAAGATGATGAATCATGTGGTGGTTCGTCACTGTTTGGCGGGTCTGGAAATAGTATTTAGCAGCCGCTGCTGTGGTGGCCAACCA…	TTCCAAAGTGTAATCGAATGCCATATCACAAAATCCCAGGAGATCAGATCTTGCCGTTTCAGAATCATCAAAAGACAATCTCTTAAAGCAATATTCTATCAATTAGGACCACCAAAGCTATTAGATGGACGATTGTCGGGAGAGGAGAAGACGGTGTACGAAACTGAGAGTAAGTACTGATAATAACGACATGGAGAAGATGATGCATAGAGAAATCGAGAGACAAAGAAGACAAGAAATGGCTTCTCTTTATGCTTCCCTTCGTTCCCTTCTCCCTCATCACTTCATTCAGGTCACTACCCAGTTCTTATAACCCTAATCCTGATTTTTATTCTTTATTATTACCTTAGATCTGTACGTAGTCTTTGTCATTTGACTTGGTCTTCCATGTAAGAAAAT…	-	189	Nucleus	8.75	21991.4	chrC09_random	G-box	f	2	allopolyploid
GSBRNA2T00041117001	BnaCnng43800D	BnabHLH586	S12	KKKLLHRDIERQRRQEMATLYASLRSHLPLQYIKGKRAVADHVNAAVGFIKDT	MDPYKNPNPKGYQRQRPFVSAGEGGSSGGSDMPHDIDDNKKKKKLLHRDIERQRRQEMATLYASLRSHLPLQYIKGKRAVADHVNAAVGFIKDTETRIKELSARKDELSREQTCQRSDPDLARTGFELGKSDPASLIVQPCVNGFEVAVSSNSSGPDALPLSRVLEALQELGLEVINSLTTRVNERLMHTIQVEVNTFGCLDLAWLQQKLVEELILSPGY*	ATGGATCCTTATAAGAATCCTAATCCGAAAGGGTACCAGCGACAGAGACCATTTGTCTCAGCCGGCGAAGGTGGCAGCAGCGGCGGCTCCGATATGCCCCATGATATAGATGACAATAAGAAGAAGAAGAAGCTTCTTCACCGCGACATCGAACGCCAGAGAAGACAAGAAATGGCTACACTATATGCTTCCCTTCGTAGTCACCTACCTCTCCAATACATTAAGGGGAAGAGAGCTGTTGCGGATCATGTAAATGCAGCGGTTGGTTTCATTAAGGACACAGAAACACGGATTAAAGAACTCAGTGCAAGAAAAGACGAGCTAAGCAGAGAACAAACATGTCAGAGATCGGATCCAGACCTAGCAAGAACTGGATTCGAGTTAGGCAAATCGGATCCG…	ATGGATCCTTATAAGAATCCTAATCCGAAAGGGTACCAGCGACAGAGACCATTTGTCTCAGCCGGCGAAGGTGGCAGCAGCGGCGGCTCCGATATGCCCCATGATATAGATGACAATAAGAAGAAGAAGAAGCTTCTTCACCGCGACATCGAACGCCAGAGAAGACAAGAAATGGCTACACTATATGCTTCCCTTCGTAGTCACCTACCTCTCCAATACATTAAGGTTCATATTCTTACTCACTTTTTCTCAAATTTTATTATTTACTTAATATCATTTGTCCGAACAACAAACAAGATTTGGTGGGATTTGTTTTCTAGGGTTATGAACATGTCTTTTTCTTGATTTTTTTAGGGGAAGAGAGCTGTTGCGGATCATGTAAATGCAGCGGTTGGTTTC…	-	221	Nucleus	6.97	24539.8	chrCnn_random	G-box	f	2	unknown
GSBRNA2T00069228001	BnaCnng57560D	BnabHLH591	S12	TKKLNHNASERDRRKKINSLFSSLRSCLPASDQTKKLSIPQTVSRSLKYIPEL	MCALVPPLFPNFGWPSTGEYESNYLAGVNLEDFTFLDFPAPETYGVEHHQEIQEMLGVSVPSEGNGVVTKKLNHNASERDRRKKINSLFSSLRSCLPASDQTKKLSIPQTVSRSLKYIPELQEQVKKLIQKKEELLVRVSGQRAIEHYVEPQPKAVARYVSTISATKLGDNEVLVQISSSKNHNFSISNVLSGLEEDGFVLVDVSSSRYHGKWLFYSLHLQMGNKDNHKLKCEELSQRILYLYEECENSFR*	ATGTGTGCATTAGTCCCTCCATTGTTCCCAAACTTTGGGTGGCCGTCGACAGGAGAGTACGAGAGTAACTACCTGGCCGGAGTGAACCTCGAGGACTTTACGTTTCTTGATTTTCCGGCACCAGAGACATATGGAGTGGAACATCATCAGGAGATTCAGGAAATGTTGGGGGTCTCTGTTCCGTCCGAGGGGAATGGAGTTGTAACCAAGAAGCTTAATCACAATGCTAGTGAGCGTGACCGTCGCAAGAAGATCAACTCTTTGTTCTCGTCTCTCCGTTCATGTCTCCCAGCTTCTGATCAAACGAAGAAGCTAAGTATTCCTCAGACGGTTTCTCGGAGCTTGAAGTACATTCCAGAGCTGCAAGAGCAAGTGAAGAAGCTAATACAAAAGAAGGAA…	TCCACCTATAGTTCAGGGAAGTCCCAGCTTCAAGAGAAAACATAATCTTAGAACTTGTCATTAATCAAACAAAAATGTGTGCATTAGTCCCTCCATTGTTCCCAAACTTTGGGTGGCCGTCGACAGGAGAGTACGAGAGTAACTACCTGGCCGGAGTGAACCTCGAGGACTTTACGTTTCTTGATTTTCCGGCACCAGAGACATATGGAGTGGAACATCATCAGGAGATTCAGGAAATGTTGGGGGTCTCTGTTCCGTCCGAGGGGAATGGAGTTGTAACCAAGAAGCTTAATCACAATGCTAGTGAGCGTGACCGTCGCAAGAAGATCAACTCTTTGTTCTCGTCTCTCCGTTCATGTCTCCCAGCTTCTGATCAAACGGTAAGTAGCTACTCCGCTA…	-	252	Nucleus	6.46	28524.3	chrCnn_random	G-box	f	1	unknown
GSBRNA2T00080435001	BnaCnng60760D	BnabHLH592	S12	NKRAKHREIERQRRQEVTSLFKHLRYILPAQYVKGKRSSSDHVNEAVNYIKDL	MAFPSSSSFTNDFAYENELDFSSLLTPSTFISFQDPNPSNPIIHNTENGGRQRIRETTVTDETPREDVEPKNKRAKHREIERQRRQEVTSLFKHLRYILPAQYVKGKRSSSDHVNEAVNYIKDLEKKIKEVSKKRDRIKRSITHPPSAGYCPIRSLAASCSSPSSLSSYCSCVGDTHIDFKVMTCLVGIEVVASCCFRHESCLSSVLQLLVHEQCFNVVSCISTRLHLRFIHTIVCEVEKGIEINFSELQEKIIKMGRHRA*	ATGGCTTTTCCATCTTCTTCATCGTTCACAAATGATTTTGCGTATGAAAATGAATTGGATTTCTCGAGTTTGTTAACTCCTTCAACGTTTATATCATTCCAAGATCCTAATCCATCAAATCCGATCATTCATAATACTGAAAACGGCGGAAGACAAAGGATCCGTGAGACGACCGTGACAGATGAAACCCCAAGAGAAGATGTTGAGCCGAAGAACAAGAGAGCGAAACATAGAGAGATTGAGAGACAAAGAAGGCAAGAAGTCACGTCTCTTTTCAAGCACCTAAGATATATATTGCCAGCTCAATATGTTAAGGGTAAGCGTTCTTCGTCAGATCACGTGAACGAAGCTGTGAATTACATCAAAGACTTAGAAAAGAAGATCAAAGAGGTCAGCAAG…	GCATAACCTTTTTGTTGTTATTAAAACCAAACAACTCAAAGCATCCATAGAATCTCTTATTACCAAAACAGTTCCCACAAACACCAACAAGACAAAGAAAGGCATTCTCCTATGGCTTTTCCATCTTCTTCATCGTTCACAAATGATTTTGCGTATGAAAATGAATTGGATTTCTCGAGTTTGTTAACTCCTTCAACGTTTATATCATTCCAAGATCCTAATCCATCAAATCCGATCATTCATAATACTGAAAACGGCGGAAGACAAAGGATCCGTGAGACGACCGTGACAGATGAAACCCCAAGAGAAGATGTTGAGCCGAAGAACAAGAGAGCGAAACATAGAGAGATTGAGAGACAAAGAAGGCAAGAAGTCACGTCTCTTTTCAAGCACCTAAGA…	-	262	Nucleus	8.73	29750.9	chrCnn_random	G-box	f	2	unknown
GSBRNA2T00091489001	BnaCnng64770D	BnabHLH595	S12	TKKLNHNASERDRRKKINSLFSSLRSCLPASDQTKKLSIPQTVSRSLKYIPEL	MCALVPPVFPNFGWPSTGEYESNYLAGVNLEDFTFLDFPAPETYGVEHYQEIQEMLGVSVPSEGNGVLTKKLNHNASERDRRKKINSLFSSLRSCLPASDQTKKLSIPQTVSRSLKYIPELQEQVKKLIQKKEELLVRVSGQRAIEHYVEPQPKAVARYVSTISATKLGDNEVMVQISSSKNHNFSISNVLSGLEEDGFVLVDVSSSRYHGEWLFYSLHLQMGNKDNHKLKCEELGQRILYLYEECENSFR*	ATGTGTGCATTAGTCCCTCCAGTGTTCCCAAACTTTGGGTGGCCGTCGACAGGAGAGTACGAGAGTAACTACCTGGCAGGAGTGAACCTCGAGGACTTTACGTTTCTTGATTTTCCGGCACCAGAGACATATGGAGTGGAACATTATCAGGAGATTCAGGAAATGTTGGGGGTCTCTGTTCCGTCCGAGGGGAATGGAGTCTTAACCAAGAAGCTTAATCACAATGCTAGTGAGCGTGACCGTCGCAAGAAGATCAACTCTTTGTTCTCGTCTCTCCGTTCATGTCTCCCAGCTTCTGATCAAACGAAGAAGCTAAGTATTCCTCAGACGGTTTCTCGGAGCTTGAAGTACATTCCAGAGCTGCAAGAGCAAGTGAAGAAGCTAATACAAAAGAAGGAA…	TCCACCTATAGTTCAGGGAAGTCCCAGCTTCAAGAGAAAACATAATCTTAGAACTTGTCATTAATCAAACAAAAATGTGTGCATTAGTCCCTCCAGTGTTCCCAAACTTTGGGTGGCCGTCGACAGGAGAGTACGAGAGTAACTACCTGGCAGGAGTGAACCTCGAGGACTTTACGTTTCTTGATTTTCCGGCACCAGAGACATATGGAGTGGAACATTATCAGGAGATTCAGGAAATGTTGGGGGTCTCTGTTCCGTCCGAGGGGAATGGAGTCTTAACCAAGAAGCTTAATCACAATGCTAGTGAGCGTGACCGTCGCAAGAAGATCAACTCTTTGTTCTCGTCTCTCCGTTCATGTCTCCCAGCTTCTGATCAAACGGTAAGTAGCTACTCCGCTA…	-	252	Nucleus	6.01	28539.3	chrCnn_random	G-box	f	1	unknown
GSBRNA2T00011390001	BnaUnng04210D	BnabHLH601	S12	IKKLIHNANERNRRKKTNSLFSTLRSCLPGSDERLSNPQTISRSMQYIPEL	MCALGSPLFPNFGWESTGEYESYNIVGDNNSKELLDFQVPKTYGMVHRQTSLGVTVSSEVNGIDNNSIVIKKLIHNANERNRRKKTNSLFSTLRSCLPGSDERLSNPQTISRSMQYIPELKEQVKKLTQKKENLLLRISRQRERYVMPQPKVVSSYVSTVFATELRDNEVMVQISSSKNHNFSIYNVLSGLEEDGFVLVDVSSSNPRGERLFYTLHLQVDKIDNYKPICEELSQRVLFLYEKCGNSFK*	ATGTGTGCATTGGGCTCTCCATTGTTCCCAAACTTTGGGTGGGAGTCAACGGGAGAGTACGAGAGCTACAACATTGTCGGAGATAACAATAGCAAAGAGTTGCTTGACTTTCAGGTACCGAAGACGTATGGAATGGTTCATCGTCAGACCAGCTTAGGGGTTACTGTTTCGTCGGAGGTAAATGGAATAGACAACAATTCAATCGTTATCAAGAAGCTTATTCACAATGCTAATGAGCGTAACCGTCGCAAGAAAACCAACTCTTTGTTCTCAACTCTTCGTTCATGTCTTCCAGGCTCTGATGAGCGGCTAAGTAATCCTCAGACGATTTCGCGGAGCATGCAGTACATACCGGAGCTGAAAGAGCAAGTGAAGAAGCTAACACAAAAGAAGGAAAAC…	ATGTGTGCATTGGGCTCTCCATTGTTCCCAAACTTTGGGTGGGAGTCAACGGGAGAGTACGAGAGCTACAACATTGTCGGAGATAACAATAGCAAAGAGTTGCTTGACTTTCAGGTACCGAAGACGTATGGAATGGTTCATCGTCAGACCAGCTTAGGGGTTACTGTTTCGTCGGAGGTAAATGGAATAGACAACAATTCAATCGTTATCAAGAAGCTTATTCACAATGCTAATGAGCGTAACCGTCGCAAGAAAACCAACTCTTTGTTCTCAACTCTTCGTTCATGTCTTCCAGGCTCTGATGAGCGGGTAATTAGCTTACTCTTATACGTCATCTGAATACGTTTCCTATAAAAAAATTATAAATGGGCCGCCTTATTGGATTTGTTACTAGGTAGA…	-	249	Nucleus	8.78	28402.2	chrUnn_random	G-box	f	1	unknown
GSBRNA2T00014555001	BnaUnng04340D	BnabHLH602	S12	IKKLNHNANERNRRQKANALFSSLRSCLPSSYQSKKLSNPETVSRSVLYIPEL	MHALGSLLFPNSGWAPTVECESYKLVGDNHKNDTFLDFPVPKTYGVVHHQTSLGVPVLSEGNGLNNNSVVIKKLNHNANERNRRQKANALFSSLRSCLPSSYQSKKLSNPETVSRSVLYIPELQEEVKKLIQKKEDLLVRVSDQREHYVKPEPKVAASYFSTVFATNLVDNKVTVQISSSKIHNFSIYNVLNGLEEDGFVIVDVSSSSSQGEWLFYTLHLQVDKIDSYKLICEDLSQRVLYLYEKCGNSFK*	ATGCATGCATTGGGCTCTCTATTGTTCCCAAACTCTGGGTGGGCACCAACGGTAGAGTGCGAGAGCTACAAACTCGTTGGAGATAACCATAAGAACGACACATTTCTTGATTTTCCGGTACCGAAGACGTATGGAGTGGTCCATCATCAGACCAGCTTAGGGGTTCCTGTTTTGTCGGAGGGAAATGGATTAAACAACAATTCGGTCGTGATCAAGAAGCTTAATCACAATGCCAATGAGCGTAACCGTCGCCAGAAAGCCAACGCTTTGTTCTCATCTCTTCGTTCATGTCTTCCAAGTTCATATCAGTCGAAGAAGCTAAGTAATCCTGAGACCGTTTCACGGAGTGTGCTGTACATACCTGAGCTGCAAGAGGAAGTGAAGAAGCTAATACAAAAG…	ATGCATGCATTGGGCTCTCTATTGTTCCCAAACTCTGGGTGGGCACCAACGGTAGAGTGCGAGAGCTACAAACTCGTTGGAGATAACCATAAGAACGACACATTTCTTGATTTTCCGGTACCGAAGACGTATGGAGTGGTCCATCATCAGACCAGCTTAGGGGTTCCTGTTTTGTCGGAGGGAAATGGATTAAACAACAATTCGGTCGTGATCAAGAAGCTTAATCACAATGCCAATGAGCGTAACCGTCGCCAGAAAGCCAACGCTTTGTTCTCATCTCTTCGTTCATGTCTTCCAAGTTCATATCAGTCGGTAAGTAGCTACTTCCAATCTAGTCTGCTTACTCGATTAATTGTTACCATTTAGAAGAAAAGTATCTTATCAACCCTTTTTTATTTT…	-	252	Nucleus	7.69	28346.1	chrUnn_random	G-box	f	1	unknown
GSBRNA2T00124713001	BnaA03g18960D	BnabHLH056	S13	SVSRSHRLAEKRRRDRINSHLSALRKLVPDSDKLDKAALLASVIEQVKEL	MENSYDSAAAAKWSDSTSPYNMVSWSLLQPGSSDSDLSRFNLGSSDELVGGNDKAESVSRSHRLAEKRRRDRINSHLSALRKLVPDSDKLDKAALLASVIEQVKELKQEAKESPIFQDLPTEADEVTILPETNSNTTIFKASFCCPDQTEAISEIVSVLTKFKLETIQGEIICVGGRMRINFILKETATTTSVKALKQSLCAALNRITSLTTSSVCRIRSKRQRWFLSSNYSQ*	ATGGAGAACTCGTACGACTCAGCAGCAGCAGCCAAGTGGTCTGATTCAACAAGTCCATATAACATGGTCTCATGGTCATTATTACAACCTGGTTCCTCAGATTCTGATCTTAGCCGCTTTAACCTTGGTTCCTCTGATGAATTAGTCGGTGGGAACGACAAGGCTGAGTCGGTTTCAAGAAGCCACCGTCTAGCGGAGAAGAGACGCCGTGACCGTATTAATTCTCACCTCTCCGCGCTCCGGAAACTCGTCCCTGATTCCGACAAGTTAGACAAAGCAGCACTCTTAGCAAGCGTGATTGAACAAGTGAAGGAACTAAAACAAGAAGCAAAAGAATCTCCAATCTTCCAAGATCTTCCAACAGAAGCAGACGAAGTAACCATCCTGCCTGAAACCAAC…	ATGGAGAACTCGTACGACTCAGCAGCAGCAGCCAAGTGGTCTGATTCAACAAGTCCATATAACATGGTCTCATGGTCATTATTACAACCTGGTTCCTCAGATTCTGATCTTAGCCGCTTTAACCTTGGTTCCTCTGATGAATTAGTCGGTGGGAACGACAAGGCTGAGTCGGTTTCAAGAAGCCACCGTCTAGCGGAGAAGAGACGCCGTGACCGTATTAATTCTCACCTCTCCGCGCTCCGGAAACTCGTCCCTGATTCCGACAAGGTAACACCCCTTATTCAGACAGAAATATAATGTTCTTTTAAGCTTCAATTTAGTCATCCAATTCGGTTTGTGCAAACCGGTTTTGATCTAAGCTTAATGCTTTCGGTTTAGTCATCAATTCCGGTTTTTGAA…	-	234	Nucleus	8.24	25843.21	chrA03	G-box	f	1	allopolyploid
GSBRNA2T00126232001	BnaA04g02750D	BnabHLH083	S13	TTLRKHREGERMRRERINSSLNKLRNLLSCNPKTDKATLLAKVVQRVNEL	MQPEISDQILYSFLIGGSCASSTTTTTTRSSFYPFAMEDTSSQDKALATTLRKHREGERMRRERINSSLNKLRNLLSCNPKTDKATLLAKVVQRVNELKQQTLEISNENVPSETDEISVLNFENCSNDDGRIIFKVSFCCEDRPDLMQDLVETLKSLQMETLYAYMTTIGGRTRNDLVVVGNKEQHSVESVKLLQNAFESLLERSNQSVMMGHGGGRERSKRRRPLDHIKRV*	ATGCAGCCAGAGATTTCAGATCAAATATTATATTCTTTCCTCATCGGAGGATCCTGTGCCTCGTCGACCACCACCACCACCACAAGGTCGTCTTTCTACCCGTTTGCCATGGAAGACACAAGTTCTCAAGACAAAGCTCTTGCTACTACTCTCAGGAAACATAGAGAAGGTGAGCGAATGAGAAGAGAAAGAATCAACTCTAGTCTTAACAAGCTCCGGAACTTACTCTCTTGTAACCCCAAGACCGACAAAGCCACACTACTAGCAAAAGTGGTCCAACGAGTCAACGAACTAAAACAACAAACCCTAGAAATCTCCAACGAAAACGTACCCTCTGAGACAGACGAAATCAGTGTACTCAACTTCGAAAACTGTTCCAACGACGACGGTCGGATAATC…	ATGCAGCCAGAGATTTCAGATCAAATATTATATTCTTTCCTCATCGGAGGATCCTGTGCCTCGTCGACCACCACCACCACCACAAGGTCGTCTTTCTACCCGTTTGCCATGGAAGACACAAGTTCTCAAGACAAAGCTCTTGCTACTACTCTCAGGAAACATAGAGAAGGTGAGCGAATGAGAAGAGAAAGAATCAACTCTAGTCTTAACAAGCTCCGGAACTTACTCTCTTGTAACCCCAAGGTACAAATACTACTTCATATTAGTTTTCACTAACTGAAAGTTTTATAGAGGCTAATATATAATCTACTCATTCAAGTGGAAACCGTAAAGCATTTTTAACAGTAGAAACATGATGATTTAAAACTTAGTTTAGCAAAAACTGATTTAAATTTAATT…	-	233	Nucleus	8.26	26369.9	chrA04	G-box	f	1	allopolyploid
GSBRNA2T00123385001	BnaA04g22490D	BnabHLH100	S13	LLSRSHRLAEKRRRDRINSHLSALRKLVPNSDKLDKAALLATVIEQVKEL	MENSYESAAKWSDSNSPYNMLSCSLLQSDSDLSRFNLGFSSSSSSGNFPSDEFVGGIEKGELLSRSHRLAEKRRRDRINSHLSALRKLVPNSDKLDKAALLATVIEQVKELKQTATQSPTSQELPTEADEVTVQPETISNDFEPDTIIFKASFCCEDQPEAISEIIRVLTKFQLETLQAEIICVGGRLRINFILKDSNCKDTTTNSVSSAKALKQSLCAALNRIASSSSSSTSSVSRIRSKRQRWFLSSHYSQ*	ATGGAGAACTCGTACGAGTCAGCAGCCAAGTGGTCTGATTCCAACAGTCCATATAATATGCTCTCATGTTCACTATTACAATCTGATTCTGATCTTAGCCGCTTTAATCTCGGCTTCTCTTCTTCTTCCTCCTCCGGCAACTTCCCGTCGGATGAGTTTGTCGGTGGGATAGAGAAAGGTGAGTTACTTTCAAGAAGCCACCGTCTGGCTGAGAAGAGACGCCGTGATCGGATTAATTCTCACCTCTCTGCTCTCCGGAAACTTGTCCCTAATTCCGACAAGTTAGACAAAGCAGCTCTATTAGCGACAGTGATAGAACAAGTGAAGGAGCTCAAACAAACAGCAACACAGTCTCCAACCTCCCAAGAACTTCCGACAGAAGCAGATGAAGTAACTGTT…	ATGGAGAACTCGTACGAGTCAGCAGCCAAGTGGTCTGATTCCAACAGTCCATATAATATGCTCTCATGTTCACTATTACAATCTGATTCTGATCTTAGCCGCTTTAATCTCGGCTTCTCTTCTTCTTCCTCCTCCGGCAACTTCCCGTCGGATGAGTTTGTCGGTGGGATAGAGAAAGGTGAGTTACTTTCAAGAAGCCACCGTCTGGCTGAGAAGAGACGCCGTGATCGGATTAATTCTCACCTCTCTGCTCTCCGGAAACTTGTCCCTAATTCCGACAAGGTATGTCTCTAGTTCACAACTTGTTCTTGTTTTATTTGACTTGACTCGTCAAGCAAGATTGAAATGTTTCGGTTTAGTTACGGCTCTACTGACAAGAACTGATAGTAGATAAGGTCT…	-	254	Nucleus	6.84	28029.36	chrA04	G-box	f	1	allopolyploid
GSBRNA2T00123248001	BnaA04g23710D	BnabHLH101	S13	AALRNHKEAERRRRERINSHLNKLRNVLSCNSKTDKATLLAKVVQRVKEL	MQPETSDQMLYSFLTGNEISGGGFSVSGDYMSTMQSLCGSSSSTSSYYPLAISGIGETVAQDRALAALRNHKEAERRRRERINSHLNKLRNVLSCNSKTDKATLLAKVVQRVKELKQQTLEITDSDQTLLPSETDEISVLHYGDYSNDGHIIFKASLCCDDRSDLLPDIMEILKSLHMKTLRAEISTLGGRTRSVLVVAADKEMHGVESVHFLQNALKSLLERSSKSLMERSSGGSGGGERSKRRRALDHIIMV*	ATGCAACCAGAGACCTCAGATCAGATGTTGTACTCTTTCCTTACCGGAAACGAAATCTCCGGGGGAGGATTCTCCGTTTCTGGGGACTACATGTCAACTATGCAGAGCTTATGTGGGTCGTCTTCGTCGACGTCATCTTATTATCCACTAGCGATCTCAGGCATCGGAGAAACGGTTGCTCAAGATAGAGCTCTTGCTGCTTTGAGGAATCACAAAGAAGCTGAGCGAAGAAGAAGAGAGAGGATTAATTCTCATCTCAACAAGCTCCGTAACGTGCTCTCTTGTAACTCCAAGACTGATAAAGCCACACTGCTGGCCAAAGTGGTTCAACGAGTCAAAGAACTTAAACAACAAACCCTAGAGATCACTGACTCCGACCAAACTCTTCTACCCTCAGAG…	CACCGAAAGCTCCACAAACTCCATTAAAAACAAAACAAGGCGGCGCAAAAGAAGAAGCAAGAAGATGCAACCAGAGACCTCAGATCAGATGTTGTACTCTTTCCTTACCGGAAACGAAATCTCCGGGGGAGGATTCTCCGTTTCTGGGGACTACATGTCAACTATGCAGAGCTTATGTGGGTCGTCTTCGTCGACGTCATCTTATTATCCACTAGCGATCTCAGGCATCGGAGAAACGGTTGCTCAAGATAGAGCTCTTGCTGCTTTGAGGAATCACAAAGAAGCTGAGCGAAGAAGAAGAGAGAGGATTAATTCTCATCTCAACAAGCTCCGTAACGTGCTCTCTTGTAACTCCAAGGTAATCTGAATTTTAATTCTTATTCATATACTTTTATATGG…	-	255	Nucleus	7.73	28053.8	chrA04	G-box	f	1	allopolyploid
GSBRNA2T00132819001	BnaA05g01990D	BnabHLH117	S13	AALRNHKEAERRRRERINSHLNKLRNVLSCNSKTDKATLLAKVVQRVKEL	MQPESSDQMLYSFLSGNQISGGGYCGSDDYLSTMQSLCGSSSSTSSYYPLAISGIGETMAQDRALAALRNHKEAERRRRERINSHLNKLRNVLSCNSKTDKATLLAKVVQRVKELKQQTLEISESDQTLLPSETDEISVLHYGDYSNDGHIIFKASLCCDDRSDLLPDLMEILKSLHMKTLRAEMVTLGGRTRSVLVVAADKEMHGVESVHFLQNALKSLLERSSKSLMERSSGGERSKRRRALDQIIMV*	ATGCAACCAGAGAGTTCAGATCAGATGTTGTACTCATTCCTCTCTGGAAACCAAATCTCCGGAGGTGGATACTGCGGCTCAGACGACTACTTGTCGACTATGCAGAGCTTATGCGGGTCATCTTCGTCTACGTCCTCTTATTACCCACTAGCGATCTCTGGCATCGGAGAAACGATGGCTCAAGACAGAGCTCTTGCTGCTTTAAGGAATCACAAAGAAGCTGAGCGAAGAAGAAGAGAGAGAATCAATTCTCATCTCAACAAGCTGCGTAACGTACTCTCTTGCAACTCCAAGACTGATAAAGCCACACTACTCGCCAAAGTGGTTCAACGAGTCAAAGAACTTAAACAACAAACCCTAGAGATATCCGAATCCGACCAAACTCTTTTACCTTCAGAG…	ATGCAACCAGAGAGTTCAGATCAGATGTTGTACTCATTCCTCTCTGGAAACCAAATCTCCGGAGGTGGATACTGCGGCTCAGACGACTACTTGTCGACTATGCAGAGCTTATGCGGGTCATCTTCGTCTACGTCCTCTTATTACCCACTAGCGATCTCTGGCATCGGAGAAACGATGGCTCAAGACAGAGCTCTTGCTGCTTTAAGGAATCACAAAGAAGCTGAGCGAAGAAGAAGAGAGAGAATCAATTCTCATCTCAACAAGCTGCGTAACGTACTCTCTTGCAACTCCAAGGTATTATAAAGTTTTATATACACTACTAACACTCTTTCATGTGGTATATATATCCTCATATATATATATATATACATATGCTTACATCTTATCAATTTTTAAAAA…	-	251	Nucleus	7.68	27849.6	chrA05	G-box	f	1	allopolyploid
GSBRNA2T00077981001	BnaA06g33430D	BnabHLH157	S13	AASKSHSEAERRRRERINTHLAKLRSILPNTTKTDKASLLAEVIQHMKEL	MYAMKEEDCLQTFHNLQDYQDQFLLHLHPQNHPWSSLPSFDPTHFPSNPTRYPDPVHYFNKRASSSSSFDYTDGFVSPPMDNHHHQNHLRILSEALGPIMRRGSSFGFDGEDMGKMSAQEVMDAKALAASKSHSEAERRRRERINTHLAKLRSILPNTTKTDKASLLAEVIQHMKELKRQTSLVTETCQVPTESDDLTVDSTYNDEEGNLVIRASFCCGDRTDLIHDVINALKSLHLRTLKAEIATVGGRVKNVLFLSRDDHEDDGFEYRNDALEHDDEEKRYNRVSSIEEALKAVIEKCVNNNDENNDNNNLEKSSSGSIKRQRTSKMANRFYN*	ATGTATGCAATGAAAGAAGAAGACTGTCTCCAAACGTTTCACAACTTACAAGACTATCAAGACCAGTTCCTTCTTCATCTCCATCCACAAAACCACCCCTGGTCATCTTTACCTTCTTTTGACCCGACTCATTTCCCATCCAACCCGACCCGTTATCCTGACCCGGTCCACTACTTCAACAAGAGAGCTTCTTCATCTTCTTCTTTTGACTATACTGATGGTTTTGTCTCTCCTCCCATGGATAATCATCATCATCAGAACCATCTAAGGATCTTATCCGAAGCTCTTGGACCCATCATGCGTCGTGGCTCGTCCTTCGGGTTTGATGGTGAGGATATGGGGAAAATGAGTGCACAAGAAGTCATGGATGCCAAGGCTTTGGCTGCTTCAAAGAGTCAT…	CCTTTTGTCTCTTCTTCTACAATTGTCTTTCTCCTTTCTAGCTTTCTTTCTGCTCCAAAAAAAAAAAAAACCAAAAAATGTATGCAATGAAAGAAGAAGACTGTCTCCAAACGTTTCACAACTTACAAGACTATCAAGACCAGTTCCTTCTTCATCTCCATCCACAAAACCACCCCTGGTCATCTTTACCTTCTTTTGACCCGACTCATTTCCCATCCAACCCGACCCGTTATCCTGACCCGGTCCACTACTTCAACAAGAGAGCTTCTTCATCTTCTTCTTTTGACTATACTGATGGTTTTGTCTCTCCTCCCATGGATAATCATCATCATCAGAACCATCTAAGGATCTTATCCGAAGCTCTTGGACCCATCATGCGTCGTGGCTCGTCCTTCGGGT…	-	336	Nucleus	5.86	38341.5	chrA06	G-box	f	1	allopolyploid
GSBRNA2T00124328001	BnaA07g24430D	BnabHLH188	S13	AASKSHSEAERRRRERINNHLAKLRSILPNTTKTDKASLLAEVIQHVKEL	MCSKKEVESSGAMNNIQNHPNNLFFHQLVSHHHHQEPSQSETFRAPGYNVESGFTIFSQDSVSPIWPTSTQPQFDPFTPPTPQASFYGSFFNRSQAHHQGLQFGYEGFGGGTSATHHHQEQLRILAEALGPVVQAGSGPFGLQGELGKMTAQEIMDAKALAASKSHSEAERRRRERINNHLAKLRSILPNTTKTDKASLLAEVIQHVKELKRETSVISETNLVPTESDELTVAFTEEEETEDGRLVIKASLCCEDRSDLLPDMIKTLKSMRLKTLKAEITTAGGRVKNVLFVTGEESSGEDMEDYCIGMIEEALKAVMGKCNVEESSSSVNAKRQRMSSHNTITIIEQQQYHH*	ATGTGCTCAAAGAAAGAAGTAGAAAGTTCAGGAGCCATGAACAACATACAAAATCACCCAAATAACCTCTTCTTTCACCAACTTGTCTCCCATCATCATCACCAAGAACCTTCTCAATCCGAAACTTTCAGAGCCCCAGGTTACAACGTCGAATCCGGATTCACTATCTTCTCCCAGGACTCCGTTTCCCCAATATGGCCTACTTCGACCCAACCACAGTTCGATCCATTTACTCCTCCTACTCCTCAGGCATCTTTCTACGGGAGTTTCTTCAATAGAAGCCAAGCTCATCATCAGGGATTACAGTTTGGATACGAGGGTTTTGGTGGAGGCACGTCAGCAACGCATCATCATCAAGAACAGCTTCGGATCTTGGCAGAGGCTTTAGGTCCCGTAGTG…	ATGTGCTCAAAGAAAGAAGTAGAAAGTTCAGGAGCCATGAACAACATACAAAATCACCCAAATAACCTCTTCTTTCACCAACTTGTCTCCCATCATCATCACCAAGAACCTTCTCAATCCGAAACTTTCAGAGCCCCAGGTTACAACGTCGAATCCGGATTCACTATCTTCTCCCAGGACTCCGTTTCCCCAATATGGCCTACTTCGACCCAACCACAGTTCGATCCATTTACTCCTCCTACTCCTCAGGCATCTTTCTACGGGAGTTTCTTCAATAGAAGCCAAGCTCATCATCAGGGATTACAGTTTGGATACGAGGGTTTTGGTGGAGGCACGTCAGCAACGCATCATCATCAAGAACAGCTTCGGATCTTGGCAGAGGCTTTAGGTCCCGTAGTG…	-	354	Nucleus	5.87	39208.8	chrA07	G-box	f	1	allopolyploid
GSBRNA2T00102014001	BnaA07g27420D	BnabHLH191	S13	AASKSHSEAERRRRERINNHLAKLRSILPNTTKTDKASLLAEVIQHVKEL	MCAKKEEVESSGAMNNIGNYQSDLFFHQLISPNHHQDPSQSESFGGPSNNVGSGSTIFSQDSVSPIWPTLVQPPFDPFPPPSPASFYGSFFHRSRAHHQGLQFGYEGFGGATPATHHHHEQLRILSEALGPVVQAGSGPFGLQAELGKMTAQEIMDAKALAASKSHSEAERRRRERINNHLAKLRSILPNTTKTDKASLLAEVIQHVKELKKETSVISETNLVPTENDELTVAFTEEEETGDGRFVIKASLCCEDRSDLLPDMIKTLKAMRLKTLKAEITTVGGRVKNVLFVTGDESSGEEEMEEYCIGTIEEALKAVMDKSNVEETSSSGNAKRQRMSSHNTITILEQQHHR*	ATGTGCGCAAAGAAAGAAGAAGTAGAAAGTTCAGGAGCCATGAACAACATAGGAAATTACCAAAGTGACCTCTTCTTCCACCAACTTATCTCCCCTAATCATCACCAAGATCCTTCTCAATCCGAATCTTTCGGAGGTCCAAGTAATAACGTCGGATCCGGATCCACTATCTTCTCTCAAGATTCCGTTTCCCCAATATGGCCTACTTTGGTCCAACCACCGTTCGATCCGTTTCCTCCTCCCTCTCCAGCATCTTTCTACGGGAGTTTCTTCCATAGAAGTCGAGCTCATCATCAGGGGCTACAGTTTGGGTACGAGGGTTTTGGTGGAGCCACGCCAGCAACACATCATCATCACGAACAGCTTCGGATCTTGTCCGAAGCTTTAGGTCCCGTAGTG…	ATGTGCGCAAAGAAAGAAGAAGTAGAAAGTTCAGGAGCCATGAACAACATAGGAAATTACCAAAGTGACCTCTTCTTCCACCAACTTATCTCCCCTAATCATCACCAAGATCCTTCTCAATCCGAATCTTTCGGAGGTCCAAGTAATAACGTCGGATCCGGATCCACTATCTTCTCTCAAGATTCCGTTTCCCCAATATGGCCTACTTTGGTCCAACCACCGTTCGATCCGTTTCCTCCTCCCTCTCCAGCATCTTTCTACGGGAGTTTCTTCCATAGAAGTCGAGCTCATCATCAGGGGCTACAGTTTGGGTACGAGGGTTTTGGTGGAGCCACGCCAGCAACACATCATCATCACGAACAGCTTCGGATCTTGTCCGAAGCTTTAGGTCCCGTAGTG…	-	354	Nucleus	5.75	38866.4	chrA07	G-box	f	1	allopolyploid
GSBRNA2T00150984001	BnaA08g16000D	BnabHLH208	S13	MAAKKHSDAERRRRLRINCQFEALRTILPNLIKQDKASVLGETVRYFKEL	MAAKKHSDAERRRRLRINCQFEALRTILPNLIKQDKASVLGETVRYFKELKKLVNEIPTTPSLEDSLRLGQCKNRDFARVVFSCSDREGLMSEVAESMKAADAKAVRAEMMTVGGRTKCVLFVQGVNGNEGLVKLKKALKPVVNRKPEATNNNNAGSLLPQQQ*	ATGGCTGCAAAGAAACATAGCGACGCAGAGAGAAGAAGAAGGCTTCGGATTAACTGCCAGTTTGAAGCTCTTCGCACAATTCTTCCAAACTTAATCAAACAGGATAAAGCATCTGTGCTAGGAGAGACTGTCAGGTACTTCAAGGAACTAAAGAAGCTGGTTAATGAGATACCAACCACACCATCTTTAGAAGACAGCTTGAGATTGGGTCAATGTAAGAACAGAGACTTTGCGAGAGTGGTGTTCAGCTGTAGCGACAGAGAAGGGCTAATGTCTGAGGTGGCAGAGTCGATGAAAGCAGCGGATGCAAAGGCGGTGAGAGCTGAGATGATGACAGTAGGCGGAAGAACCAAGTGTGTCTTGTTTGTTCAAGGTGTGAATGGGAATGAAGGTTTGGTT…	ATGGCTGCAAAGAAACATAGCGACGCAGAGAGAAGAAGAAGGCTTCGGATTAACTGCCAGTTTGAAGCTCTTCGCACAATTCTTCCAAACTTAATCAAAGTAAGTTTAGTTTATGCATTCCATTACACCAAATGGTATATCAGTATAGTTAACAATTTTGTAAACTTAACAGCAGGATAAAGCATCTGTGCTAGGAGAGACTGTCAGGTACTTCAAGGAACTAAAGAAGCTGGTTAATGAGATACCAACCACACCATCTTTAGAAGACAGCTTGAGATTGGGTCAATGTAAGAACAGAGACTTTGCGAGAGTGGTGTTCAGCTGTAGCGACAGAGAAGGGCTAATGTCTGAGGTGGCAGAGTCGATGAAAGCAGCGGATGCAAAGGCGGTGAGAGCTGA…	-	164	Nucleus	9.88	18170.1	chrA08	G-box	f	1	unknown
GSBRNA2T00108409001	BnaC02g35640D	BnabHLH336	S13	AASKSHSEAERRRRERINTHLAKLRSILPNTTKTDKASLLAEVIQHMKEL	MYAMKEEDCLQNFHNLQDYQDQFLLHHHPQILPWSSLPSFDPTYFPSNPTRYPDSVPHFNRRASSSSSFDYTDGFVSPPSMDHHHHPNHLRVLSEALGPIMRRGSSFGFDDEIMGKLSAQEVMDAKALAASKSHSEAERRRRERINTHLAKLRSILPNTTKTDKASLLAEVIQHMKELKRQTSLITDTSQIPTECDDLTVDSAYNDEEGNLMIRVSFCCEDRTELMHDIINALKSLRLRIHKAEIATVGGRVKNVLFLSREDDDEYRRNFDGVDVDNDDEEKRFNRASSIKEALKAVIDKCVNNNDDNNNLDKSSSGSIKRQRTSKMVNRCYN*	ATGTATGCAATGAAAGAAGAAGACTGTCTCCAAAATTTTCACAACTTACAAGACTATCAAGACCAGTTTCTTCTTCATCACCATCCACAAATCCTGCCTTGGTCATCTCTACCTTCATTTGACCCGACCTATTTCCCATCCAACCCGACCCGTTATCCTGATTCGGTCCCCCACTTCAACAGGAGAGCTTCTTCTTCCTCTTCTTTTGACTATACCGATGGTTTTGTCTCTCCTCCTTCCATGGATCATCATCATCATCCCAACCACCTAAGGGTTTTATCGGAAGCTCTTGGACCCATCATGCGACGTGGCTCATCCTTCGGGTTTGATGATGAGATTATGGGGAAACTGAGTGCACAAGAAGTCATGGATGCTAAGGCGCTGGCTGCTTCAAAGAGT…	ATGTATGCAATGAAAGAAGAAGACTGTCTCCAAAATTTTCACAACTTACAAGACTATCAAGACCAGTTTCTTCTTCATCACCATCCACAAATCCTGCCTTGGTCATCTCTACCTTCATTTGACCCGACCTATTTCCCATCCAACCCGACCCGTTATCCTGATTCGGTCCCCCACTTCAACAGGAGAGCTTCTTCTTCCTCTTCTTTTGACTATACCGATGGTTTTGTCTCTCCTCCTTCCATGGATCATCATCATCATCCCAACCACCTAAGGGTTTTATCGGAAGCTCTTGGACCCATCATGCGACGTGGCTCATCCTTCGGGTTTGATGATGAGATTATGGGGAAACTGAGTGCACAAGAAGTCATGGATGCTAAGGCGCTGGCTGCTTCAAAGAGT…	-	334	Nucleus	6.11	38201.6	chrC02	G-box	f	1	allopolyploid
GSBRNA2T00028712001	BnaC03g22510D	BnabHLH354	S13	SVSRSHSLAEKRRRDRINSHLSALRKLVPDSDKLDKAALLARVIEQVKEL	MENSYDSAAAAKWFDSTSPYNMVSWSLQPGSSDSDLSRFNLGSSDELVGGKDRAESVSRSHSLAEKRRRDRINSHLSALRKLVPDSDKLDKAALLARVIEQVKELKQEAKESPIFQDLPTEADEVTVLPETISNELNQDTTIFKASFCCPDQTEAISEIVSVLTKFKLETIQAEFICVGGRIRINFIVKETATTTSAKALKQSLCAALNRITSLTSSSTSSVCRIRSKRQRWFLSSNYSQ*	ATGGAGAACTCGTACGACTCAGCAGCAGCAGCCAAGTGGTTTGATTCAACAAGTCCATATAATATGGTCTCATGGTCATTACAACCTGGTTCCTCAGATTCTGATCTTAGCCGCTTTAACCTTGGTTCCTCTGATGAATTAGTCGGTGGGAAAGACAGGGCTGAGTCGGTTTCAAGAAGCCACAGTCTAGCGGAGAAGAGACGCCGTGACCGTATTAATTCTCACCTCTCCGCGCTCCGGAAACTCGTCCCTGATTCCGACAAGTTAGACAAAGCAGCACTCTTAGCAAGAGTGATTGAACAAGTGAAGGAACTCAAACAAGAAGCAAAAGAGTCTCCAATCTTCCAAGATCTTCCCACAGAAGCAGACGAAGTAACCGTCCTGCCTGAAACCATCTCC…	ATGGAGAACTCGTACGACTCAGCAGCAGCAGCCAAGTGGTTTGATTCAACAAGTCCATATAATATGGTCTCATGGTCATTACAACCTGGTTCCTCAGATTCTGATCTTAGCCGCTTTAACCTTGGTTCCTCTGATGAATTAGTCGGTGGGAAAGACAGGGCTGAGTCGGTTTCAAGAAGCCACAGTCTAGCGGAGAAGAGACGCCGTGACCGTATTAATTCTCACCTCTCCGCGCTCCGGAAACTCGTCCCTGATTCCGACAAGGTATCACCCCTTATTCAGACAGATATATAAAATGTTCTTTTAAGCTTCAATTTAGTCATCCAATTCGGTTTGTGCAAACCGGTTTTGATCTAAGCTTAATTTTTCGGTTTAGTCATCAATTCCGGTTTTTGAAAA…	-	241	Nucleus	7.6	26666	chrC03	G-box	f	1	segmental duplication
GSBRNA2T00019074001	BnaC03g23140D	BnabHLH355	S13	AALRNHKEAERRRRERINSHLTKLRNVLSCNSKTDKATLLAKVVHRVKEL	MQPESSDQMLYSFLTGNQISGGGFCVSENYKSSSTSSYYPLAISGIGETLAQDRAIAALRNHKEAERRRRERINSHLTKLRNVLSCNSKTDKATLLAKVVHRVKELKQQTLEISDSDQTLLPSETDEISVLHYGDYSNDGHIIFKASLCCDDRSDLLPDLMEILNSLHMKTLRAEMVTLGGRTRNVLVVAADKEMHGVQSVHFLQNALKSLLERSSKLLMECSSGSGGERSKRRRALEHVIMV*	ATGCAACCAGAGAGCTCAGATCAGATGTTGTATTCGTTCCTAACCGGAAACCAAATCTCCGGGGGAGGATTTTGCGTTTCCGAGAACTACAAGTCTTCGTCGACGTCATCTTATTACCCACTAGCGATCTCTGGCATCGGAGAAACGCTTGCTCAAGACAGAGCTATTGCTGCTTTGAGGAATCACAAAGAAGCTGAGCGAAGAAGAAGAGAGAGAATCAATTCTCATCTCACCAAGCTACGTAACGTACTCTCTTGTAATTCCAAGACCGATAAAGCCACACTGCTGGCCAAAGTGGTCCATCGAGTCAAAGAACTTAAACAACAAACCCTAGAGATCTCCGACTCCGACCAAACTCTTTTACCCTCGGAGACCGACGAGATTAGTGTTCTACACTAT…	ACCGAAAGCTCCACAAACCCACTAAAAGCAAAAGAAGGCGGCGCTAAATAAATTAAAAATGCAACCAGAGAGCTCAGATCAGATGTTGTATTCGTTCCTAACCGGAAACCAAATCTCCGGGGGAGGATTTTGCGTTTCCGAGAACTACAAGTCTTCGTCGACGTCATCTTATTACCCACTAGCGATCTCTGGCATCGGAGAAACGCTTGCTCAAGACAGAGCTATTGCTGCTTTGAGGAATCACAAAGAAGCTGAGCGAAGAAGAAGAGAGAGAATCAATTCTCATCTCACCAAGCTACGTAACGTACTCTCTTGTAATTCCAAGGTAATATAAATTGTAAGTACATGTTAATACTTTTTATTTGGTGTGAATATATCTCCCCATACATATGTACGTAG…	-	244	Nucleus	8.25	27124.9	chrC03	G-box	f	1	allopolyploid
GSBRNA2T00007198001	BnaC03g61070D	BnabHLH381	S13	VAAKKHSDAERRRRLRINYQFEALRTILPNLIKQDKASVLGETVRYFKEL	MEKVYEELDEVKAANEKLRAKTELLENLKKVQNKQLIEIQEARSVIEKQGFESEEKAREISELKGTNDDLQRCLREKDSVLKRLNEANDKLRADGEEKHRGFEDERRKLVLALDEAGEKNIDLEQKSNVYRAEIEGLKGTLAVAEKKKIEAEKTVRALKEARGRDDVAVKLEEEKTQVEEKLKWKKEQFKHLEEAYEKLNNTFKSRKKEWEEERSTILDEIYSLQTKLDSQIRISEDLEKKLQMCNSVLTQEETRRKHLEVQVSELKSRYEDAFAGCRDARTQLDELVGKRDEEVAELRHSLSTKEAYFKEMKYENGKLELENRELLASLRELQEATIQGSGSSALSKLKSKFRNLENTHKNCSANLRSKESEWRSQLEKVAEEMNDYKSQLGSKEAAV…	ATGGAGAAGGTGTACGAAGAGCTAGACGAAGTCAAAGCCGCGAATGAGAAGCTCAGAGCCAAAACGGAGCTTCTTGAGAACCTAAAGAAGGTTCAGAACAAGCAGTTGATAGAGATTCAAGAGGCGAGATCTGTGATCGAGAAGCAAGGTTTTGAATCAGAGGAGAAAGCCAGAGAAATCTCTGAGCTGAAGGGAACGAACGACGATCTGCAACGTTGTTTGAGGGAGAAGGATTCGGTCCTCAAGCGTTTGAATGAAGCTAACGATAAGCTTAGAGCTGATGGGGAAGAGAAGCACCGCGGATTTGAAGATGAGAGGAGGAAGTTGGTGTTGGCGTTGGATGAAGCAGGTGAGAAGAACATTGACTTGGAGCAGAAGAGCAATGTCTATAGAGCTGAG…	ATGGAGAAGGTGTACGAAGAGCTAGACGAAGTCAAAGCCGCGAATGAGAAGCTCAGAGCCAAAACGGAGCTTCTTGAGAACCTAAAGAAGGTTCAGAACAAGCAGTTGATAGAGATTCAAGAGGCGAGATCTGTGATCGAGAAGCAAGGTTTTGAATCAGAGGAGAAAGCCAGAGAAATCTCTGAGCTGAAGGGAACGAACGACGATCTGCAACGTTGTTTGAGGGAGAAGGATTCGGTCCTCAAGCGTTTGAATGAAGCTAACGATAAGCTTAGAGCTGATGGGGAAGAGAAGCACCGCGGATTTGAAGATGAGAGGAGGAAGTTGGTGTTGGCGTTGGATGAAGCAGGTGAGAAGAACATTGACTTGGAGCAGAAGAGCAATGTCTATAGAGCTGAG…	-	1440	Nucleus	5.61	165835	chrC03	G-box	f	5	allopolyploid
GSBRNA2T00024307001	BnaC04g01630D	BnabHLH393	S13	AALRNHKEAERRRRERINSHLNKLRNVLSCNSKTDKATLLAKVVQRVKEL	MQPESSDQMLYSFLSGNQISGGGLCGSSSSTSSYYPLAISGIGETMAQDRALAALRNHKEAERRRRERINSHLNKLRNVLSCNSKTDKATLLAKVVQRVKELKQQTLEISESDQTLLPSETDEISVLHYGDYSNDGHIIFKASLCCDDRSDLLPDLMEILKSLHMKTLRAEMVTLGGRTRSVLVVAADKEMHGVESVHFLQNALKSLLERSSKLLMERSSGGERSKRRRALDQIIMV*	ATGCAACCAGAGAGTTCAGATCAGATGTTGTACTCATTCCTCTCTGGAAACCAAATCTCCGGAGGTGGCTTATGCGGGTCATCTTCGTCTACGTCCTCTTACTACCCACTAGCGATCTCTGGCATCGGAGAAACGATGGCTCAAGACAGAGCTCTTGCTGCTTTGAGGAATCACAAAGAAGCTGAGCGAAGAAGAAGAGAGAGAATCAATTCTCATCTCAACAAGCTGCGTAACGTACTCTCTTGCAACTCCAAGACTGATAAAGCCACACTACTCGCCAAAGTGGTTCAACGAGTCAAAGAACTTAAACAACAAACCCTAGAGATATCCGAATCCGACCAAACTCTTTTACCTTCAGAGACCGACGAGATTAGCGTTCTACACTATGGAGACTATTCA…	ATGCAACCAGAGAGTTCAGATCAGATGTTGTACTCATTCCTCTCTGGAAACCAAATCTCCGGAGGTGGGTACTGCGGCTCAGACGACTACTTGTCGACTATGCAGAGCTTATGCGGGTCATCTTCGTCTACGTCCTCTTACTACCCACTAGCGATCTCTGGCATCGGAGAAACGATGGCTCAAGACAGAGCTCTTGCTGCTTTGAGGAATCACAAAGAAGCTGAGCGAAGAAGAAGAGAGAGAATCAATTCTCATCTCAACAAGCTGCGTAACGTACTCTCTTGCAACTCCAAGGTATTATAAAGTTTTATATACACTACTAACACTCCTTCATGTGGTATGTATATCCCCATATATATACACATATGCTTACATCTTATCAATTTTTAAAAATGTTTG…	ATGCAACCAGAGAGTTCAGATCAGATGTTGTACTCATTCCTCTCTGGAAACCAAATCTCCGGAGGTGGGTACTGCGGCTCAGACGACTACTTGTCGACTATGCAGAGCTTATGCGGGTCATCTTCGTCTACGTCCTCTTACTACCCACTAGCGATCTCTGGCATCGGAGAAACGATGGCTCAAGACAGAGCTCTTGCTGCTTTGAGGAATCACAAAGAAGCTGAGCGAAGAAGAAGAGAGAGAATCAATTCTCATCTCAACAAGCTGCGTAACGTACTCTCTTGCAACTCCAAGACTGATAAAGCCACACTACTCGCCAAAGTGGTTCAACGAGTCAAAGAACTTAAACAACAAACCCTAGAGATATCCGAATCCGACCAAACTCTTTTACCTTCAGAG…	238	Nucleus.	7.68	27875.7	chrC04	G-box	f	2	segmental duplication
GSBRNA2T00155161001	BnaC04g46850D	BnabHLH424	S13	LLSRSHRLAEKRRRDRINSHLSALRKLVPNSDKLDKAALLATVIEQVKEL	MENSYESAAKWSDSNSPYNMLSCSLLQSDSDLSRFNLGFSSSSSSGNFPADEFVGGIEKGELLSRSHRLAEKRRRDRINSHLSALRKLVPNSDKLDKAALLATVIEQVKELKQTATQSPTFQDLPTEADEVTVQPETISNDFESDTIIFKASFCCEDQPEAIPEIIRVLTKFQLETLHAEIICVGGRMRINFILRDSNCKETTTNSVSSAKALKQSLCAALNRISSSSSSSTSSVCRIRSKRQRWFLSSHYSQ*	ATGGAGAACTCGTACGAGTCAGCAGCCAAGTGGTCTGATTCCAACAGTCCATATAATATGCTCTCATGTTCACTATTACAATCTGATTCTGATCTTAGCCGCTTTAATCTCGGCTTCTCTTCTTCTTCCTCCTCCGGCAACTTCCCGGCGGATGAGTTTGTCGGTGGGATAGAGAAAGGTGAGTTACTCTCAAGAAGCCACCGTCTGGCTGAGAAGAGACGCCGTGATCGGATTAATTCTCACCTCTCTGCTCTCCGGAAACTTGTCCCTAATTCCGACAAGTTAGACAAAGCAGCCCTATTAGCGACAGTAATAGAACAAGTGAAAGAACTCAAACAAACAGCAACACAATCTCCAACCTTCCAAGATCTTCCAACAGAAGCAGATGAAGTAACTGTT…	ATGGAGAACTCGTACGAGTCAGCAGCCAAGTGGTCTGATTCCAACAGTCCATATAATATGCTCTCATGTTCACTATTACAATCTGATTCTGATCTTAGCCGCTTTAATCTCGGCTTCTCTTCTTCTTCCTCCTCCGGCAACTTCCCGGCGGATGAGTTTGTCGGTGGGATAGAGAAAGGTGAGTTACTCTCAAGAAGCCACCGTCTGGCTGAGAAGAGACGCCGTGATCGGATTAATTCTCACCTCTCTGCTCTCCGGAAACTTGTCCCTAATTCCGACAAGGTGTGTCTCTAGTTCACAACTTGTTCTTGTTTTATTTGACTTGACTCGTCAAGCAAGATTGAAATGTTTCGGTTTAGTTACGGCTCTACTGACAAGAACTGATAGTAGGTAGATAAG…	-	254	Nucleus	6.9	28160.6	chrC04	G-box	f	1	allopolyploid
GSBRNA2T00022391001	BnaC04g56860D	BnabHLH435	S13	AALRNHKEAERRRRERINSHLNKLRNVLSCNSKTDKATLLAKVVQRVKEL	MQPETSDQMLYSFLTGNEIPGGGFSVSGDYMSTMQSLCGSSSSTSSYYPLAISGIGETVAQDRALAALRNHKEAERRRRERINSHLNKLRNVLSCNSKTDKATLLAKVVQRVKELKQQTLEITDSDQTLLPSETDEISVLHYGDYSNDGHIIFKASLCCDDRSDLLPDIMEILKSLHMKTLRAEISTLGGRTRSVLVVAADKEMHGVESVHFLQNALKSLLERSSKSLMERSSGGSGGGERSKRRRALDHIIMV*	ATGCAACCAGAGACCTCAGATCAGATGTTGTATTCTTTCCTCACCGGAAACGAAATCCCCGGGGGAGGATTCTCCGTTTCCGGGGACTACATGTCAACTATGCAAAGCTTATGTGGGTCGTCTTCGTCGACGTCATCTTATTACCCGCTAGCGATCTCAGGCATAGGAGAAACGGTTGCTCAAGATAGAGCTCTTGCTGCTTTGAGGAATCACAAAGAAGCTGAGCGAAGAAGAAGAGAGAGGATTAATTCTCATCTCAACAAGCTCCGTAACGTGCTCTCTTGTAACTCCAAGACAGATAAAGCCACACTGCTAGCCAAAGTAGTTCAACGAGTCAAAGAACTTAAACAACAAACCCTAGAGATCACTGACTCCGACCAAACCCTTCTACCCTCAGAG…	CACCGAAAGCTCCACAAACTCCATTAAAAACAAAACAAGGCGGCGCAAAAGAAGAAGCAAGAAGATGCAACCAGAGACCTCAGATCAGATGTTGTATTCTTTCCTCACCGGAAACGAAATCCCCGGGGGAGGATTCTCCGTTTCCGGGGACTACATGTCAACTATGCAAAGCTTATGTGGGTCGTCTTCGTCGACGTCATCTTATTACCCGCTAGCGATCTCAGGCATAGGAGAAACGGTTGCTCAAGATAGAGCTCTTGCTGCTTTGAGGAATCACAAAGAAGCTGAGCGAAGAAGAAGAGAGAGGATTAATTCTCATCTCAACAAGCTCCGTAACGTGCTCTCTTGTAACTCCAAGGTAATCTAAATTTTAATTCTTATTCATATACTTTTTATATG…	-	255	Nucleus	7.73	28063.8	chrC04_random	G-box	f	1	allopolyploid
GSBRNA2T00117995001	BnaC06g25560D	BnabHLH470	S13	AASKSHSEAERRRRERINNHLAKLRSILPNTTKTDKASLLAEVIQHVKEL	MCSKKEEVESSGAMNNIQNYPNNLFFHQLVSHHHHQEPSQSETFRAPGYNVESGFTIFSHDSVSPIWPTSTQPQFDPFTPPTPQASFYESFFNRSRAHHQGLQFGYEGFDGGTSATHHHQEQLRILSEALGPVVQAGSGPFGLQGKLGKMTAQEIMDAKALAASKSHSEAERRRRERINNHLAKLRSILPNTTKTDKASLLAEVIQHVKELERETSVISETNLVPTESDELKVAFTEEEETEDGRHVIKASLCCEDRSDLLPDMIKTLKSMRLKTLKAEITTAGGRVKNVLFVTGEESSGEDMEDYCIGMIEEALKAVMGKCNVEESSSSVNAKRQRMSSHNPITIVEQQQYHH*	ATGTGCTCAAAGAAAGAAGAAGTAGAAAGTTCAGGAGCCATGAACAACATACAAAATTACCCAAATAACCTCTTCTTTCACCAACTTGTCTCCCATCATCATCACCAAGAACCTTCTCAATCAGAAACTTTCAGAGCCCCGGGTTACAACGTCGAATCCGGATTCACTATCTTCTCCCACGACTCCGTTTCCCCAATATGGCCTACTTCGACCCAACCACAGTTCGATCCATTTACTCCTCCTACTCCTCAGGCATCTTTCTACGAGAGTTTCTTTAATAGAAGCCGAGCTCATCATCAGGGATTACAGTTTGGATACGAGGGTTTTGATGGAGGCACGTCAGCAACGCATCATCATCAAGAACAGCTTCGGATTTTGTCAGAGGCTTTAGGTCCCGTA…	AGAGGGAGAGAGAGACCTTTATGACTTCATAGAAGAGAGTGATGTGCTCAAAGAAAGAAGAAGTAGAAAGTTCAGGAGCCATGAACAACATACAAAATTACCCAAATAACCTCTTCTTTCACCAACTTGTCTCCCATCATCATCACCAAGAACCTTCTCAATCAGAAACTTTCAGAGCCCCGGGTTACAACGTCGAATCCGGATTCACTATCTTCTCCCACGACTCCGTTTCCCCAATATGGCCTACTTCGACCCAACCACAGTTCGATCCATTTACTCCTCCTACTCCTCAGGCATCTTTCTACGAGAGTTTCTTTAATAGAAGCCGAGCTCATCATCAGGGATTACAGTTTGGATACGAGGGTTTTGATGGAGGCACGTCAGCAACGCATCATCATC…	-	355	Nucleus	5.84	39580.2	chrC06	G-box	f	1	allopolyploid
GSBRNA2T00054888001	BnaC06g29600D	BnabHLH471	S13	AASKSHSEAERRRRERINNHLAKLRSILPNTTKTDKASLLAEVIQHVKEL	MCAKKEEVESSGAMNNIGNYQSDLFFHQLISPNHHQDPSQSESFGGPSNNVGSGSTIFSQDSVSPIWPTLVQPPFDPFPPPSPASFYGSFFHRSRAHHQGLQFGYEGFGGATPATHHHHEQLRILSEALGPVVQAGSGPFGLQAELGKMTAQEIMDAKALAASKSHSEAERRRRERINNHLAKLRSILPNTTKTDKASLLAEVIQHVKELKKETSVISETNLVPTENDELTVAFTEEEETGDGRFVIKASLCCEDRSDLLPDMIKTLKAMRLKTLKAEITTVGGRVKNVLFVTGDESSGEEEMEEYCIGTIEEALKAVMDKSSVEETSSSGNAKRQRMSSHNSITILEQQQHHR*	ATGTGCGCAAAGAAAGAAGAAGTAGAAAGTTCAGGAGCCATGAACAACATAGGAAATTACCAAAGTGACCTCTTCTTCCACCAACTTATCTCCCCTAATCATCACCAAGATCCTTCTCAATCCGAATCTTTCGGAGGTCCAAGTAATAACGTCGGATCCGGATCCACTATCTTCTCTCAAGATTCCGTTTCCCCAATATGGCCTACTTTGGTCCAACCACCGTTCGATCCGTTTCCTCCTCCCTCTCCAGCATCTTTCTACGGGAGTTTCTTCCATAGAAGTCGAGCTCATCATCAGGGGCTACAGTTTGGGTACGAGGGTTTTGGTGGAGCCACGCCAGCAACACATCATCATCACGAACAGCTTCGGATCTTGTCCGAAGCTTTAGGTCCCGTAGTG…	ATATACATAAATATAAAATATAAATATATATAGAGATAGAGAGAGAGAGGAAGAGGAGAAAGAGAGTAGAAAGATGGAGACTTTTATGTCTTCATAGAAACTAGTGATGTGCGCAAAGAAAGAAGAAGTAGAAAGTTCAGGAGCCATGAACAACATAGGAAATTACCAAAGTGACCTCTTCTTCCACCAACTTATCTCCCCTAATCATCACCAAGATCCTTCTCAATCCGAATCTTTCGGAGGTCCAAGTAATAACGTCGGATCCGGATCCACTATCTTCTCTCAAGATTCCGTTTCCCCAATATGGCCTACTTTGGTCCAACCACCGTTCGATCCGTTTCCTCCTCCCTCTCCAGCATCTTTCTACGGGAGTTTCTTCCATAGAAGTCGAGCTCATCA…	-	355	Nucleus	5.75	38953.5	chrC06	G-box	f	1	allopolyploid
GSBRNA2T00139167001	BnaC07g22860D	BnabHLH500	S13	AASKSHSEAERRRRERINTHLAKLRSILPNTTKTDKASLLAEVIQHMKELINEL	MYAMKEEDRLQTFHNLQDYQDQFLLHLHPQNHPWSSLPSFDPTHFPSNPTRYPDPVHYFNKRASSSSSFDYTDGFVSPPMDNHHHQNHLRILSEALGPIMRRGSSFGFDGEVMGKMSAQEVMDAKALAASKSHSEAERRRRERINTHLAKLRSILPNTTKTDKASLLAEVIQHMKELKRQTSLVTETCQVPTESDDLTVDSTYNDEEGNLVIRASFCCGDRTDLIHDVINALKSLHLRTLKAEIATVGGRVKNVLFLSRDDHEDDGFEYRNDAVEHDDEEKRYNRVSSIEEALKAVIEKCVNNNDENNDNNNLEKSSSGSIKRRRTSKMANRCYN*	ATGTATGCAATGAAAGAAGAAGACCGTCTCCAAACGTTTCACAACTTACAAGACTATCAAGACCAGTTCCTTCTTCATCTCCATCCACAAAACCACCCCTGGTCATCTTTACCTTCTTTTGACCCGACCCATTTCCCATCCAACCCGACCCGTTATCCTGACCCGGTCCACTACTTCAACAAGAGAGCTTCTTCATCTTCTTCTTTTGACTATACTGATGGTTTTGTCTCTCCTCCCATGGATAATCATCATCACCAGAACCATCTAAGGATCTTATCCGAAGCTCTTGGACCCATCATGCGTCGTGGCTCGTCCTTCGGGTTTGATGGTGAGGTTATGGGGAAAATGAGTGCACAAGAAGTCATGGATGCTAAGGCTTTGGCTGCTTCAAAGAGTCAT…	CCTTTTGTCTCTTCTTCTACAATTGTCTTTCTCCTTTCTAGCTTTCTTTCTGCTCCAAAAACAAAAAAAAACCAAAAAATGTATGCAATGAAAGAAGAAGACCGTCTCCAAACGTTTCACAACTTACAAGACTATCAAGACCAGTTCCTTCTTCATCTCCATCCACAAAACCACCCCTGGTCATCTTTACCTTCTTTTGACCCGACCCATTTCCCATCCAACCCGACCCGTTATCCTGACCCGGTCCACTACTTCAACAAGAGAGCTTCTTCATCTTCTTCTTTTGACTATACTGATGGTTTTGTCTCTCCTCCCATGGATAATCATCATCACCAGAACCATCTAAGGATCTTATCCGAAGCTCTTGGACCCATCATGCGTCGTGGCTCGTCCTTCGGG…	-	336	Nucleus	6.1	38348.6	chrC07	G-box	f	1	allopolyploid
GSBRNA2T00082773001	BnaA02g14220D	BnabHLH036	S14	AVRSKHSVTEQRRRSKINERFQVLRELIPNSEQKRDTASFLLEVIGYVQYL	MSTGKGNQEEEDYGGEEDLGLKREGSSSASRADAKDNDKASAVRSKHSVTEQRRRSKINERFQVLRELIPNSEQKRDTASFLLEVIGYVQYLQEKVQKYEGSYPGWSQEPTKLTPWRNNHWRVQSLASHPVAVNNGSAPVVPFPGKFEEITVASAHATVAELQNPVECDKGRAIASKSIDRQAELDDKGLPPLQPIHPLLHGEQANNTECPATSDGIGLSDGLVIESGTISISTVYSHELLSSLTQALQKAGIDLSHAKLSVQIDLGKRANPSNKNLLTSDTEGATRSRNLSVEEDSEHSHKRMRTL*	ATGAGTACCGGAAAGGGGAATCAAGAGGAGGAAGATTACGGAGGAGAAGAGGACTTGGGCTTGAAACGGGAAGGTTCTTCCTCCGCGAGCAGAGCAGATGCAAAGGACAATGATAAGGCTAGTGCGGTACGTTCTAAGCATTCGGTGACAGAGCAGCGGAGAAGAAGCAAGATCAATGAAAGATTTCAAGTATTGAGAGAGCTGATTCCCAACAGTGAACAGAAAAGAGATACAGCTTCATTCCTTTTAGAGGTGATAGGTTATGTCCAGTATTTACAAGAGAAGGTGCAAAAGTATGAAGGATCATATCCTGGATGGAGTCAGGAACCAACAAAGTTGACACCTTGGAGGAATAATCACTGGCGAGTTCAGAGTTTAGCGAGCCATCCAGTAGCTGTA…	CAGTCTACCGCAGATAATAAAAAGCTCAGCCATATCAGGCGCCGTCACAGTCGAATTCTCCGGCGAAGATGAGTACCGGAAAGGGGAATCAAGAGGAGGAAGATTACGGAGGAGAAGAGGACTTGGGCTTGAAACGGGAAGGTTCTTCCTCCGCGAGCAGAGGTAATTCTCCTGCCCAATTCTGTTGGATTTGAATTTCGATTTGTGTTGAATTGGAGCTATTTCGATTTGAATTGAGATGGGTTTGTCTTGGAAGAGATTGGGTTGAATCTGATTCGGTGTTTAATTTTTGAAGCAGATGCAAAGGACAATGATAAGGCTAGTGCGGTACGTTCTAAGCATTCGGTGACAGAGCAGCGGAGAAGAAGCAAGATCAATGAAAGGTAGGATGAATTTAAA…	-	308	Nucleus	5.96	33699.35	chrA02	G-box	h	6	allopolyploid
GSBRNA2T00129679001	BnaA03g02340D	BnabHLH047	S14	TPRSKHSATEQRRRSKINDRFQKLRQLVPNSDQKRDKASFLLEVIEYIQFL	MELPQPRPFKAQGREPTHDFLSLCSHSTVQTDPKQTPSSSQGSHLKTHDFLQPLESVGGSKEETSKIDTTSEPHATPPPLKHVLPGGIGTYTISSIPYFHNHQRVPKPELSPPMMFPASGCGGGVERNVVDAAAVASGFTLWDESGSETKGQTRKENSAGERANIRADVATTMGQWAAQSLTNNNHLSGFSSRSSSSQGSGLKSQSFMDMIRSAKGTSQDDDLDDEEDFVMKKESSSTSQNHRVDLRVKAEARGAGNNDPKLNTPRSKHSATEQRRRSKINDRFQKLRQLVPNSDQKRDKASFLLEVIEYIQFLQEKTSKYETPYQGWNQESAKLLNWQRNNQQLVPEGTVTFAPKLEEEKNNIPILATAETLNGVTPFPLSVQSNSLFSPLIAGNPLT…	ATGGAGCTTCCTCAACCTCGTCCCTTCAAAGCCCAAGGGAGAGAACCAACACATGATTTTTTATCGCTCTGCAGTCATTCAACTGTCCAGACAGATCCCAAGCAAACACCTTCGTCTTCTCAAGGTAGCCACTTGAAGACCCATGATTTTCTACAACCTTTAGAAAGCGTTGGTGGTTCTAAAGAAGAGACAAGTAAGATTGACACAACCTCCGAGCCGCATGCAACGCCCCCACCGCTGAAGCACGTGCTTCCCGGTGGAATAGGAACGTACACGATAAGCTCAATACCTTATTTCCATAATCATCAAAGAGTTCCTAAGCCGGAGCTTTCACCACCGATGATGTTCCCTGCTAGTGGTTGTGGTGGTGGTGTTGAGAGAAACGTTGTGGACGCTGCT…	CATTTCCTCTCAAACCAGAGAGAAAGAAAGAGAGAGAGAACTCTCTGTCTGATCGCTCTTTTTTTATTCCGATCAGATCGAAGAGTTATATTATCTGTCTCACAATTGTCGTTGTATCATCCTTGACAAGGTACGCTCTTTCTACCTTAGCTTAAATCGAATCAGTCGTCGTTTTATTTAGATTTGACTTGGACTCGTGTTTTCGGATCTCCATGCTCACGAGTTGACTTGAATTATGCGAAATTCGATTGGTTTTGAACTATAATTCTACTGAATTATGGTTTAACGTTTTGGCTTTTGAATTGTTTTGTTGACAGATCTATCGATTTGTCTAAGAGGCTGGTTTACGCTAAACCGATCAGAATTTTTATCGAGTTTCTGATCATAATTCAACGACTT…	-	554	Nucleus	7.81	60823.74	chrA03	G-box	h	10	allopolyploid
GSBRNA2T00101987001	BnaA07g27640D	BnabHLH193	S14	AIRSKHSVTEQRRRSKINERFQILREIIPNSEQKRDTASFLLEVIDYVQYL	MRTGKANQEEDDYGEEDFGSKREGPSSHNSNSAAASRDVKENDKASAIRSKHSVTEQRRRSKINERFQILREIIPNSEQKRDTASFLLEVIDYVQYLQEKVQKYEGSYPGWGQEPTKLTPWRNNHWRVQSLANGSVPVIPFPGKFEDNSVAFSGPPAVVAELQNPVESDQGRATVYKPIESQPEFDDKELPPVQPVHHPLVHGEQANNECPATSDGAGHSNNDLVVEGGTISISTAYSHELLSSLTQALQNAGVDLSHAKLSVQIELGKRANQGLTHNDPSNKNPFSSDIEGATRSRSGEGESEHAHKRMKTL*	ATGAGAACCGGAAAAGCAAATCAAGAGGAGGACGATTACGGCGAAGAAGACTTCGGCTCCAAACGCGAAGGCCCTTCTTCCCACAACAGTAACTCCGCCGCAGCGAGCAGAGATGTAAAGGAGAATGATAAGGCTAGTGCGATACGTTCTAAGCATTCGGTGACTGAGCAGCGGAGAAGAAGCAAAATCAATGAAAGGTTTCAGATTTTGAGAGAGATCATTCCCAACAGTGAACAGAAGAGAGATACTGCTTCCTTCCTTTTAGAGGTGATAGATTACGTTCAGTATTTACAAGAGAAAGTGCAAAAGTATGAAGGATCATATCCTGGTTGGGGTCAGGAACCAACTAAGTTGACTCCTTGGAGGAATAATCACTGGCGAGTTCAGAGTTTAGCTAAT…	AGGCTCGTGTCGTCGACGGGAAAGCAAAAGAAGAAAGAGGCGAGGGGGGGAATAAACTCCGACGACGAAGATGAGAACCGGAAAAGCAAATCAAGAGGAGGACGATTACGGCGAAGAAGACTTCGGCTCCAAACGCGAAGGCCCTTCTTCCCACAACAGTAACTCCGCCGCAGCGAGCAGAGGTAATTTCTCCGATCCAATTCCATGGGATTTTGCATTTCTATTGGATTTTCTCTGATTCGGTGTGTTTTGAATTTTCTGAAAGCAGATGTAAAGGAGAATGATAAGGCTAGTGCGATACGTTCTAAGCATTCGGTGACTGAGCAGCGGAGAAGAAGCAAAATCAATGAAAGGTTTGTTTAAAAAGTCTCAAGCTTTTAGGGAGGTGGAGCTCTGATC…	-	314	Nucleus	5.67	34570.9	chrA07	G-box	h	6	allopolyploid
GSBRNA2T00136062001	BnaA10g23230D	BnabHLH273	S14	TPRSKHSATEQRRRSKINDRFQMLRQLIPNSDQKRDKASFLLEVIEYIQFL	MELPQPRPFKAQGRKPTHDFLSLCSHPTLQPDPKPTPPPSSQGSHLKTHDFLQPLECVGAKEETSRIDTTRIASEKPPPPAPPPPLQHVLPGGIGTYTISPIPYFHNQQRIPKPELSPPMMFTAAAQTGGGNERIVVDENSNSNSSSYAAAASGFTLWDESGSGKKGQTRKENNAGERASIRADGAATMGQCPVVERRSQSLTNTPLSGFSSRSSSQGSGLKSQSFMDMLRSAKGTSQDDDLDDEEDFVMKKESSSTSQIHRDLRVKAEARGGGNDQKLNTPRSKHSATEQRRRSKINDRFQMLRQLIPNSDQKRDKASFLLEVIEYIQFLQEKTSKYETPYQGWNHEPAKLLNWQRNNQQLVPEGTVAFAPKLEEEKNNIPVPVLGTTQGVVIDRPET…	ATGGAGCTTCCTCAACCTCGTCCCTTCAAAGCTCAAGGGAGAAAACCAACACATGATTTTTTATCGCTCTGCAGTCATCCAACTCTCCAGCCAGATCCAAAGCCTACACCACCACCTTCTTCTCAAGGTAGCCACTTGAAAACCCATGATTTTCTACAGCCGTTAGAATGTGTTGGTGCTAAAGAAGAGACGAGTAGGATTGACACAACCAGGATAGCCTCTGAGAAGCCACCCCCGCCTGCACCGCCTCCACCGCTGCAACACGTGCTTCCCGGTGGAATAGGAACGTACACGATAAGTCCTATTCCTTATTTTCATAATCAGCAGAGGATTCCTAAACCGGAGCTGTCACCACCCATGATGTTCACTGCTGCTGCACAAACGGGTGGTGGTAATGAG…	GGGAGTGAGAGAGCTCTCTGGCTGATCTTTTTTTCCCCCGATCAGATCGAAGAGTTTGCATCTCGGAGTTCGAACTTCGGTTGCTCCGGCTTAACAGATCCAAGCTTTACCACAATTCGCCGTCGTCGTTTCATTTTCGACAAGGTACTCTAATCGTATCCGTTCGTTGATTTAGATTTGACTTGGAATCCATTTTATCGATCTCGTTGCTCACGAGTTGACTTGAATTATGCGAAATTCTGTTGGTTTGAGCTTGAATTATGGTTTTAACTTACGAATCTCTCTGCAATTTCGTTGACAGATCTATCGAATCCGTTTGTTTTGGTGATTTCTTCAGTAAATCTCGTCGAACTGGAGAATTATCTGAATTCTAAGCTCAATTTCTCTTCAACCAGCATC…	-	544	Nucleus	8.24	59418.1	chrA10	G-box	h	10	allopolyploid
GSBRNA2T00075521001	BnaAnng06580D	BnabHLH280	S14	TPRSKHSATEQRRRSKINDRFQTLRQLIPNSDQKRDKASFLLEVIQYIHFL	MEFPHSRVFEAQGRKKPTHDFLSACSNSNVHPADPMPSSQGGYPKTHDFLQPFEHVGTRPSAKEEGTRGSDDTTVASSELKSPYVHNQHVLPGGIGTYTISQMPYLNHNHLQRVPKPKVSPMFTVSQASCNERNAVEDNSVSNCSSYAAKNGFTLWNESIEKKGHTRKRQSQSFIDMIKSAKGSSQEDDMDDDEEEFVTNKESKTSTSQCQRVDLRVKVDKKGHGNEQKPNTPRSKHSATEQRRRSKINDRFQTLRQLIPNSDQKRDKASFLLEVIQYIHFLQEKVDKHEPPEGTVPVLAEAQAVDMENQQYLKRAMDTTSFPVLGQRNSFFSPELSQLCPVSSSDVAAMECENLREEEEVEELSIHKGTINISSVYSQGLLKTLSETLQTSGVDLSRS…	ATGGAGTTTCCACATTCTCGTGTCTTTGAAGCACAAGGGAGAAAAAAACCAACGCATGATTTTTTATCAGCCTGCAGTAATTCCAACGTCCATCCTGCAGATCCAATGCCTTCATCTCAAGGTGGGTATCCGAAAACTCATGATTTTCTACAACCGTTCGAACATGTTGGAACAAGACCTAGTGCCAAGGAGGAAGGGACCAGAGGTAGTGATGACACAACGGTGGCATCGTCGGAGCTGAAGTCACCGTACGTTCATAACCAGCACGTGCTTCCCGGTGGTATAGGGACTTACACGATCAGTCAAATGCCTTACTTGAATCATAACCATCTTCAGCGAGTTCCTAAACCAAAGGTCTCTCCGATGTTTACGGTGTCCCAAGCTAGCTGTAACGAGAGG…	CCTAAACAAAGAGACAGACAGAGAGAATCGGCCAAGAAAGTGAGAAAGCTCTCTCCCTCATCTGCGAGGTGACAATTGTGCATGGTAGATTCATCTATCATCTACAAGGTACTAACATTCTTACGTCTCTATTGAATCTCTTAATTACTTCATGGTTTCACTTAGATTTTTACTAACATTCTCTTGGTTTGAAATTCGATTATTATTATTTTTTGCTGAATTATGGTTTAATTATGATTGTTTTGTAATTTAGAGTCAGATCGATCGTTAGAATCTGAGAGTTCGATAGATTTTCTCTCATAATTCAGATAGTTTCAAGCTCCAATTCTCAACAAAGTCTTATCTTAAATCTGCAGCTATAAGTCGCAGATCTAAGGGAGTATCTCTCGAATTTCAACC…	-	459	Nucleus	6.69	51820.5	chrAnn_random	G-box	h	8	unknown
GSBRNA2T00135308001	BnaC02g18880D	BnabHLH329	S14	AVRSKHSVTEQRRRSKINERFQVLRELIPNSEQKRDTASFLLEVIGYVQYL	MRTGKGNQEEEDYGGEEDLGSKREGSSSASRADAKDNDKASAVRSKHSVTEQRRRSKINERFQVLRELIPNSEQKRDTASFLLEVIGYVQYLQEKVQKYEGSYPGWSQEPTKLTPWRNNHWRVQSLASHPVAVNNGSAPVIPFPGKFEDITVASAHATVSEVQNPVECDKGRAIASKSIDSQPELDDKGLPPLQPIHPLAHSEQVNNECPATSDGQGPSDDLVIESGTISISTVYSHELLSSLTQSLQNAGIDLSHAKLSVQIDLGKRANPSNKNLLTSDIEGATRSRNPSVEEDSEHSHKRMRTL*	ATGAGAACCGGAAAGGGGAATCAAGAGGAGGAGGATTACGGAGGAGAAGAGGACTTGGGCTCGAAACGGGAAGGTTCTTCTTCCGCGAGCAGAGCAGATGCAAAGGACAATGATAAGGCTAGTGCGGTACGTTCTAAGCATTCGGTGACAGAGCAGCGGAGAAGAAGCAAAATCAATGAAAGATTTCAGGTATTGAGAGAGCTGATTCCCAACAGTGAACAGAAAAGAGATACTGCTTCATTCCTTTTAGAGGTGATAGGTTATGTCCAGTATTTACAAGAGAAGGTGCAAAAGTATGAAGGATCATATCCTGGATGGAGTCAGGAACCAACAAAGTTGACTCCATGGAGGAATAATCACTGGCGAGTTCAGAGTTTAGCGAGCCATCCAGTAGCTGTA…	AGAGGCGAGCTCACGAGTCACCAGTCTACCGCAGATAATAAAAGGCTCAGCCAAATCAGGCGTCGTCACAGTCGAATTTTCCGGCGAAGATGAGAACCGGAAAGGGGAATCAAGAGGAGGAGGATTACGGAGGAGAAGAGGACTTGGGCTCGAAACGGGAAGGTTCTTCTTCCGCGAGCAGAGGTAATTCTCCTGCCCAATTCTGTGGGATTTGCATTTCGATTTGTGTTGAATTGGAGCTATTTCGATTTGAATCGAGATGGGTTTTTCTTGGAAGAGATTGGGTTGAATCCGATTTGTCTGATTCGGTGTTTGATTTTTGAAGCAGATGCAAAGGACAATGATAAGGCTAGTGCGGTACGTTCTAAGCATTCGGTGACAGAGCAGCGGAGAAGAAGC…	-	307	Nucleus	5.73	33671.1	chrC02	G-box	h	6	allopolyploid
GSBRNA2T00071733001	BnaC02g41800D	BnabHLH340	S14	TPRSKHSATEQRRRSKINDRFQTLRQLIPNSDQKRDKASFLLEVIQYIHFL	MEFPHSRVFEAQGRKKPTHDFLSACSNSNVHPADPMPSSQGGYPKTHDFLQPFEQVGTRASAKEEGTRGSDDTTVASSELKSPYVHNQHVLPGGIGTYTISQMPYLNHNHLQRVPKPKVSPMFTVSQASCNERNAVEDNSVSNCSSYAAKNGFTLWNESIEKRGHTRNRQSQSFMDMIKSAKGNSQEDDMDDDDEEFVTNKGSNTSTSQSQRVDLRVKVDKKGHGNEQKPNTPRSKHSATEQRRRSKINDRFQTLRQLIPNSDQKRDKASFLLEVIQYIHFLQEKVDKHEPPEGTVPVLAEAQAVDMEHQHYLKRATDTTSFPVLGQRNSFFSPELSQLCPVSSSDVAAMECENLREEEEVEELSIHKGTISISSVYSQGLLKTLSETLQSSGVDLSRS…	ATGGAGTTTCCACATTCTCGTGTCTTTGAAGCACAAGGGAGAAAAAAACCAACGCATGATTTTTTATCAGCCTGCAGTAATTCCAACGTCCATCCTGCAGATCCAATGCCTTCATCTCAAGGTGGGTATCCGAAAACTCATGATTTTCTACAACCGTTCGAACAGGTTGGAACAAGAGCTAGTGCCAAGGAGGAAGGGACCAGAGGTAGTGATGACACAACGGTGGCATCGTCGGAGCTGAAGTCACCGTACGTTCATAACCAGCACGTGCTTCCCGGTGGTATAGGGACTTACACGATCAGTCAAATGCCTTACTTGAATCATAACCATCTTCAGCGAGTTCCTAAACCAAAGGTCTCTCCGATGTTTACGGTGTCCCAAGCTAGCTGTAACGAGAGG…	AGTTCCTCATCTCCTAAACAAAGAGACAGACAGAGAGAATCGGCCAAGAAAGTGAGAAAGCTCTCTCCCTCATCTGCGAGGTGACAATTGTGCATGGTAGATTCATCGATCATCTACAAGGTACTAACATTCTTACGTCTCTATTGAATCTCTTAATTACTTCATGGTTTCACTTAGATTTTTACTAACATTCTCTTGGTTTGAAATTCGATTATTATTATTTTTTGCTGAATTATGGTTTAATTATGATTGTTTTGTAATTTAGAGGCAGATCGATCGTTCGATAGATTTTCTTTCATAATTCAGATACTTTCAAGCTCCAATTCTCAACAAAGTCTTATCTTAAATCTGCAGCTATAAGTCGCAGATCTAAGGGAGTATCTCTCGAATTTCGACCAC…	-	459	Nucleus	6.48	51632.1	chrC02	G-box	h	8	allopolyploid
GSBRNA2T00134529001	BnaC03g03390D	BnabHLH344	S14	TPRSKHSATEQRRRSKINDRFQKLRQLVPNSDQKRDKASFLLEVIEYIQFL	MELPQPRPFKAQGREPTHDFLSLCSHSTVQTDPKPTPSSSHAGSHLKTHDFLQPLESVGGSKEETSRIDTTSEPPAPPPPLKHVLPGGIGTYTISSIPYFHNHQRVPKPELSPPMMFTASGGGGGGGGVERNVVDAAAVASGLTLWDESGSGTKGQTRKENNAGERANIRADAATTIGQWPAQSLTNNNPLSGFSSRSSSQGSGLKSQSFMDMIRSAKGTSQDDDLDDEDDFFMKKESSSTSQIRTVDMRVKAEARGAGNNDPKMNTPRSKHSATEQRRRSKINDRFQKLRQLVPNSDQKRDKASFLLEVIEYIQFLQEKTSKYETPYQGWNQEPAKLLNWQRNNQQLVPEGTVAFAPKLEEEKNNIPILATAETLNRVTPFPLSVQSNSLFSPVIAGN…	ATGGAGCTTCCTCAACCTCGTCCCTTCAAAGCCCAGGGGAGAGAACCAACACATGATTTTTTATCGCTCTGCAGTCATTCAACTGTCCAGACAGATCCCAAGCCAACACCTTCTTCTTCTCATGCAGGTAGCCACTTGAAGACCCATGATTTTCTACAACCGTTAGAAAGCGTTGGTGGTTCTAAAGAAGAGACAAGTAGGATTGACACAACCTCCGAGCCGCCTGCACCGCCCCCACCGCTGAAGCACGTGCTTCCCGGTGGAATAGGAACGTACACGATAAGCTCAATACCTTATTTCCATAATCATCAAAGAGTTCCTAAGCCGGAGCTTTCACCACCAATGATGTTCACTGCTAGTGGTGGTGGTGGTGGTGGTGGTGGTGTTGAGAGAAACGTT…	CATTACCTCTCAAACCACAGAGAGAGAAAGAGAGAGAGAACTCTCATGGCTGATCGCTCTTTTTTTATTCCGATCAGATCGAAGAGTTATATTATCTGTCTCACAATTGTCGTTGTATAATCCTTGACAAGGTACGCTCTTTCTACCTTAGCTAAAATCGAATCCGTTGTCGTTTTATTTAGATTTGACTTGGACTCGTGTTTTCGGATCTCCATGCTCACGAGTTGACTTGAATTATGCGAAATTCGATTGGTTTTGAACTATAATTCTACTGAATTATGGTTTAACGTTTTGGCTTTTGAAATGTTTTGTTGACAGATCTATCGATTTCTCTAAGAGGCTGGTTTACGCTAAACCGATCAGAATTTTTATCCAGTTTCTGATCATAATTCAACGACT…	-	506	Nucleus	6.86	55268.3	chrC03	G-box	h	9	allopolyploid
GSBRNA2T00054850001	BnaC06g29910D	BnabHLH473	S14	AIRSKHSVTEQRRRSKINERFQILREIIPNSEQKRDTASFLLEVIDYVQYL	MRTGKANQEEDDYGEEDFGSKREGPSSNHSNSAAASRADVKENDKASAIRSKHSVTEQRRRSKINERFQILREIIPNSEQKRDTASFLLEVIDYVQYLQEKVQKYEGSYPGWSQEPTKLTPWRNNHWRVQSLANGSVPLIPFPGKFEENSVAFSGPAVAEMQNPVESDQGRTAVYKPIDSQPEFDDNKELPPVQPIHHPLVHGEQANNECPATSDGAGQSNNDLVVEGGTISISTAYSHELLSSLTQALQNAGVDLSHAKLSVQIDLGRRANQGLTHNDPSNKNPFSSHTEGATRSRNPSVEGESEHAHKRMKTL*	ATGAGAACCGGAAAAGCAAATCAAGAGGAGGACGATTACGGAGAAGAAGACTTCGGCTCCAAACGCGAAGGCCCTTCTTCCAACCACAGTAACTCCGCCGCAGCGAGCAGAGCAGATGTAAAGGAGAATGATAAGGCTAGTGCGATACGCTCTAAGCACTCGGTGACGGAGCAGCGGAGGAGAAGCAAAATCAATGAAAGGTTTCAGATTTTGAGAGAAATCATTCCCAACAGTGAACAGAAAAGAGATACTGCTTCCTTCCTTTTAGAGGTGATAGATTACGTCCAGTATCTACAAGAGAAAGTGCAAAAGTATGAAGGATCATATCCTGGATGGAGTCAGGAACCAACTAAGTTGACTCCTTGGAGGAATAATCACTGGCGAGTTCAGAGTTTAGCT…	GAATCAAAGCTGAGCCCCAGAGTCGAAAAAAGCAAATAGGCTCGTCGACGGGAAAGCAAAAGAAGAAAGAGGAAGAACAAACTCCGACGACGAAGATGAGAACCGGAAAAGCAAATCAAGAGGAGGACGATTACGGAGAAGAAGACTTCGGCTCCAAACGCGAAGGCCCTTCTTCCAACCACAGTAACTCCGCCGCAGCGAGCAGAGGTAATTTCTCCGATCCAATTCCATGGGGTTTGCATTTCCTCTGATTCGGTGTGTTTTGAATTTTCTGAAAGCAGATGTAAAGGAGAATGATAAGGCTAGTGCGATACGCTCTAAGCACTCGGTGACGGAGCAGCGGAGGAGAAGCAAAATCAATGAAAGGTTTGTTTGATTCAGCTGTTAGAAAAGTCTCAA…	-	316	Nucleus	5.76	34904.2	chrC06	G-box	h	6	allopolyploid
GSBRNA2T00015950001	BnaC09g47800D	BnabHLH559	S14	TPRSKHSATEQRRRSKINDRFQMLRQLIPNSDQKRDKASFLLEVIEYIQFL	MELPQPRPFKAQGRKPTHDFLSLCSHPTLQPDPKPTPPPSSQAGSHLKTHDFLQPLDCVGAKEETSRVDTTRIASEKPPPPAPPPPLQHVLPGGIGTYTISPIPYFHNQQRIPKPELSPPMMFTAAAQAGGGNERNVVDEISNSNSSSYAAAASGFTLWDESGSGKKGQTRKENNAGERASIRADGAATMGQWPAVERRSQSLTNTPLSGFSSRSSSQGSGLKSQSFMDMLRSAKGTSQDDDLDDEEDFVTKKESSSTSQIHRDLRVKAEARGVGNDQKLNTPRSKHSATEQRRRSKINDRFQMLRQLIPNSDQKRDKASFLLEVIEYIQFLQEKTSKYETPYQGWNHEPAKLLNWQRNNQQLVPEGTVAFAPKLEEEKNNIPVPVLGTTQGVVIDRPE…	ATGGAGCTTCCTCAACCTCGTCCCTTCAAAGCTCAAGGGAGAAAACCAACACATGATTTTTTATCGCTCTGCAGTCACCCAACTCTCCAGCCAGATCCAAAGCCTACACCACCACCTTCTTCTCAAGCAGGTAGCCACTTGAAAACCCATGATTTTCTACAACCGTTAGACTGCGTCGGTGCTAAGGAAGAGACGAGTAGGGTTGACACAACCAGGATAGCTTCTGAGAAGCCACCTCCGCCTGCACCGCCTCCACCGCTGCAACACGTTCTTCCCGGTGGAATAGGAACGTACACGATAAGTCCTATTCCTTATTTTCATAATCAGCAGAGGATTCCTAAGCCGGAGCTGTCACCACCCATGATGTTCACTGCTGCTGCACAAGCGGGTGGTGGTAAT…	GAGAGAGCTCTCTGGCTGATCTTTTTTTTTTCCCCGATCAGATCGAAGAGCTTGCGTCTCGGAGTTCGAACTTCGGTTGCTCCGGCTTAATAGATCCAAAGCTTCACCACAATTCGCCGTCGTTGTTTCATTATCGACAAGGTACGCTTTTTTTTCTTTCTGTCGTTGATTTAGATTTGACTTGGAATCCAGTTTATCGATCTCGATGCTCACGAGTTGACTTGAATTATGCGAAATTCTGTTGGTTTGAGCTTGAATTTTGCTGAAATATGGTTAAACTTACGAATCTCTCTGCAATTTCGTTGACAGATCTATCGAGTCCGTTTGTTTCGGTGATTTCTTCAGTAAATCTCGTCGAACTGGAGAATTATCTGAATTCTAAGCTCAATTTCTCTTCCA…	-	547	Nucleus	8.3	59742.3	chrC09	G-box	h	10	allopolyploid
GSBRNA2T00091343001	BnaA01g07690D	BnabHLH008	S15	QPSPSSQSTLKVRKEKLGGRIAALHQLVSPFGKTDTASVLSEAIGYIRFL	MAPGNPNWWNVSGSMRPPQPLMGHQHGPLPPQMAPNNYVRPQMMPTLLPPFMPYPATSSSPSLPNNPNLSSWLESNDLPPESWSLSQLLLGGLMMGEDERLEMMKHHNHHVEQQHHNFQGKMGLENWEEQVLSHQQASMGVDDIKQESNINNSNGYLTPSPNSPPNKSCVSTITTTSLNSNDDNNNNNNNSMLDFSSIHNGLNLSEGKHIPPDRSSECNSLEIGGSTNKKPRLQPSPSSQSTLKVRKEKLGGRIAALHQLVSPFGKTDTASVLSEAIGYIRFLQSQIEALSHPYFGTTASGNMRHQQLLLNDQCMKRREASFSSTETQNANEEPKKDLRSRGLCLVPISCTLQVGSDNGADYWAPALGSAGFH*	ATGGCGCCTGGAAACCCTAATTGGTGGAACGTAAGCGGCAGCATGAGGCCACCACAACCGTTGATGGGTCATCAGCATGGGCCGTTGCCGCCACAAATGGCCCCTAACAATTATGTCCGACCACAAATGATGCCGACTCTCTTGCCGCCCTTCATGCCATACCCGGCAACTTCTTCTTCGCCGTCTTTGCCTAATAACCCTAATCTCTCCTCTTGGCTCGAAAGCAATGATCTCCCTCCTGAGTCTTGGAGCCTTAGCCAACTTCTTTTGGGTGGATTGATGATGGGAGAGGACGAGAGATTGGAGATGATGAAGCATCATAATCATCATGTTGAACAGCAGCACCATAATTTTCAAGGGAAGATGGGATTAGAGAACTGGGAAGAACAAGTGCTAAGC…	ATGGCGCCTGGAAACCCTAATTGGTGGAACGTAAGCGGCAGCATGAGGCCACCACAACCGTTGATGGGTCATCAGCATGGGCCGTTGCCGCCACAAATGGCCCCTAACAATTATGTCCGACCACAAATGATGCCGACTCTCTTGCCGCCCTTCATGCCATACCCGGCAACTTCTTCTTCGCCGTCTTTGCCTAATAACCCTAATCTCTCCTCTTGGCTCGAAAGCAATGATCTCCCTCCTGAGTCTTGGAGCCTTAGCCAACTTCTTTTGTAACTCTCATCTCTCTCTCCCCTCCATATATAGAGATATTCCGAAACGAAAATATTCTCTCTAAGCACATGATCTTGAGTTCATCACCTAATCAACTTCATGACTTTGTTTTGTCATGTGTTGTAACCT…	-	374	Nucleus	6.19	41061.81	chrA01	Atypical	a	6	allopolyploid
GSBRNA2T00092253001	BnaA01g22830D	BnabHLH017	S15	VTTPSPLPNFKVRKENLRDQITSLQQLVSPFGKTDTASVLQEAIEYIKFL	MADEFQATAAICGSGGGAWWSSPRSVMSPSDHFLSPYFGATITSDDFGCQENNIKSRNTCTDNNIISGQREADSDSGGSTVTIDSTMQMMGLGFSSNSSSDWNHTILQEDLNSSFLRSSQNHGQGFSSTTASPYLLNPACSSTSSSSSLLRTFYDPEPNPYSFVSTTSCSLNNPHASWANKKINPNHQASYGLINNFSDNTNSLPFWSSSLTTNLNNTTHNSYVTTPLIIPPRVDDKTKKTRGQSESLKRGKYNEPASKKQRVTTPSPLPNFKVRKENLRDQITSLQQLVSPFGKTDTASVLQEAIEYIKFLHDQVTVLSTPYMKQGAPIHQQQQDGNDNQELRAHGLCLVPISSTFPVANETTADFWTPTFGGNNFR*	ATGGCTGATGAGTTTCAAGCTACGGCAGCAATTTGCGGTAGCGGAGGCGGTGCTTGGTGGAGCTCGCCGAGAAGCGTTATGTCTCCTTCGGATCATTTCTTGTCGCCTTATTTCGGAGCTACAATCACTTCCGATGATTTTGGCTGTCAAGAGAATAATATCAAATCTAGGAATACTTGTACAGACAACAACATCATTTCTGGGCAGCGAGAGGCCGATTCCGACAGTGGAGGAAGCACCGTGACGATTGACTCGACGATGCAAATGATGGGTCTAGGGTTTTCCTCGAACTCTTCTTCAGATTGGAACCACACAATTTTACAGGAAGACTTAAACTCAAGCTTCTTAAGGAGCTCACAAAATCATGGCCAAGGATTCTCATCGACAACTGCTTCACCT…	ATACCAGCGTTTCACATTCACGCCCTTCATATCACATAATACACAAACTCTTGACCTTTGTCTAATAACGATCTAGGGGTGAGCATATAGTAAAACTTTCTGATTCTGTTTACATACATGGCTGATGAGTTTCAAGCTACGGCAGCAATTTGCGGTAGCGGAGGCGGTGCTTGGTGGAGCTCGCCGAGAAGCGTTATGTCTCCTTCGGATCATTTCTTGTCGCCTTATTTCGGAGCTACAATCACTTCCGATGATTTTGGCTGTCAAGAGAATAATATCAAATCTAGGAATACTTGTACAGACAACAACATCATTTCTGGGCAGCGAGAGGCCGATTCCGACAGTGGAGGAAGCACCGTGACGATTGACTCGACGATGCAAATGATGGGTCTAGGGTTT…	-	379	Nucleus	6.13	41446.53	chrA01	Atypical	a	6	allopolyploid
GSBRNA2T00096061001	BnaA01g26110D	BnabHLH022	S15	NQEKPSVGTAKVRKERLGERIAALQQLVSPYGKTDAASVLHEAMGYIKFL	MGDTREDQEDRAMMETAGVSSFSELLMLSGGVLSSSDHHLNDIGADGGEDSFGFVFSGSTGSRMLCFSGDCQNDDESLFLQPSLPSGVSVSDPSCTTNICKNSNDACADNKSTKSSTKKRIGSVNGQTMDHNRKPSKKCKQNQEKPSVGTAKVRKERLGERIAALQQLVSPYGKTDAASVLHEAMGYIKFLQDQIQVLCSPYLTNYSLDGGVVTGDVRAGKKVRDLRSRGLCLVPVSSTVLLESSNGADFWSPATMGHTTSSSH*	ATGGGAGATACCAGAGAGGATCAAGAAGACAGAGCTATGATGGAAACTGCCGGAGTCTCGAGCTTCTCGGAGCTTCTTATGTTGTCGGGCGGCGTTCTCAGCTCCTCCGACCACCACCTCAACGATATTGGTGCCGATGGTGGAGAAGACAGCTTCGGTTTTGTATTCTCCGGTTCAACTGGATCAAGAATGCTTTGTTTCAGTGGAGACTGCCAAAACGACGACGAATCGCTCTTCCTACAACCTTCTCTTCCCTCCGGAGTCTCGGTTTCTGACCCTTCATGCACTACCAACATTTGCAAGAACTCAAACGACGCGTGTGCGGACAATAAATCTACCAAATCATCAACCAAGAAGAGAATCGGGTCGGTCAATGGGCAAACTATGGATCATAACCGA…	AACACTTTTCTTCTGGTTCTTGTCTCTCACCTTCTTCTTCCACAAAGGTACTAGTAATAATAATCAAGAAAAATCACAATGGGAGATACCAGAGAGGATCAAGAAGACAGAGCTATGATGGAAACTGCCGGAGTCTCGAGCTTCTCGGAGCTTCTTATGTTGTCGGGCGGCGTTCTCAGCTCCTCCGACCACCACCTCAACGATATTGGTGCCGATGGTGGAGAAGACAGCTTCGGTTTTGTATTCTCCGGTTCAACTGGATCAAGAATGCTTTGTTTCAGTGGAGACTGCCAAAACGACGACGAATCGCTCTTCCTACAACCTTCTCTTCCCTCCGGAGTCTCGGTTTCTGACCCTTCATGCACTACCAACATTTGCAAGAACTCAAACGACGCGTGT…	-	265	Nucleus	6.07	28218.45	chrA01	Atypical	a	4	allopolyploid
GSBRNA2T00017048001	BnaA01g36370D	BnabHLH027	S15	SEAASPSPPFKVKKEKMSDRIAALQQLVSPFGKTDQASVLSEAIEYIKFL	MGDHHDFINSGSWWKVSSSSSISSSSSMRANSIESGGSAAFHDKLHHSLATDHHVQMIGLGLSSQSHVDQWNQSLLRGDSKAETGFGVMLQENLNLDATSNANANTTSYQLQESDPSHHQALWRDPHINNSDFKPQLNMTSSNNRGFFLDHQFSPHGSSSTDSSTVTCQGFSSDNPSNTLYGPTATTPNSSSAMFHHHQAAGFNMPGSSDQQPSRTHQASNLGYSQFGSSTGNYDQTALRFSNNATFWNPTATAGNVGPTHHDASSNYFPALQPPQIHAPSFDEQPKGMSEIKDLSSSEVKRAGGDQPAAKRAKSEAASPSPPFKVKKEKMSDRIAALQQLVSPFGKTDQASVLSEAIEYIKFLHQQVSALSNPYMNSGASLQHQQSDHPKELEVSKEP…	ATGGGAGATCATCATGATTTCATCAACTCAGGAAGCTGGTGGAAAGTATCTTCTTCTTCCTCAATATCTTCTTCCTCTTCCATGAGAGCAAACTCAATTGAATCTGGTGGTTCTGCTGCTTTCCATGATAAGCTTCATCATTCATTAGCTACTGATCATCATGTGCAGATGATTGGTTTAGGGCTCTCTTCACAATCACATGTAGATCAATGGAACCAATCTCTCTTAAGAGGAGATAGTAAAGCGGAGACAGGCTTTGGAGTGATGCTTCAAGAGAATCTCAATTTAGATGCGACCTCAAACGCAAACGCTAACACAACGTCTTACCAGTTGCAAGAATCTGATCCCTCTCACCACCAAGCTTTGTGGCGAGACCCACACATCAATAACAGCGATTTC…	ATGGGAGATCATCATGATTTCATCAACTCAGGAAGCTGGTGGAAAGTATCTTCTTCTTCCTCAATATCTTCTTCCTCTTCCATGAGAGCAAACTCAATTGAATCTGGTGGTTCTGCTGCTTTCCATGATAAGCTTCATCATTCATTAGCTACTGATCATCATGTGCAGATGATTGGTTTAGGGCTCTCTTCACAATCACATGTAGATCAATGGAACCAATCTCTCTTGTGAGTATTCAATTTGTTTCCAAATTTTTTGGTTTCAAATCATAAAATTTATAAGCGTTAAGATTGTGTATTTTGTGTGTTTGTTTTACTTTGTGGGGAACAAAAGAAGAGGAGATAGTAAAGCGGAGACAGGCTTTGGAGTGATGCTTCAAGAGAATCTCAATTTAGATGC…	-	436	Nucleus	6.08	47182.35	chrA01_random	Atypical	a	6	allopolyploid
GSBRNA2T00142053001	BnaA03g14680D	BnabHLH054	S15	RHKSDSSFSSKERKDKVGERVSALQQLVSPYGKTDTASVLLETMQYIQFL	MKRHKSDSSFSSKERKDKVGERVSALQQLVSPYGKTDTASVLLETMQYIQFLQEQVKVLSAPYLQTSPTITQEEMVDHSLRSRGLCLVPMEYTLGVAQSNGADIWAPINMAGVMQKFLVASMFMWMLPIAILYAFNHDFLPGSTTLSPHSLTLLSGFLAVVSVNVVIVFYICLALKEPTDKHKPDASFVAEAKDSVKKLTSGVPSTDPALKKQE*	ATGAAACGACACAAGTCTGATTCCTCTTTCTCTTCCAAGGAGAGGAAGGACAAGGTAGGAGAACGTGTTTCAGCTCTTCAACAGCTAGTTTCCCCTTATGGAAAGACCGACACTGCATCAGTTCTTCTAGAGACGATGCAATACATTCAGTTTCTTCAAGAACAAGTCAAGGTTCTAAGCGCTCCATATCTTCAAACATCGCCCACTATTACGCAGGAAGAGATGGTGGATCACAGTTTGAGAAGCAGAGGGTTATGTCTTGTCCCAATGGAGTATACGTTAGGGGTTGCTCAAAGCAACGGTGCTGATATATGGGCTCCTATCAATATGGCTGGAGTTATGCAGAAGTTCCTTGTTGCATCAATGTTCATGTGGATGCTTCCTATTGCCATCTTATAT…	CTCTCTCTCTCTCTCTCTCTACCTCACGACTCTTTAAGTTACGACGCAGTTTGCATCCAAACGCAAACATCTGCTTTTAGCGTCCGCTCGAGCTTTCATTGAAGTACTGGACAGCTAGACTTTCTTTTTTCAAGATCTAAACACACCGTGTTGTATGCTTTGGGTTAGAAACCAAAAGGTTGACAATAAAAACACATTTAGAAGCTTAAAAGGAGTTTGTGAAGTTCTTGTTGGTTAGTGTGCTGTTTCTGGCAAATGCAGAGTCTCTTCTCTATGTAAGTCCTTTAATATCACTCAGTTCTTTTGCTTATTTCTTTTTAATGGACCAACTTCAAGTCTAATATTAAAACCTTTAGAGCAATATAGATCAAATAGGCTTTGATTGGTGTCCATGCTAAA…	ATGATGATGGAGAATAAGCGCAGTGTCTGTTCTTTTGAAGAAAGCAGCATGAAACGACACAAGTCTGATTCCTCTTTCTCTTCCAAGGAGAGGAAGGACAAGGTAGGAGAACGTGTTTCAGCTCTTCAACAGCTAGTTTCCCCTTATGGAAAGACCGACACTGCATCAGTTCTTCTAGATGCGATGCAATACATTCAGTTTCTTCAAGAACAAGTCAAGGTTCTAAGCGCTCCATATCTTCAAACAACGTCCACTATTACGCAGGAAGAGATGGTGGATCACAGTTTGAGAAGCAGAGGGTTATGTCTTGTCCCAATGGAGTATACGTTAGGGGTTGCTCAAAGCAACGGTGCTGATATATGGGCTCCTGTGAAGACTCCAACATCTCCTGCTTTTCAA…	215	Nucleus.	6.73	14886	chrA03	Non-E-box	a	6	allopolyploid
GSBRNA2T00137332001	BnaA03g35890D	BnabHLH067	S15	SEAPSPSPASKVRKEKMGDRIAALQQLVSPFGKTDAASVLSEAIEYTKFL	MGDHHDFINSGSWWKVSSSSSTSSSMRASSIVSGGSDVFDEKLHSSLATDHHLQMIGLGLSSQSPVDQWNQPLLRGDSKAETSFGAMLQENLNLDATSNANAIQESDSSNHQALWRDTQINNSDFKPQLNMTSSNRGFFLEHQFSPHGSSSTDSSTVTCQGFAVDNSLYGTATTPSSSSAMFHQGAGFNLPGSSDQQPLRNHQQRNLGYGNYDQLASTWFSRSSPPKPNSPLRFSNNATFWNPAATAGNVGPTHHDASSNFFPALRPPQIHAPSFDKQKASICFLYIYHDITKVPDSKSNEVKRGGADQPAAKRAKSEAPSPSPASKVRKEKMGDRIAALQQLVSPFGKTDAASVLSEAIEYTKFLHQQVSALSNPYMKSGASLQHQQMSDHHKELEVS…	ATGGGAGATCATCATGATTTCATCAACTCAGGAAGCTGGTGGAAAGTATCTTCTTCTTCCTCAACATCTTCTTCCATGAGAGCAAGCTCAATTGTATCTGGCGGTTCTGATGTTTTCGACGAAAAGCTTCATTCTTCATTAGCTACTGATCATCATCTACAAATGATTGGTTTAGGGCTTTCTTCACAGTCACCTGTTGATCAATGGAACCAACCTCTCTTAAGAGGAGATAGTAAAGCGGAGACAAGCTTTGGAGCGATGCTTCAAGAGAATCTCAATTTAGATGCCACCTCAAACGCAAACGCTATTCAAGAATCTGATTCCTCTAACCACCAAGCTTTGTGGCGAGATACACAGATCAATAATAGCGATTTCAAACCGCAGCTAAATATGACGAGC…	ATGGGAGATCATCATGATTTCATCAACTCAGGAAGCTGGTGGAAAGTATCTTCTTCTTCCTCAACATCTTCTTCCATGAGAGCAAGCTCAATTGTATCTGGCGGTTCTGATGTTTTCGACGAAAAGCTTCATTCTTCATTAGCTACTGATCATCATCTACAAATGATTGGTTTAGGGCTTTCTTCACAGTCACCTGTTGATCAATGGAACCAACCTCTCTTGTGAGTCTTTCAACTTGCTTCTTTTATGTTTTTTCAATATATCATAAATCATAATATTTATGAAGCTTAGAGATTGTGTCTTTTTTTTTTCTTTGCGGGGAACAAAAGAAGAGGAGATAGTAAAGCGGAGACAAGCTTTGGAGCGATGCTTCAAGAGAATCTCAATTTAGATGCCACC…	-	439	Nucleus	6.4	47730.48	chrA03	Atypical	a	6	allopolyploid
GSBRNA2T00074105001	BnaA05g11200D	BnabHLH120	S15	RHKSDLSFSSKERKDKVGERISALQQLVSPYGKTDTASVLLEAMQYIQFL	MMMENKRNVCSLEDNSIKRHKSDLSFSSKERKDKVGERISALQQLVSPYGKTDTASVLLEAMQYIQFLQEQVKVLSAPYLQTTPITTHEEELGEYRLRSRGLCLVPMEYTVGVAQTNGADIWAPVKTPV*	ATGATGATGGAGAATAAGCGCAATGTATGCTCTCTTGAAGATAACAGCATTAAACGACACAAGTCTGATCTCTCTTTCTCTTCCAAGGAGAGGAAGGATAAGGTGGGAGAACGTATCTCAGCTCTTCAACAGCTAGTTTCCCCTTATGGAAAGACCGACACAGCATCAGTTCTTCTAGAGGCAATGCAATACATTCAGTTTCTTCAAGAACAAGTCAAGGTTCTAAGCGCTCCATATCTTCAAACAACCCCAATTACCACACACGAGGAGGAGCTGGGGGAGTACAGATTGAGAAGCAGAGGGTTATGTCTTGTCCCAATGGAGTACACAGTAGGTGTTGCTCAAACCAATGGTGCTGATATTTGGGCTCCTGTAAAGACTCCAGTCTAA	ACACAAACAAAGTTCTCTCTCTCCCTCATGTCGAGTTTTCTGCGGTTGCCCTATCTCATGACCCTTTAGGTTAACGGCGTTTTCATCAAACCTCTGGTTTTCGTGGACTTTCTTTTCAAGATCAAAAGCCTTGTTTTTGCTTTTGGGTTATAAACCAAAAAAGGTGACAAAAGAAAAAACACATGGAAGCTTAGAAGAAGAAAGCTTTCAGAGTTTGTGAGGTTGTTGTTGGTTAGTTTGTTGTTTTCTAGCAAATGCTGAGTCTCTTCTCTCTGTAAGTTCTTTGATATCATCTTCCCATTAATTTCCTCTGTTTTTTTCCACATTTTGGTATTGTTTACCAACTTAAACTAGACTAATCTTAATCATATAGAGCAAGATGGATTAAAGATTTTTTTC…	-	130	Nucleus	6.73	14592.7	chrA05	Non-E-box	a	4	allopolyploid
GSBRNA2T00009289001	BnaA05g20270D	BnabHLH128	S15	SEAASPSPAFKVRKEKMGDRIAALQQLVSPFGKTDAASVLSEAIEYIKFL	MGDHHDFINSGSWWKVSSSSSISSSSSMRANSNESGGSAVFHDKLHHQDHHSLATDHHLQMIGLGLSSQSPVDQWNQSLLRGDSKAETSFGGMLQENLNLDATSNANANTTSSTTSYQLQESDSSHHQALWRDPHINNNDFKPQLNMTSSNRGFFSDHPQFSPHGSSSTDSSTVTCQGFSIDNSTNTMYGTSTTPNSSSAMFHQHQGAGYNLAGSSEQQPSRNHQQSNLGYSQFGSSTGNYDQIATALPSTWFLRSSPPKPHSPLRFSNNATFWNPAATAGNVGPTQHDASSNFFPSIQPPQLHRPSFEEQPKSVSEIRDSSSSDVKRGGGDQPAAKRAKSEAASPSPAFKVRKEKMGDRIAALQQLVSPFGKTDAASVLSEAIEYIKFLHQQVSALST…	ATGGGAGATCATCATGATTTCATAAACTCTGGAAGCTGGTGGAAAGTATCTTCTTCTTCCTCAATATCTTCTTCCTCTTCCATGAGAGCAAACTCAAATGAATCTGGTGGTTCTGCTGTTTTCCATGATAAGCTTCATCATCAAGATCATCATTCGTTAGCTACTGATCACCATCTACAGATGATTGGTCTAGGGCTTTCTTCACAATCACCAGTTGATCAATGGAATCAATCTCTCCTAAGAGGAGATAGTAAAGCGGAGACAAGCTTCGGAGGGATGCTTCAAGAGAATCTCAATTTAGATGCGACCTCAAACGCAAACGCTAACACGACGTCATCCACAACGTCTTACCAGCTTCAAGAATCTGATTCCTCTCACCACCAAGCTTTGTGGCGAGAC…	ATGGGAGATCATCATGATTTCATAAACTCTGGAAGCTGGTGGAAAGTATCTTCTTCTTCCTCAATATCTTCTTCCTCTTCCATGAGAGCAAACTCAAATGAATCTGGTGGTTCTGCTGTTTTCCATGATAAGCTTCATCATCAAGATCATCATTCGTTAGCTACTGATCACCATCTACAGATGATTGGTCTAGGGCTTTCTTCACAATCACCAGTTGATCAATGGAATCAATCTCTCCTGTGAGTCTTCAGATTGTTTCCTTTTTTCTTGGTTCGAATCATTGTGTAACAATAAACTTAATGATTGTGTGTTCTGTCTTTTGTTTTTTTCATTGCGGGGAACAAAAGAAGAGGAGATAGTAAAGCGGAGACAAGCTTCGGAGGGATGCTTCAAGAGAAT…	-	462	Nucleus	6.22	50104.4	chrA05	Atypical	a	6	allopolyploid
GSBRNA2T00083361001	BnaA05g20570D	BnabHLH129	S15	NQDKSSVGIAKVRKERLGERIAALQQLVSPYGKTDAASVLHEAMGYIKFL	MGDTAEDQDDQTMVEAVGVPSFSELLMLSDGFLSSSEDHHREVNGGDGGEDSFGFVFSGTNGSKMLCFSGDCQNGDESLFQEPSLPSGVSVSDPSSCTINTCKNSNDTCTNEKSTKSSNKKRTGSGNGQNMDHNQKPSKKCKKNQDKSSVGIAKVRKERLGERIAALQQLVSPYGKTDAASVLHEAMGYIKFLQDQIQVLCSPYLINYSLDGGAVTGDVMPGKKVRDLRSRGLCLVPVSSTVHVENSNGADLWSPATASMGHTMSPSQ*	ATGGGAGATACCGCAGAAGACCAAGATGACCAAACTATGGTGGAAGCTGTCGGAGTCCCGAGCTTCTCGGAGCTTCTTATGTTGTCGGACGGGTTTCTCAGCTCCTCTGAAGACCACCACCGCGAAGTTAACGGTGGCGATGGTGGAGAAGACAGCTTCGGTTTTGTATTCTCCGGTACAAATGGGTCAAAAATGCTCTGTTTCAGCGGAGACTGTCAAAACGGCGACGAATCGCTCTTCCAAGAACCTTCTCTTCCTTCCGGAGTATCCGTTTCTGATCCTTCTTCATGCACTATTAACACTTGCAAGAACTCGAATGACACTTGTACTAACGAGAAATCAACTAAATCTTCAAACAAGAAGAGAACCGGGTCGGGTAATGGGCAAAACATGGATCAT…	ATGGGAGATACCGCAGAAGACCAAGATGACCAAACTATGGTGGAAGCTGTCGGAGTCCCGAGCTTCTCGGAGCTTCTTATGTTGTCGGACGGGTTTCTCAGCTCCTCTGAAGACCACCACCGCGAAGTTAACGGTGGCGATGGTGGAGAAGACAGCTTCGGTTTTGTATTCTCCGGTACAAATGGGTCAAAAATGCTCTGTTTCAGCGGAGACTGTCAAAACGGCGACGAATCGCTCTTCCAAGAACCTTCTCTTCCTTCCGGAGTATCCGTTTCTGATCCTTCTTCATGCACTATTAACACTTGCAAGAACTCGAATGACACTTGTACTAACGAGAAATCAACTAAATCTTCAAACGTAAGGCTCTGATTTTTTATTCCTTTGCGTATTTTGGTAGAA…	-	269	Nucleus	5.39	28588.7	chrA05	Atypical	a	4	allopolyploid
GSBRNA2T00037029001	BnaA08g08080D	BnabHLH200	S15	SGRSTRSTDKELPKAKFRDKITTLQQIVSPFGKTDTASVLQEAITCINFL	MIREERTPNSSWWEDVQLHHHTDHANSISTSFYHNNNSKASCEGDDISISTVNASNRFDLTAESSNHHSLRAPNQPTSTSDELHRNHVVYSNNHHWGFLRMPGPGRSLGDQMGHHHHNHITSSKNKSSTAPELSFEPVCDNTNGNVGSTTQTKQALEVKNEEDLFYNNGLSCGPSLFHDAIESSRSFLDIRLSRPLTDTNLSFKPCFKALNLKEHQMASMATESGRSTRSTDKELPKAKFRDKITTLQQIVSPFGKTDTASVLQEAITCINFLSRERQLIIWLTTYMKNSSIKDPWGAWDREDHNKRGPKHIDLKSRGLSLVSISCTPIAYRDNSATDYWSPS*	ATGATAAGGGAAGAACGTACTCCAAATTCATCATGGTGGGAAGATGTTCAACTCCATCACCATACTGATCATGCAAACTCTATTTCGACGTCGTTTTACCATAATAATAACTCCAAGGCAAGCTGTGAAGGAGACGATATCTCAATCTCAACCGTCAACGCTTCAAATCGCTTTGACCTAACGGCTGAATCCTCCAATCATCACTCTCTCCGTGCTCCGAATCAGCCTACTTCCACCTCCGATGAGTTGCACCGGAACCATGTCGTATATTCTAACAATCATCACTGGGGTTTTCTACGTATGCCTGGCCCTGGTAGAAGCTTAGGGGATCAAATGGGTCATCATCACCACAATCACATAACATCTTCAAAAAATAAGTCATCAACAGCACCAGAATTA…	ATGATAAGGGAAGAACGTACTCCAAATTCATCATGGTGGGAAGATGTTCAACTCCATCACCATACTGATCATGCAAACTCTATTTCGACGTCGTTTTACCATAATAATAACTCCAAGGCAAGCTGTGAAGGAGACGATATCTCAATCTCAACCGTCAACGCTTCAAATCGCTTTGACCTAACGGCTGAATCCTCCAATCATCACTCTCTCCGTGCTCCGAATCAGCCTACTTCCACCTCCGATGAGTTGCACCGGAACCATGTCGTATATTCTAACAATCATCACTGGGGTTTTCTACGTATGTATTATGCTTCTTAATTTTAGTTATGCGTTCTTACTAGCAATTTGCACAGCCTTTCTATAGATTCAAACTTTAGTTTAGGGTGTAAAGCTATACGC…	-	344	Nucleus	6.85	38689.7	chrA08	Atypical	a	8	allopolyploid
GSBRNA2T00078787001	BnaA08g13500D	BnabHLH205	S15	QPSPSSQSTLKVRKEKLGGRIAALHQLVSPFGKTDTASVLSEAVGYIRFL	MNRGVSESSPVLQQMMAAGNPNWWKESGDMRPPPPLMGHQQGPLPPQMTNNNNYLRPRMMPTLLPHFLPYPSTSSSPSLPNNPNLSSWLESNDLPPESWSLSQLLLGGLMMGEEERLEIMNHHNHHDGQQHHSFQGKMRLENWEEQVLSHQEASMGVVDIKQESIINNNNGHHLICSPNSPPNKSCVTTTTTTSLNSTDDNNNNSMFDFSSNHNGLNFSEGRHTPPDQSSECNSLDIGGSTNKKPRLQPSPSSQSTLKVRKEKLGGRIAALHQLVSPFGKTDTASVLSEAVGYIRFLHSQIEALSHPYFSTTASGNMRHQQHILNDQCMKRRGASSSSTENQNANEEPKKDLRSRGLCLVPISCTLQVGSDNGADYWAPALGSAGFQ*	ATGAATAGAGGAGTTTCGGAAAGTTCGCCGGTTCTTCAACAGATGATGGCGGCCGGAAACCCTAATTGGTGGAAAGAAAGCGGTGACATGAGGCCACCACCACCGTTAATGGGTCATCAGCAAGGGCCATTGCCGCCACAAATGACAAATAACAACAATTATCTCCGACCTCGAATGATGCCGACTCTCTTGCCGCACTTTTTACCATATCCGTCGACTTCTTCTTCACCATCTTTGCCTAATAACCCTAATCTCTCTTCTTGGCTTGAAAGCAATGATCTCCCTCCTGAGTCTTGGAGCCTTAGCCAACTTCTTTTGGGTGGATTAATGATGGGAGAGGAAGAGAGATTGGAGATAATGAACCATCATAATCATCATGATGGACAACAACACCATAGT…	TCTCTTTCTCCAAGAAACTAATACTACTTAAGCTAAAGAACAAACACTTCTCTCAAAGTTTCTCCAAAGCCCTTTATTAGATAACACATAAAGAGATCTAAAGAGAGAGTGTAGAGAGAGAAGGGGATGAATAGAGGAGTTTCGGAAAGTTCGCCGGTTCTTCAACAGATGATGGCGGCCGGAAACCCTAATTGGTGGAAAGAAAGCGGTGACATGAGGCCACCACCACCGTTAATGGGTCATCAGCAAGGGCCATTGCCGCCACAAATGACAAATAACAACAATTATCTCCGACCTCGAATGATGCCGACTCTCTTGCCGCACTTTTTACCATATCCGTCGACTTCTTCTTCACCATCTTTGCCTAATAACCCTAATCTCTCTTCTTGGCTTGAAAGC…	-	388	Nucleus	6.3	42702.4	chrA08	Atypical	k	6	allopolyploid
GSBRNA2T00150617001	BnaA08g18830D	BnabHLH211	S15	VESRSSCPPFKVRKEKLGDRIAALQQLVSPFGKTDTASVLMEAIGYIKFL	MCQASKKLRATLINISSLIHIDSANLHQLQDQLQLVGSSSSSSSLDNNSHPSCYEASSVHQWSPGGISLNCVSLSHNFNNEMLNTRDENNSNNSTSECMSLSNIHNHSLIQQQDFPLQWTHNESSYHHHEGLHKIKEELSSATTSDHQQGMPRFTDMLNSPVITNYLKINEHKDYTEKLLLNTISAGVPINGDYSNSLPSSSSSSSPSSQSHRGSFSQIYPSVNISSLSESQRISNTPRPFDMNMQILDGRLFEGNVLVPPLNSQEIRGNFTPFGLPFHHHLQQTLHHPSSSPSHQMEIYSNEPQASEGKRHNLMAPKAGETASKKPRVESRSSCPPFKVRKEKLGDRIAALQQLVSPFGKTDTASVLMEAIGYIKFLQSQIETLSVPYMRASRNRPGK…	ATGTGTCAAGCTTCAAAAAAGCTAAGAGCAACTTTAATAAATATATCATCTCTCATACATATCGACTCTGCTAATCTCCATCAGCTTCAAGATCAATTACAGCTTGTGGGGTCGTCTTCTTCTTCTTCATCCTTAGATAATAACTCCCACCCTTCTTGCTATGAAGCTTCCTCTGTCCATCAATGGAGTCCAGGAGGTATTTCTCTAAATTGTGTGAGCTTGAGTCATAACTTCAACAATGAGATGTTAAACACAAGAGATGAGAACAACAGCAACAACAGCACAAGTGAATGTATGAGTCTCTCTAACATCCACAATCACTCCTTGATCCAACAACAAGATTTTCCTTTACAATGGACACATAATGAATCTTCCTATCATCACCATGAAGGGCTTCAC…	ATGTGTCAAGCTTCAAAAAAGCTAAGGTAATGTTATGTGATGTGCTGGAATAGGGAGCTTTGAGAGATATTCAACAACAATTCTAATTAATTACTTCATCTTATTATAAATCTCTTGGGATTTTCAAGAGAAACTCTTCTGAGATCATCCTTTCTTTTCCATCTTTCTTTACACACGAAGAAGATATATACACATAGATACAGAGAGCAACTTTAATAAATATATCATCTCTCATACATATCGACTCTGCTAATCTCCATCAGCTTCAAGATCAATTACAGCTTGTGGGGTCGTCTTCTTCTTCTTCATCCTTAGATAATAACTCCCACCCTTCTTGCTATGAAGCTTCCTCTGTCCATCAATGGAGTCCAGGAGGTATTTCTCTGTAAGTTTCCCATT…	-	461	Nucleus	6.51	50395	chrA08	Atypical	a	7	allopolyploid
GSBRNA2T00089731001	BnaA08g28390D	BnabHLH217	S15	RHKSDLSFSSKQRKDKAGERISALQQIVSPYGKTDIASVLLDAMHYIEFL	MENVRFPLLVYLALCLVISVLSQDQSGFISIDCGIPSGSSYTDDTTGINYVSDSSFVETGVSKPVSFPAQRQLQNLMSFPEGKGTPFISTLELRFLGNDNTTYDSPNGALFFSRRWNFGSLSDSSIRYSEDVYDRIWLPRKLGAENKEINTSLPVTSSNNSYNPPGLLMSTALTPTNTTAPISMELADTDPTVRYFVYMHFAEVEDLSLTPNQTREFEIYINQVKIAHVSPRYLQTDTFFLKPESQTNIKFLLIYVGNTYSQSFTSQDDDDAVTSIKMSYKVKRNWQGDPCLPNSYIWEGLNCSYASLAPPRITLLNLSSSGLTGHLSPSFSNLTMIQELDLSNNDLTGDIPESLSKLKFLRVLNLEKNKLTGSVPSDLLKRSKSGSLLLKVGDNPGLC…	ATGGAAAACGTTCGTTTTCCACTTTTGGTATATCTTGCATTGTGTTTGGTCATTTCAGTTCTTTCCCAGGATCAATCAGGTTTCATAAGCATTGACTGTGGAATCCCAAGTGGATCATCGTACACAGACGACACAACGGGGATTAACTACGTCTCAGACTCATCCTTTGTTGAAACAGGAGTCTCTAAACCTGTCTCTTTCCCAGCTCAAAGACAGCTTCAGAACCTGATGAGCTTTCCTGAAGGTAAAGGAACTCCATTTATCTCGACTTTAGAGCTTCGGTTTCTCGGTAACGACAACACGACGTACGATTCTCCAAATGGTGCTCTCTTCTTCTCCAGACGCTGGAACTTTGGTTCTCTCTCTGATTCATCTATCAGATATAGTGAAGATGTATAT…	ATGGAAAACGTTCGTTTTCCACTTTTGGTATATCTTGCATTGTGTTTGGTCATTTCAGTTCTTTCCCAGGATCAATCAGGTTATAATTTATCAACTGATTCTTGAATCTCTCAGAGTCGTTGTAATGAAGAAAGTCTACTCCTTTTATGGATCAAAATGTCTAATCTCACAGGTTTCATAAGCATTGACTGTGGAATCCCAAGTGGATCATCGTACACAGACGACACAACGGGGATTAACTACGTCTCAGACTCATCCTTTGTTGAAACAGGAGTCTCTAAACCTGTCTCTTTCCCAGCTCAAAGACAGCTTCAGAACCTGATGAGCTTTCCTGAAGGTTCAAGAAACTGCTATACTCTGATTCCTAAACAGGGCAAAGGTAAGAAGTACCTGATAAGA…	-	901	Cell membrane. Nucleus	7.59	100625	chrA08	Non-E-box	a	17	allopolyploid
GSBRNA2T00070575001	BnaA09g13660D	BnabHLH228	S15	ISTPSPLPTFKVRKENLRDQITSLQQLVSPFGKTDTASVLQESIEYIKFL	MLIYNFLHKLKFPDSVFIAEEFQATAAICGSGGGAWWNSPRSVMSPSDHFLSPCFGQREADSDSGGSTVSIDSTLQMMGLGFSSNSSSDWNQTVLQEDLNSSFISSQDHYHGQGFLSTTSSPYLLNPACSSSSSPSPPSSSLLQTFYDPEPSQYRFLSTTSCSINDSQLSWASSKTSPHHQAAYGIINNFSNSTNSRPFWSSSSTTNLNNTPHNSFVTYSQIIPTRLEDKTKNQKTKGQSESLKRAKDNDSASKKQRISTPSPLPTFKVRKENLRDQITSLQQLVSPFGKTDTASVLQESIEYIKFLHDQVTVLSTPYMKQGASVQQQHQKSGKSQDGNENQELRAHGLCLVPISSTFPVANETTADFWTPTFGGNSFRYSR*	ATGTTGATATATAATTTTTTACATAAATTAAAATTTCCTGATTCTGTTTTTATAGCTGAGGAGTTTCAAGCGACGGCAGCAATTTGCGGCAGCGGAGGCGGCGCGTGGTGGAACTCGCCAAGGAGCGTTATGTCCCCTTCGGATCATTTCTTGTCGCCATGTTTCGGACAGCGAGAGGCTGATTCTGACAGTGGAGGAAGCACCGTGAGTATTGACTCGACGTTGCAAATGATGGGTCTAGGGTTTTCCTCAAACTCTTCTTCAGACTGGAACCAAACCGTTTTACAAGAAGACTTAAACTCAAGCTTCATAAGCTCACAAGATCACTATCATGGCCAAGGATTCTTATCTACAACTAGTTCACCTTATCTTCTTAATCCAGCTTGTTCTTCATCTTCG…	ATGTTGATATATAATTTTTTAGTCTAAACTGTGCCAATTGTCAACTAAATTCCGGTAATTTCCACACACTTGTCCGTACTTCCCTATATAAACATACACACCCTCATAGAACATATATCAAAAATTCACATTAATACTCTTCATATCACACATAGCACACACACATGTAAAACTCTTGACCTTTGTCTAATAACAACTTTGGAGTAAGCATAAATTAAAATTTCCTGATTCTGTTTTTATAGCTGAGGAGTTTCAAGCGACGGCAGCAATTTGCGGCAGCGGAGGCGGCGCGTGGTGGAACTCGCCAAGGAGCGTTATGTCCCCTTCGGATCATTTCTTGTCGCCATGTTTCGGACAGCGAGAGGCTGATTCTGACAGTGGAGGAAGCACCGTGAGTAT…	-	383	Nucleus	6.79	42081.3	chrA09	Atypical	a	7	allopolyploid
GSBRNA2T00083823001	BnaA09g19880D	BnabHLH234	S15	IDTLSPLPSFKVRKEKLGDRVTALQQLVSPFGKTDTASVLNEAVEYIKFL	MTGEFEMAGTWWSSPINTATSVFSGYSLPRPTESSLDITDFGWQNFDNKTNDHNDDFMNMHNSFFEGLFDPNEQLLSDSWPKTTISAKSELLESFPFLDNILLIDSEAHDQIKDHKSLEQTTQDCMNLTSKAQLKENNDENSPRLLKRARIDTLSPLPSFKVRKEKLGDRVTALQQLVSPFGKTDTASVLNEAVEYIKFLQEQVTVLSNPDQNTRGSVQQQQCSDKQSINSSQEEEECSSRRHLDLASRGLCLMPISASYPVAAAAASGAEMNTSDFWNLTFAMNL*	ATGACGGGAGAGTTTGAGATGGCCGGAACTTGGTGGAGCTCGCCAATAAACACCGCCACCTCCGTATTCTCCGGCTACTCGCTGCCACGTCCCACTGAGAGTAGCCTCGACATCACAGATTTCGGGTGGCAAAACTTCGACAACAAAACTAACGATCACAATGATGATTTTATGAACATGCATAACAGTTTCTTCGAAGGATTATTCGATCCTAATGAGCAATTACTGTCAGATTCTTGGCCTAAAACTACAATTTCCGCAAAATCAGAGCTACTCGAAAGCTTTCCATTCTTAGATAACATATTACTGATTGATTCAGAAGCTCATGATCAGATCAAAGATCATAAGTCTTTGGAGCAAACTACACAAGACTGCATGAATCTTACTTCAAAGGCACAA…	ATGACGGGAGAGTTTGAGATGGCCGGAACTTGGTGGAGCTCGCCAATAAACACCGCCACCTCCGTATTCTCCGGCTACTCGCTGCCACGTCCCACTGAGAGTAGCCTCGACATCACAGATTTCGGGTGGCAAAACTTCGACAACAAAACTAACGATCACAATGATGATTTTATGAACATGTAAGTCCACATGTATACGTATCAATGTTAATTTACATATTGCCATTGGACTTTCTTTGATCCTTTTTTCTTGTTTGAAGGCATAACAGTTTCTTCGAAGGATTATTCGATCCTAATGAGCAATTACTGTCAGATTCTTGGCCTAAAACTACAATTTCCGCAAAATCAGAGCTACTCGAAAGCTTTCCATTCTTAGATAACATATTACTGATTGATTCAG…	ATGACGGGAGAGTTTGAGATGGCCGGCACTTGGTGGAGTTCGCCAATAAACACCGCCACCTCCGTATTCTCCGGCTACTCGCTGCCACGTCCCACTGAGAGTAGCCTCGACATCACAGATTTCGGGTGGCAAAACTTCGACAACAAAACCAACGATCACAATGATGATTTTATGAACATGCATAACAGTTTCTTCGAAGGATTATTCGATCCTAATGAGCAATTATTGTCAGATTCTTGGCCTAAAACTACAATTTCCGCGAAATCAGAGCTACTCGAAAGCTTTCCATTCTTAGATAACATATTCCTGATTGATTCAGAAGCTCATGATCAGATCAAAGATCATAAGTCTTTGGAGCAAACTACACAAGATTGCATGAATCTTACTTCAAAGAGGAGT…	287	Nucleus.	4.7	32866.4	chrA09	Atypical	f	5	allopolyploid
GSBRNA2T00113848001	BnaA09g25430D	BnabHLH236	S15	GRDSTHSPDKDLPKAKLRDKITTLQQIVSPFGKTDTASVLQEAITYINFY	MIREECTPSSSWWEDVHHDDHASSISTSFYHKNSNGNNNNNSNANCEGDNLSISTVNTSNRFDLTAESSSRHSLSAPDHPASTSDELLRDHVVSSNNHLWSLAYLPGRSLGDQMLDHHHHNNHITSSRNNSSTTSELPFEPVCDNANGWIYDTNQVRYNQSSDQRLSKLTDLVGKHWSLAPPSNPDMNHNLHHHFDQTSDDISMYRQELEVKNEEDLCYNNGLNGGASLFRDAIESSRSFLDIRLSRPLTDINPSFKPSFKALSLSEFGKKEHQTASLATVRLGSTNAGKKKRCDEVSDEASKKAKCGRDSTHSPDKDLPKAKLRDKITTLQQIVSPFGKTDTASVLQEAITYINFYQEQVKLLSTPYMKNSSIKDPWGGWDREEHNKRGPKHLDLKSR…	ATGATAAGGGAAGAATGTACTCCAAGTTCGTCATGGTGGGAAGATGTTCATCATGATGATCATGCAAGCTCCATTTCAACTTCTTTTTACCATAAGAATAGTAATGGTAACAATAATAATAACTCAAACGCAAACTGTGAAGGAGACAATCTCTCGATCTCAACGGTAAACACTTCAAATCGTTTTGACCTAACCGCTGAATCATCCAGTCGTCACTCTCTCTCGGCTCCGGATCACCCTGCTTCAACCTCCGATGAGTTGCTCCGAGACCACGTCGTCTCTTCTAATAATCATCTATGGAGTCTTGCCTACTTGCCTGGTAGAAGTTTAGGAGATCAAATGCTGGATCATCATCATCATAATAATCACATAACATCTTCAAGAAATAATTCATCAACA…	ATGATAAGGGAAGAATGTACTCCAAGTTCGTCATGGTGGGAAGATGTTCATCATGATGATCATGCAAGCTCCATTTCAACTTCTTTTTACCATAAGAATAGTAATGGTAACAATAATAATAACTCAAACGCAAACTGTGAAGGAGACAATCTCTCGATCTCAACGGTAAACACTTCAAATCGTTTTGACCTAACCGCTGAATCATCCAGTCGTCACTCTCTCTCGGCTCCGGATCACCCTGCTTCAACCTCCGATGAGTTGCTCCGAGACCACGTCGTCTCTTCTAATAATCATCTATGGAGTCTTGCCTACTTGTAAGTATTCATACGTTTATTCGTCTCTATACGTACGTATTTTTTTTTTTTTTTTTTTTTTTTTTGAACACAGTACGTACGTATT…	-	433	Nucleus	6.28	48619.3	chrA09	Atypical	a	6	allopolyploid
GSBRNA2T00078334001	BnaA09g43850D	BnabHLH250	S15	SLRPLSQPILKVSKEKLGGRIAALHQLVSPYGKTDTASVLSEAIGYIRFL	MTDTRVLESSPVRNLTAARNQNWWNKVSGGLMPPQLPPCTASYHLLPSLLPNYFPSPTSSSSSLPPISNPNVFSWLHNNDDLPLDQLWSHSKLLLGGLMMGDEERMEMMNHHHHHHQNQHHTYQEKKTENWEEEVLRHQASIKQEISNNNGYMIISSPKSPLNKSCVTTTTIHNFNEDSNKNDNNGLNFSKCNSLEISGSCFANKKPKLQVPSLRPLSQPILKVSKEKLGGRIAALHQLVSPYGKTDTASVLSEAIGYIRFLHSQVEVLSVPYFVTPSRNNIMHQQARGDMNGLFPQDPGQLVSEYCMKRSNGVSSSSTNKPNLNEETKKDLKSRGLCLVPISCTLQVGSYNGTDYWAPAFGITFQ*	ATGACAGATACACGAGTGTTAGAGAGTTCGCCGGTACGAAACCTCACGGCAGCTAGAAACCAGAATTGGTGGAATAAAGTAAGCGGCGGTTTGATGCCGCCGCAGCTGCCACCGTGTACCGCTAGTTATCATCTTCTTCCGAGCCTCTTGCCCAACTACTTTCCTTCTCCGACTTCTTCATCGTCTTCTCTGCCTCCTATTAGTAACCCTAACGTATTTTCTTGGCTTCACAATAATGACGACCTGCCTCTTGACCAGCTTTGGAGCCACAGCAAACTACTCTTGGGTGGATTGATGATGGGAGACGAAGAAAGAATGGAGATGATGAACCATCATCATCATCATCATCAAAATCAACATCATACTTACCAAGAGAAAAAGACAGAGAATTGGGAAGAA…	CCTGATACTAATAAAAAGATAAAAAGCTAAAGGAAAAAGAAAGAAAGAGAGAAAGACCAAAAAAAAAAGTTTTCATTACATCATAAAAATCATCATTCACATCGATCGAATGTTGCATTTGGTTATCTCTCATCATCTTTTCTTTCTCCATAAATCACATCTAAAGTAAAGCATATAGAGAACCAACAACCTCAAAGGCTTTTTTGTAGAAGAGAGATGACAGATACACGAGTGTTAGAGAGTTCGCCGGTACGAAACCTCACGGCAGCTAGAAACCAGAATTGGTGGAATAAAGTAAGCGGCGGTTTGATGCCGCCGCAGCTGCCACCGTGTACCGCTAGTTATCATCTTCTTCCGAGCCTCTTGCCCAACTACTTTCCTTCTCCGACTTCTTCATCG…	-	367	Nucleus	8.39	40978.2	chrA09	Atypical	a	7	allopolyploid
GSBRNA2T00003213001	BnaA10g03490D	BnabHLH264	S15	IKRHKSDLSSKERKDKVGERISALQQIVSPYGKTDTASVLLDAVHYIEFL	MDFSSNAGMMMENKRNVVCSLEESNIKRHKSDLSSKERKDKVGERISALQQIVSPYGKTDTASVLLDAVHYIEFLHEQVKVCILLFTRSKRSVSANSTATLVEIEQYSLSNRGLCLVPMESTAGVAQSNGADIWASVKGPPSPALNVKSQSPFR*	ATGGATTTTTCTAGTAACGCCGGAATGATGATGGAGAATAAGAGGAATGTCGTCTGCTCTCTCGAAGAAAGCAACATCAAACGCCACAAGTCTGATCTCTCTTCCAAGGAGAGGAAGGACAAAGTTGGAGAACGTATCTCGGCTCTTCAACAGATAGTTTCCCCTTACGGAAAGACCGACACTGCGTCAGTTCTTCTAGACGCGGTGCACTACATAGAGTTTCTTCACGAGCAAGTCAAGGTCTGTATTCTTCTCTTCACCCGTTCTAAGCGCTCCGTATCTGCAAACAGCACTGCTACGCTGGTGGAGATAGAGCAGTACAGCCTGAGCAACAGAGGATTATGTCTTGTTCCAATGGAGTCTACAGCTGGAGTTGCTCAAAGCAACGGAGCTGATATA…	GTTTCTTCTTCTTCTCTATCTCTCTCTTTTTCTAAAGAAACGAGGTCATTTTTCGCTCAAGCCTGAGCTCTTCATCAATAACTGATTTCGCGTTACAGCACGATCATGAACGCCATTAACGAAGGAAAAGACTGGAGTATATACTAAATACCATCATACCAGTTAGACTGAGAAAACTTAAAAGAGAAAGAAATATTTATGTGTCTTATCGGGTGTTGTGTTGTCAAGAAGCTGTAAGGACAAAAACAAAGCTTTTTATGAGTTTCCTCTGCCAATTTGTGAGTTTCTCTCTCTCTCTCTCTTTCCCTCTCCTCTGTTTTTCAACTTCTTTCGCTCTGTTTCCTTAGTTCTTTCTTCTGTTGCTCTGTTTGGTTTCTCCATTTCTGGTTTAACTACTCT…	-	155	Nucleus	8.81	16919.3	chrA10	Non-E-box	a	4	allopolyploid
GSBRNA2T00063583001	BnaAnng24280D	BnabHLH290	S15	ETPTQFPSFKKVRKEKLGDRITALQQLVSPFGKTDTASVLHDAIEYIKFL	MTEEFETVGVRTGSWWSFPSGMFSDLSQPRSTEISIDIGGFEWQNIDNIDAETYDKSHTSTLSSNRNLDSTSQVNAWNQYNHREEERFDPISSFLEGLFDNSELSVPSVKPELLESFHFFDDVFLNESRTVSVFDHEIGEKHDEEIQAWKSLITCERASEKTEDLEDIESLPPLKRPRLETPTQFPSFKKVRKEKLGDRITALQQLVSPFGKTDTASVLHDAIEYIKFLQEQITVSSNPQLNSKGSGEQKQWSYNGTHAEDSSLGQDLRSRGLCLIPISSTFSTSPLHFGLI*	ATGACGGAAGAATTTGAAACCGTCGGAGTTCGCACCGGATCATGGTGGAGTTTCCCCAGCGGCATGTTCTCCGACTTGTCTCAGCCACGTTCTACTGAAATATCCATCGATATTGGCGGATTTGAATGGCAAAACATTGATAACATCGATGCCGAAACCTATGACAAGAGCCATACTTCTACATTATCAAGCAATAGAAATCTTGATTCCACCTCACAAGTCAATGCTTGGAACCAATATAACCATCGTGAAGAAGAAAGATTCGATCCGATAAGTAGTTTCTTAGAAGGATTGTTTGATAATAGTGAACTATCTGTTCCTAGTGTGAAACCAGAACTACTCGAAAGCTTTCACTTCTTCGATGACGTTTTCTTGAACGAATCAAGAACCGTATCAGTC…	ATGACGGAAGAATTTGAAACCGTCGGAGTTCGCACCGGATCATGGTGGAGTTTCCCCAGCGGCATGTTCTCCGACTTGTCTCAGCCACGTTCTACTGAAATATCCATCGATATTGGCGGATTTGAATGGCAAAACATTGATAACATCGATGCCGAAACCTATGACAAGAGCCATACTTCTACATTATCAAGCAATAGAAATCTTGATTCCACCTCACAAGTCAATGCTTGGAACCAATATAACCAGTAAGTGTCTGTAATATATACACATATATATCTGATGTGATGCAAAATCAAGATTTTGAGTTTTAACCTTCTTTTTCCAGTCGTGAAGAAGAAAGATTCGATCCGATAAGTAGTTTCTTAGAAGGATTGTTTGATAATAGTGAACTATCTGTTC…	-	293	Nucleus	4.73	33179.6	chrAnn_random	Atypical	a	6	unknown
GSBRNA2T00066940001	BnaAnng25330D	BnabHLH291	S15	KRHKSDLSFSSKRKDKAGDRISALQQIVSPYGKTDTASVLQDALHYIEFL	MEFSREAGMMMENKRSVCSLEESSIKRHKSDLSFSSKRKDKAGDRISALQQIVSPYGKTDTASVLQDALHYIEFLHEQVKVLSAPYLQTMTAATQEELEQYSLRNRGLCLVPMEYTAGVAQSNGADIWAPVKTPPSPAFGVKSQSPFR*	ATGGAATTCTCTAGAGAAGCTGGAATGATGATGGAAAATAAGCGGAGCGTCTGTTCTCTGGAAGAAAGTAGCATCAAGCGCCATAAGTCTGATCTCTCCTTCAGTTCCAAGAGAAAGGACAAAGCTGGAGACCGTATCTCAGCTCTTCAACAGATAGTTTCCCCTTACGGAAAGACCGACACTGCATCAGTTCTTCAAGACGCGTTGCATTACATAGAGTTTCTACATGAACAAGTGAAGGTGCTAAGCGCTCCATATCTGCAAACAATGACCGCTGCTACGCAGGAGGAGCTGGAGCAGTACAGCCTGAGAAACAGAGGATTATGTCTTGTTCCAATGGAGTATACAGCAGGAGTTGCTCAAAGCAACGGGGCCGATATCTGGGCGCCCGTGAAGACT…	AGTCACAGAGGGATGGAATTCTCTAGAGAAGCTGGAATGATGATGGAAAATAAGCGGAGCGTCTGTTCTCTGGAAGAAAGTAGCATCAAGCGCCATAAGTCTGATCTCTCCTTCAGTTCCAAGGTAATGCTTTAACCTAGTTTCAGTGGACTACCAAAGAATGCAGTGTTAGCGAACCGGCATGGTAGTGATTCTTCCATCTTTGTTCTCTTTTTTTTTGTCAACTCTTAATGGTTTAAAACAACAGAGAAAGGACAAAGCTGGAGACCGTATCTCAGCTCTTCAACAGATAGTTTCCCCTTACGGAAAGGTAACTTCTTCTGTTAGACTAATCAAAATCTCCACACATGCTTTTTCTCTAATCTTCTTTGATTCCTCCATGCCACAGACCGACACTGC…	-	149	Nucleus	7.77	16489.8	chrAnn_random	Non-E-box	a	4	unknown
GSBRNA2T00029369001	BnaC01g29610D	BnabHLH311	S15	VTTPSPLPNFKVRKENLRDQITSLQQLVSPFGKTDTASVLQEAIEYIKFL	MGDEFQATAAICGSGGGAWWSSPRSVMSPSDHFLSPCFGATITSDDFGCQENNIKSRNTCKDNNIISGQREADSDSGGSTVTIDSTLQMMGLGFSSNSSSDWNHTILQEDLNSSFLRSSQDHGQGFLSTTASPYLLNPACSSSSSTSSSSSLLRTFYDPEPNPYSFVSTTSCSLNNLHASWANNNINPNINSFSANTNSLPFWNSSLTTNLNNTTQNSYVTTPLIIPPRGDDKTKKTRGQSESLKRGKYNEPASKKQRVTTPSPLPNFKVRKENLRDQITSLQQLVSPFGKTDTASVLQEAIEYIKFLHDQVTVLSTPYMKQGAPIHQQQQDGNGNQELRAHGLCLVPISSTFPVANETTADFWTPTFGRNNFR*	ATGGGTGATGAGTTTCAAGCAACGGCAGCAATTTGCGGTAGCGGAGGCGGTGCTTGGTGGAGCTCGCCGAGAAGCGTTATGTCTCCTTCGGATCATTTCTTGTCGCCTTGTTTCGGAGCTACGATCACTTCCGATGATTTTGGCTGTCAAGAGAATAATATCAAATCTAGGAATACTTGTAAAGACAACAACATCATTTCTGGGCAGCGAGAGGCCGATTCCGACAGTGGAGGAAGCACCGTGACGATCGACTCGACGCTGCAAATGATGGGTCTAGGGTTTTCCTCGAACTCTTCTTCAGATTGGAACCACACAATTTTACAGGAAGACTTAAACTCAAGCTTCTTAAGGAGCTCACAAGATCATGGCCAAGGATTCTTATCGACAACTGCTTCACCT…	ATACCAGCGTTTCACATTCACGCCCTTCATATCACATAATACACAAACTCTTGACCTTTGTCTAATAACGATCTAGAGGTGAGCATATAGTAAAGCTTTCTGATTCTGTTTACATACATGGGTGATGAGTTTCAAGCAACGGCAGCAATTTGCGGTAGCGGAGGCGGTGCTTGGTGGAGCTCGCCGAGAAGCGTTATGTCTCCTTCGGATCATTTCTTGTCGCCTTGTTTCGGAGCTACGATCACTTCCGATGATTTTGGCTGTCAAGAGAATAATATCAAATCTAGGAATACTTGTAAAGACAACAACATCATTTCTGGGCAGCGAGAGGCCGATTCCGACAGTGGAGGAAGCACCGTGACGATCGACTCGACGCTGCAAATGATGGGTCTAGGGTTT…	-	375	Nucleus	6.16	40846.9	chrC01	Atypical	a	6	allopolyploid
GSBRNA2T00101203001	BnaC01g33350D	BnabHLH314	S15	NQEKSSVGTAKVRKERLGERIAALQQLVSPYGKTDAASVLHEAMGYIKFL	MGDSREDQEDRAMVETGVSSFSELLMLSGGVLSSSDHHLNDIGADGGEDSFGFVFSGSTGSRMLCFSGDCQNDDESLFLQPSLLSGVSVSDPSCTTNICKNSNDACADNKSTKSSTKKRIGSVNRQTMDHNRKPSKKCKQNQEKSSVGTAKVRKERLGERIAALQQLVSPYGKTDAASVLHEAMGYIKFLQDQIQVLCSPYLINYSLDGGVVTGDVRAGKKVRDLRSRGLCLVPVSSTVLLESSNGADFWSPATMGHTTSSSH*	ATGGGAGATTCCAGAGAGGATCAAGAAGACAGAGCTATGGTGGAAACCGGAGTCTCGAGCTTCTCGGAGCTTCTTATGTTGTCGGGCGGCGTTCTCAGCTCCTCCGACCACCACCTGAACGATATTGGCGCCGATGGTGGAGAAGACAGCTTTGGTTTTGTATTCTCCGGTTCAACTGGATCAAGAATGCTCTGTTTCAGTGGAGACTGCCAAAACGACGACGAATCGCTCTTCCTACAACCTTCTCTTCTCTCCGGAGTCTCGGTTTCTGACCCTTCATGCACTACTAACATTTGCAAGAACTCAAACGACGCGTGTGCGGACAATAAATCTACCAAATCATCAACCAAGAAGAGAATCGGGTCGGTCAATAGGCAAACTATGGATCATAACCGAAAA…	ATGGGAGATTCCAGAGAGGATCAAGAAGACAGAGCTATGGTGGAAACCGGAGTCTCGAGCTTCTCGGAGCTTCTTATGTTGTCGGGCGGCGTTCTCAGCTCCTCCGACCACCACCTGAACGATATTGGCGCCGATGGTGGAGAAGACAGCTTTGGTTTTGTATTCTCCGGTTCAACTGGATCAAGAATGCTCTGTTTCAGTGGAGACTGCCAAAACGACGACGAATCGCTCTTCCTACAACCTTCTCTTCTCTCCGGAGTCTCGGTTTCTGACCCTTCATGCACTACTAACATTTGCAAGAACTCAAACGACGCGTGTGCGGACAATAAATCTACCAAATCATCAACCGTAAGTTTAGTTCTTTTGCATATTTCGCTGAATATAGTTTCGAAAAACTTG…	-	264	Nucleus	6.31	28218.5	chrC01	Atypical	a	4	allopolyploid
GSBRNA2T00037737001	BnaC01g41100D	BnabHLH318	S15	ETPTQFPSFKKVRKEKLGDRITALQQLVSPFGKTDTASVLHDAIEYIKFL	MTEEFETVGVRTGPWWSFPNGMFSGLSQPHSTEISIDIGGFEWQNIDNIDAETYDKSYTSTLSSNTNLDSTSQVNAWNQYNHREEERFDPISSFLEGLFDNSELSVPSVKRELLESFHFFEDVFLNESRTVSVFDHEIGDKHEEENQAWKSLITCKRTSEKTKDLEDIESLPPLKRPRLETPTQFPSFKKVRKEKLGDRITALQQLVSPFGKTDTASVLHDAIEYIKFLREQITVSSNPQLNSKGSGEQKQRSYNGTHAEDSSPRQDLRSRGLCLMPISSTFSTSPLHFGLI*	ATGACAGAAGAATTTGAAACCGTCGGAGTTCGCACCGGACCATGGTGGAGTTTCCCCAACGGCATGTTCTCCGGCTTGTCTCAGCCACATTCTACTGAAATATCCATCGATATTGGCGGATTTGAATGGCAAAACATTGATAATATCGATGCCGAAACCTATGACAAGAGCTATACTTCTACGTTATCAAGCAATACAAATCTTGATTCCACCTCACAAGTCAATGCTTGGAACCAATATAACCATCGTGAAGAAGAAAGATTCGATCCGATAAGTAGTTTCTTAGAAGGATTGTTTGATAATAGTGAACTATCGGTTCCTAGTGTGAAACGAGAACTACTCGAAAGCTTTCACTTCTTCGAAGACGTTTTCTTGAACGAATCAAGAACCGTATCAGTC…	ATGACAGAAGAATTTGAAACCGTCGGAGTTCGCACCGGACCATGGTGGAGTTTCCCCAACGGCATGTTCTCCGGCTTGTCTCAGCCACATTCTACTGAAATATCCATCGATATTGGCGGATTTGAATGGCAAAACATTGATAATATCGATGCCGAAACCTATGACAAGAGCTATACTTCTACGTTATCAAGCAATACAAATCTTGATTCCACCTCACAAGTCAATGCTTGGAACCAATATAACCAGTAAGTGTTTGTAATATATACTACACATTTATCTGATGTGATGCAAAATCATGATTTTGAGTTTTAACCTTCTTTTTCCAGTCGTGAAGAAGAAAGATTCGATCCGATAAGTAGTTTCTTAGAAGGATTGTTTGATAATAGTGAACTATCGGTT…	-	293	Nucleus	5.07	33311.9	chrC01_random	Atypical	a	6	allopolyploid
GSBRNA2T00132166001	BnaC03g17700D	BnabHLH352	S15	RHKSDLSFSSKERKDKVGERVSALQQLVSPYGKTDTASVLLEAMQYIQFL	MMMENKRSVCSLEESSMKRHKSDLSFSSKERKDKVGERVSALQQLVSPYGKTDTASVLLEAMQYIQFLQEQVKVLSAPYLQTSPTITQEEMEEYSLRSRGLCLVPMEYTLGVAQSNGADIWAPVKTPTSPAFQ*	ATGATGATGGAGAATAAGCGCAGTGTCTGTTCTCTTGAAGAAAGCAGCATGAAACGACACAAGTCTGATCTCTCTTTCTCTTCCAAGGAGAGGAAGGACAAGGTTGGAGAACGTGTTTCAGCTCTTCAACAGCTAGTTTCCCCTTATGGAAAGACGGACACTGCATCAGTTCTTCTAGAGGCGATGCAATACATTCAGTTTCTTCAAGAACAAGTCAAGGTTCTAAGCGCTCCATATCTGCAAACATCGCCCACTATTACGCAGGAAGAGATGGAGGAGTACAGTTTGAGAAGCAGAGGGTTATGTCTTGTCCCAATGGAGTATACGTTAGGGGTTGCTCAAAGCAACGGTGCTGATATATGGGCTCCTGTGAAGACTCCAACATCTCCTGCTTTTCAA…	CTCTCTCTCTCTACCTCACGACTCTTTAAGCTACGACGCAGTTTGCATCCAAACGCAAACATCTGCTTTTAGCGTCCGCTCGAGCTTTCATTGAAGTACTGGACAGCTAGACTTTCCTTCTTCAAGATCTAAACACACCGTGTTGTATGCTTTGGGTTAGAAACCAAAAGGTTGACAACAAAAACACATTTAGAAGCTTAAGGAGTTTGTGAAGTTCTTGTTGGTTAGTGTGCTGTTTCTGGCAAATGCAGAGTCTCTTCTCTATGTAAGTCCTTTAATATCACTCAGTTCTTTTGCTTATTTCTGTTTAATGGACCAACTTCAAGTCTAATATTAAAACCTTTAGAGCAATATAGATCAAATAGGCTTTGATTGGTGTCCATGTTAAAAGGAAAAAAT…	-	134	Nucleus	5.87	14958.1	chrC03	Non-E-box	k	4	allopolyploid
GSBRNA2T00051962001	BnaC03g41710D	BnabHLH367	S15	SEAPSPSPASKVRKEKMGDRIAALQQLVSPFGKTDAASVLSEAIEYIKFL	MGDHHDFINSGSWWKVSSSSSTSSSMRASSIVSGGSDVFHEKVHHSLATDHHLQMIGLGLSSQPPVDQWNQPLLRGDSKAETSFGVMLQENLNLDATSNANAIQESDSSNHQALWRDTQINNSDFKPQLNMTSSNRGFFLENQFSPHGSSSTDSSTVTCQGFAVDNSLYGTATTPSSSSAMFHQGAGFNLPGSSDQQPSRNHQQPNLGYGNYDQMASTWFSRSSPPKPNSPLRFSNNATFWNPAATAGNVGPTHHDASSNFFPALQPPQIHAPSFDEQKSITKVPDSRSNEVKRGGADQPAAKRAKSEAPSPSPASKVRKEKMGDRIAALQQLVSPFGKTDAASVLSEAIEYIKFLHQQVSALSNPYMKSGASLQHQQMSDHHKELEVSEEPDLRSRGL…	ATGGGAGATCATCATGATTTCATCAACTCAGGAAGCTGGTGGAAAGTATCTTCTTCTTCCTCAACATCTTCTTCCATGAGAGCAAGCTCAATTGTATCTGGCGGTTCTGATGTTTTCCATGAAAAGGTTCATCATTCATTAGCTACTGATCATCATCTACAAATGATTGGTTTAGGGCTTTCTTCACAACCACCTGTTGATCAATGGAACCAACCTCTCTTAAGAGGAGATAGTAAAGCGGAGACAAGCTTTGGAGTGATGCTTCAAGAGAATCTCAATTTAGATGCCACCTCAAACGCAAACGCTATTCAAGAATCTGATTCCTCTAACCACCAAGCTTTGTGGCGAGATACGCAGATCAATAATAGCGATTTCAAACCGCAGCTAAATATGACGAGC…	ATGGGAGATCATCATGATTTCATCAACTCAGGAAGCTGGTGGAAAGTATCTTCTTCTTCCTCAACATCTTCTTCCATGAGAGCAAGCTCAATTGTATCTGGCGGTTCTGATGTTTTCCATGAAAAGGTTCATCATTCATTAGCTACTGATCATCATCTACAAATGATTGGTTTAGGGCTTTCTTCACAACCACCTGTTGATCAATGGAACCAACCTCTCTTGTGAGTCTTTCAACTTGCTTCTTTTATGTCTGTTTCAATATATCATAATATTTATGAAGCTTAGAGATTGTGTCTTTTTTTTTCTTTGCGGGGAACAAAAGAAGAGGAGATAGTAAAGCGGAGACAAGCTTTGGAGTGATGCTTCAAGAGAATCTCAATTTAGATGCCACCTCAAACG…	-	429	Nucleus	6.21	46510	chrC03	Atypical	a	6	allopolyploid
GSBRNA2T00050007001	BnaC03g58040D	BnabHLH378	S15	VESRSSCPPFKVRKEKLGDRIAALQQLVSPFGKTDTASVLMEAIGYIKFL	MCQASKKLRATLINISSLIHIDSANLHQLQDQLQLVGSSSSSSSLDNNSHPSCYEASSVHQWSPGGISLNCVSLSHNFNNEMLNTRDENNNNNNSTSECMSLSNIHNHSLIQQQDFPLQWTHNESSSHHHEGLHKIKEELSSATTSDHQQGMPRFTDMLNSPVITNYLKINEHKDYTEKLLLNTISSGFPINGDYSNSLPSSSSSSSPSSQSHRGSFSQIYPSVNISSLSESQRISNIPRPFDMNMQVLDGRLFEGNVLVPPLNSQEIRGNFTPFGLPFHHHLQQTLHHPSSSPSHQMEIYSNEPQASEGKRHNFVMAPKAGETASKKPRVESRSSCPPFKVRKEKLGDRIAALQQLVSPFGKTDTASVLMEAIGYIKFLQSQIETLSVPYMRASRNRP…	ATGTGTCAAGCTTCAAAAAAGCTAAGAGCAACTTTAATAAATATATCATCTCTCATACATATCGACTCTGCTAATCTCCATCAGCTTCAAGATCAATTACAGCTTGTGGGGTCGTCTTCTTCTTCTTCATCCTTAGATAATAACTCCCACCCTTCTTGCTATGAAGCTTCCTCTGTCCATCAATGGAGTCCAGGAGGTATTTCTCTGAATTGTGTGAGCTTGAGTCATAACTTCAACAATGAGATGTTAAACACAAGGGATGAGAACAACAACAACAACAACAGCACAAGTGAATGTATGAGTCTCTCTAACATCCACAATCACTCCTTGATCCAACAACAAGACTTTCCTTTACAATGGACACATAACGAATCTTCCTCTCATCACCATGAAGGGCTT…	GAGAGGGAGAGAGAGATGTGTCAAGCTTCAAAAAAGCTAAGGTAATGTTATGTGATGTGCTGGAATGGGAGCTTTGAGAGATATTCAACAACAATTCTAATTAATTACTTCATCTTATTATAAATCTCTTGGGATTTTCAAGAGAAACTCTTCTGAGATCATCCTTTCTTTTCCATCTTTCTTTACACACGAAGAAGATATATACACATAGATACAGAGAGCAACTTTAATAAATATATCATCTCTCATACATATCGACTCTGCTAATCTCCATCAGCTTCAAGATCAATTACAGCTTGTGGGGTCGTCTTCTTCTTCTTCATCCTTAGATAATAACTCCCACCCTTCTTGCTATGAAGCTTCCTCTGTCCATCAATGGAGTCCAGGAGGTATTTCTCT…	-	463	Nucleus	6.42	50683.2	chrC03	Atypical	a	7	segmental duplication
GSBRNA2T00056888001	BnaC04g12910D	BnabHLH398	S15	RHKSDLSFSSKERKDKVGERISALQQLVSPYGKTDTASVLLEAMQYIQFL	MEYSRDSAGMMMENKRNVYSLEEGSIKRHKSDLSFSSKERKDKVGERISALQQLVSPYGKTDTASVLLEAMQYIQFLQEQVKVLSAPYLQATPITTHEEVEEYSLRSRGLCLVPMEYTVGVAQTNGADIWAPVKTPAFSLQSNSPI*	ATGGAATATTCTAGAGACTCGGCAGGGATGATGATGGAGAATAAGCGCAATGTCTACTCTCTTGAAGAAGGCAGCATTAAACGACACAAGTCTGATCTCTCTTTCTCTTCCAAGGAGAGGAAGGATAAGGTGGGAGAACGTATCTCAGCTCTTCAACAGCTAGTTTCGCCTTATGGGAAGACCGACACAGCATCAGTACTTCTAGAGGCGATGCAATACATTCAGTTTCTTCAAGAACAAGTCAAGGTTCTAAGCGCTCCATATCTGCAAGCAACCCCAATTACTACACACGAGGAGGTGGAGGAGTACAGTTTGAGAAGCAGAGGGTTATGTCTTGTCCCAATGGAGTACACAGTAGGTGTTGCTCAGACCAATGGTGCTGATATTTGGGCTCCGGTA…	GCTTTCTTCTTCTATACACAAACAAAGTTCTCTCTCTCCCTCATGTCTAGTTTTCTGCGGTTGCCCTATCTCAAGACCCTTTAGGTTAACGGCGTTTTCATCAAACCTCTGATTTATGCTTCACCGCAGGAGCTCGAGTTTTCACTAAAGTCGTGGACTTTCTTTTCAAGATCAAAAGCCTTTTTGTGCTTTTGGGTTATAAACCAAAAAAACAAATGGAAGCTTAGAAGAAGAAAGCTTTCAGAGTTTGTGAGGTTGTTGTTGGTTAGTTTGTTGTTTTCTAGCAAATGCTGAGTCTCTTCTCTCTGTAAGTTCTTTGATTTCTCCTTTCCATTCATTTCCTCTGTTTTTTTCTACACTTTTGGTATTGTTTACCAACTTAAACTATCTAAACACTAA…	-	147	Nucleus	5.72	16382.6	chrC04	Non-E-box	a	4	allopolyploid
GSBRNA2T00031954001	BnaC05g03860D	BnabHLH438	S15	IKRHKSDLSSKERKDKVGERISALQQIVSPYGKTDIASVLLDAMHYIEFL	MDFSSNAGMMMENKRNVVCSLEESNIKRHKSDLSSKERKDKVGERISALQQIVSPYGKTDIASVLLDAMHYIEFLHEQVKVLSAPYLQTVSTATLVEMEQYSLSNRGLCLAPMEFTAGVAQSNGADIWASVKTPPSPALNVKSQSPFR*	ATGGATTTTTCTAGTAACGCCGGAATGATGATGGAGAATAAGAGGAATGTCGTCTGCTCTCTCGAAGAAAGCAACATCAAACGCCACAAGTCTGATCTCTCTTCCAAGGAGAGGAAGGACAAAGTGGGAGAACGTATCTCGGCTCTTCAACAGATAGTTTCCCCTTACGGAAAGACCGACATTGCGTCAGTTCTTCTAGACGCGATGCACTACATAGAGTTTCTTCACGAGCAAGTCAAGGTTCTAAGCGCCCCGTATCTGCAAACAGTGTCCACTGCTACGCTGGTGGAGATGGAGCAGTACAGCCTGAGCAACAGAGGATTGTGTCTTGCTCCAATGGAGTTTACAGCTGGAGTTGCTCAAAGCAACGGAGCTGATATATGGGCGTCAGTGAAGACT…	TTCTTCTTCTTCTCTATCTCTCTCTTTTTCTAAAGAAACGAGGTCATTTTCACTCAAGCCTGAGCTCTTCATCAAGAACTGATTTCGCGTTACAGCACGATCATGAACGCCATTAACGAAGGAAAAGACTGGAGTATATACTAAATACCAGTTAGACTGAGAAAACTCAAAAGAGAAAGAAACATTTATGTGTCTTATCGGGTGTTGTGTTGTCAAGAAGCTGTAAGGGCAAAAACAAAGCTTTTTATTAGTTTCCTCTACCAATTTGTGAGTTTCTCTCTCTCTCTCTTTCCCTCTCTCTCTTTTTTTTGCTCTGTTTGGTTTCTCCATTTCTGGTTTAACTACTCTCTCTTGTTCTTGGTTCTATTAATTTCAGTCGGATTAGGTTTTGATTATCGT…	-	149	Nucleus	6.83	16353.7	chrC05	Non-E-box	k	4	allopolyploid
GSBRNA2T00043065001	BnaC05g32220D	BnabHLH455	S15	SEAASPSPAFKVRKEKMGDRIAALQQLVSPFGKTDAASVLSEAIEYIKFL	MGDHHDFINSGSWWKVSSSSSISSSSSMRANSNESGGTAVFHDKLHHQDHHSLATDHHLQMIGLGLSSQSPVDQWNQSLLRGDSKAETNFGVMLQENLNLDATSNANANTTSSTTSYQLQESDSSHHQALWRDPHINNNDFKPQLNMTSSNRGFFSDHHQFSPHGSSSTDSSTVTCQGFSIDNSTNTMYGTSTTPNSSSAMFHQHQGAGYNLPGSSEQQLSRNHQQSNLGYSQFGSSTGNYDQIATALPSTWFLRSSPPKPHSPLRFSNNATFWNPAATAGNVGPTQHDASSNFLPAIRPPQLHRPSFEEQPKSVSEIRDSSSSDVKRGGGDQPAAKRAKSEAASPSPAFKVRKEKMGDRIAALQQLVSPFGKTDAASVLSEAIEYIKFLHQQVSALSN…	ATGGGAGATCATCATGATTTCATAAACTCTGGAAGCTGGTGGAAAGTATCTTCTTCTTCCTCAATATCTTCTTCCTCTTCCATGAGAGCAAACTCAAATGAATCTGGTGGTACTGCTGTTTTCCATGATAAGCTTCATCATCAAGATCATCATTCGTTAGCTACTGATCACCATCTACAGATGATTGGGCTAGGGCTTTCTTCACAATCACCAGTTGATCAATGGAATCAATCTCTCTTAAGAGGAGATAGTAAAGCGGAGACAAACTTCGGAGTGATGCTTCAAGAGAATCTCAATTTAGATGCGACCTCAAACGCAAATGCTAACACAACGTCATCCACAACGTCTTACCAGCTTCAAGAATCTGATTCCTCTCACCACCAAGCTTTGTGGCGAGAC…	AGAAGACACAACATATTAAGATCCTCACCAACATATATATATATATATATATTACACACATAGTGATAACAAAAAAGAAGCGATGGGAGATCATCATGATTTCATAAACTCTGGAAGCTGGTGGAAAGTATCTTCTTCTTCCTCAATATCTTCTTCCTCTTCCATGAGAGCAAACTCAAATGAATCTGGTGGTACTGCTGTTTTCCATGATAAGCTTCATCATCAAGATCATCATTCGTTAGCTACTGATCACCATCTACAGATGATTGGGCTAGGGCTTTCTTCACAATCACCAGTTGATCAATGGAATCAATCTCTCTTGTGAGTCTTCAGATTGTTTCCTTTTTTCTTGGTTCAAATCATTGTGTAACAATAAACTTAATGATTGTGTGTTCTGTC…	-	462	Nucleus	6.32	50260.7	chrC05	Atypical	a	6	allopolyploid
GSBRNA2T00107424001	BnaC05g33340D	BnabHLH456	S15	NQDKSTVGIAKVRKERLGERIAALQQLVSPYGKTDAASVLHEAMGYIKFL	MGDTADDQAMVEAPGVPSFSELLMLSDGFLSSSEDHRREINGGDGGEDSFGFVFSGTSGSKMLCFSGDCQNGDESLFQEPSFPSGVSVSDPSSCTINTCKNSNDTCTDERSIKSSNKKRTGSGNGQNMDHNQKPSKKCKKNQDKSTVGIAKVRKERLGERIAALQQLVSPYGKTDAASVLHEAMGYIKFLQDQIQVLCSPYLINYSLDGGAVTGDVTPGKKVRDLRSRGLCLAPVSSTVHVENSNGADLWSPATASMGHTMSPSQ*	ATGGGAGATACAGCAGACGACCAAGCTATGGTGGAAGCTCCCGGAGTCCCGAGCTTCTCGGAGCTTCTTATGTTGTCTGACGGGTTTCTTAGCTCCTCTGAAGACCACCGCCGCGAAATTAACGGCGGCGATGGTGGAGAAGACAGCTTCGGTTTTGTATTCTCCGGTACAAGTGGGTCAAAAATGCTCTGTTTCAGCGGAGACTGCCAAAACGGCGACGAATCGCTCTTCCAAGAACCTTCTTTTCCTTCCGGAGTATCCGTTTCTGATCCTTCTTCATGCACTATTAACACTTGCAAGAACTCGAATGACACATGTACTGACGAGAGATCAATTAAATCTTCAAACAAGAAGAGAACCGGGTCGGGTAATGGGCAAAACATGGATCATAACCAAAAA…	AGTTATAAAAAGCCCAAAAAGGTAGAGAGAAACCATTTACCAACGATTATCTTCTAGTTCATGGTTCTCACCTTCTCTCATTCTCCAGCTCAGCTTCTTCCACGAAAGTACTTGTAAATAAATACTTAAGAAAAATCACAATGGGAGATACAGCAGACGACCAAGCTATGGTGGAAGCTCCCGGAGTCCCGAGCTTCTCGGAGCTTCTTATGTTGTCTGACGGGTTTCTTAGCTCCTCTGAAGACCACCGCCGCGAAATTAACGGCGGCGATGGTGGAGAAGACAGCTTCGGTTTTGTATTCTCCGGTACAAGTGGGTCAAAAATGCTCTGTTTCAGCGGAGACTGCCAAAACGGCGACGAATCGCTCTTCCAAGAACCTTCTTTTCCTTCCGGAGTAT…	-	266	Nucleus	5.57	28221.3	chrC05	Atypical	a	4	allopolyploid
GSBRNA2T00154766001	BnaC07g41730D	BnabHLH507	S15	QPSPSSQSTLKVRKEKLGGRIAVLHQLVSPFGKTDTASVLSEAIGYIRFL	MNRGALESSPVQQLMVAGNPNWWNVSGSTRPPPPLMGHQQGPLPPQMTPNNNYLRPRMMMTSSSPSLLDNPSLSSWLESNDLPPESWSLSQLLLGGLMMGEEERLEIMNHHGHHDEQHHHSFQGKMRLENWEEQVLRHQQASMGVVDIKQESNINNNNGYLISSPNSPPNKSCVTTTTTTSLNSNDNTNNNNNMLGFSSNHNGLNLSEVRHTPPDRSSECNSLDIGGSTNKKPRLQPSPSSQSTLKVRKEKLGGRIAVLHQLVSPFGKTDTASVLSEAIGYIRFLQSQIEALSHPYFGTTASGNMRNQHLQGDRSCLFPEDPGQLVTDQCVKRRGVSSSSSENQNAKEEPKKDLRSRGLCLVPISYTLQVGSDNGADYWAPTLGSASFH*	ATGAATAGAGGTGCGTTGGAGAGTTCGCCGGTTCAACAACTGATGGTGGCTGGAAACCCTAATTGGTGGAACGTAAGCGGCAGCACGAGGCCACCACCACCATTGATGGGTCATCAACAGGGGCCGTTGCCGCCACAAATGACTCCTAACAACAATTATCTCCGACCACGAATGATGATGACTTCTTCTTCACCGTCTTTGCTTGATAACCCAAGTCTATCTTCTTGGCTTGAAAGCAATGATCTCCCTCCTGAGTCTTGGAGCCTTAGTCAACTTCTCTTGGGTGGACTGATGATGGGAGAGGAAGAGAGGTTGGAGATAATGAACCATCATGGTCATCATGATGAACAACACCACCATAGTTTTCAAGGGAAGATGAGATTAGAAAATTGGGAAGAA…	TTTCTCTTTCTCTTCTCCATGAAAACTAAACTACTTAAGTTAAAGAATAACGCTTCTCAGAGTTCTCCAAAGCTCTTGATCAGTAGGCACATAAGAATATCTAGAGAGAGAGAGGGTGATGAATAGAGGTGCGTTGGAGAGTTCGCCGGTTCAACAACTGATGGTGGCTGGAAACCCTAATTGGTGGAACGTAAGCGGCAGCACGAGGCCACCACCACCATTGATGGGTCATCAACAGGGGCCGTTGCCGCCACAAATGACTCCTAACAACAATTATCTCCGACCACGAATGATGATGACTTCTTCTTCACCGTCTTTGCTTGATAACCCAAGTCTATCTTCTTGGCTTGAAAGCAATGATCTCCCTCCTGAGTCTTGGAGCCTTAGTCAACTTCTCTT…	-	390	Nucleus	6.57	42879.7	chrC07	Atypical	a	7	allopolyploid
GSBRNA2T00145172001	BnaC08g01480D	BnabHLH511	S15	KRHKSDLSFSSKRKDKAGERISALQQIVSPYGKTDTASVLQDALHYIEFL	MEFSREAGMMMENKQNVCSLEENSIKRHKSDLSFSSKRKDKAGERISALQQIVSPYGKTDTASVLQDALHYIEFLHEQVKVLSAPYLQTMTSATQEELEQYSLRNRGLCLVPMEYTAGVAQSNGADIWAPVKTPPSPAFGVKSQSPFR*	ATGGAATTCTCTAGAGAAGCTGGAATGATGATGGAAAATAAGCAGAATGTCTGTTCTCTTGAAGAAAATAGCATCAAGCGCCATAAGTCTGATCTCTCTTTCAGTTCCAAGAGAAAGGACAAAGCTGGAGAACGTATCTCAGCTCTTCAACAGATAGTTTCCCCTTACGGAAAGACCGACACTGCATCAGTTCTTCAAGACGCGTTGCACTACATAGAGTTTCTACATGAACAAGTGAAGGTGCTAAGCGCTCCGTATCTGCAAACAATGACCTCCGCTACGCAGGAGGAGCTGGAGCAGTACAGCCTGAGAAACAGAGGACTATGTCTTGTTCCAATGGAGTATACAGCAGGAGTTGCTCAAAGCAACGGGGCTGATATCTGGGCGCCCGTGAAGACT…	ATGGAATTCTCTAGAGAAGCTGGAATGATGATGGAAAATAAGCAGAATGTCTGTTCTCTTGAAGAAAATAGCATCAAGCGCCATAAGTCTGATCTCTCTTTCAGTTCCAAGGTATTGCTTAAACCTAGTTCTCTCGAGAGTGCAGCATGGTAATGATTCTTCCATCTTTGTTCTCTTAAATGGTTTAAACAGCAGAGAAAGGACAAAGCTGGAGAACGTATCTCAGCTCTTCAACAGATAGTTTCCCCTTACGGAAAGGTAACTTTTCCTGTTAGAATTCCTCTCCACATTTGCTTTTTTGTTTTTCTCTAATCTTCTGTGACTCCTCAACGCCACAGACCGACACTGCATCAGTTCTTCAAGACGCGTTGCACTACATAGAGTTTCTACATGAACAAG…	-	149	Nucleus	6.83	16545.8	chrC08	Non-E-box	a	4	allopolyploid
GSBRNA2T00104669001	BnaC08g13440D	BnabHLH516	S15	QPSPSSQSTLKVRKEKLGGRIAALHQLVSPFGKTDTASVLSEAIGYIRFL	MNRGVSESSPVLQQMMAAGNPNWWKESGDMRPPPPLMGHQQGPLPPQMTNNNNYLRPRMMPTLLPHFLPCPSTSSSPSLPNNPNLSSWLERNDLPPESWSLSQLLLGGLMMEEEERLEIMNHHIHHDGQHHSFQGKMRLENREEQVLSHQEASMGVVDIKQESIINNNNGHHLICSPNSPPNKSCVTTTTTTTTSLNSTDDDNNNNNNIMFDFSSNHNGLNFSEGRHTPPDQSSECNSLDIGGSTNKKPRLQPSPSSQSTLKVRKEKLGGRIAALHQLVSPFGKTDTASVLSEAIGYIRFLHSQIEALSHPYFSTTASGNMRHQQHLQGDRSCLFPEDPGQLVNDQCMKRRGASSSSTENQNANEEPKKDLRSRGLCLVPISCTLQVGSDNGADYWASA…	ATGAATAGAGGAGTTTCGGAGAGTTCGCCGGTTCTTCAACAGATGATGGCGGCCGGAAACCCTAATTGGTGGAAAGAAAGCGGTGACATGAGGCCACCACCACCGTTAATGGGTCATCAGCAAGGGCCATTGCCGCCACAAATGACAAATAACAACAATTATCTCCGACCTCGAATGATGCCGACTCTCTTGCCGCACTTTTTACCATGTCCATCGACTTCTTCTTCACCATCTTTGCCTAATAACCCTAATCTCTCTTCTTGGCTTGAAAGAAATGATCTCCCTCCTGAGTCTTGGAGCCTTAGCCAACTTCTTTTGGGTGGATTAATGATGGAAGAGGAAGAGAGATTGGAGATAATGAACCATCATATTCATCATGATGGACAACACCATAGTTTT…	TCTCTTTCTCCAAGAAACTAATACTACTTAAGCTAAAGAACTAACACTTCTCTCAAAGTTTCTCCAAAGCCCTTTATTAGTTAACACATAAAGAGATCTAAAGAGAGAGTGTAGAGAGAGAAGGGGATGAATAGAGGAGTTTCGGAGAGTTCGCCGGTTCTTCAACAGATGATGGCGGCCGGAAACCCTAATTGGTGGAAAGAAAGCGGTGACATGAGGCCACCACCACCGTTAATGGGTCATCAGCAAGGGCCATTGCCGCCACAAATGACAAATAACAACAATTATCTCCGACCTCGAATGATGCCGACTCTCTTGCCGCACTTTTTACCATGTCCATCGACTTCTTCTTCACCATCTTTGCCTAATAACCCTAATCTCTCTTCTTGGCTTGAAAGA…	-	407	Nucleus	6.13	44829.8	chrC08	Atypical	a	7	segmental duplication
GSBRNA2T00136932001	BnaC08g36420D	BnabHLH528	S15	SLRPSSQSILKVRKEKLGGRIAALHQLVSPYGKTDTASVLSEAIGYIRFL	MTNRRVLERSPVRNLTAARNQNWWNKVSGGLMPPPPPQLPPCTASYHLLPSLLPSYFPSPTSSSSSLPPFRNPNLCSWLHNNDDLPLDQPWSHSKLLLGGLMMGDEERMEMMNHYHHQNQQHSYQEKKLENWEEQILSHEASIKQEISNNNGYMIISSPKSPLNKSCVTTTTIHNFNEDSNNSNINGLNFSECNSSEISGSCFANKKPKLQVPSLRPSSQSILKVRKEKLGGRIAALHQLVSPYGKTDTASVLSEAIGYIRFLHSQVEVLSVPYFGTPSRNNMMHQHARGDMNGLFPQDPGQLVSEYCMKRSNGVSSSSTNKPNLNEETKKDLKSRGLCLVPISCTLQVGSYNGTDYWAPAFGISFQ*	ATGACAAATAGAAGAGTATTAGAGCGGTCGCCGGTAAGAAATCTCACGGCAGCTAGAAACCAGAATTGGTGGAACAAAGTAAGCGGCGGTTTGATGCCACCACCGCCGCCGCAGCTGCCACCGTGTACCGCCAGTTATCATCTTCTTCCGAGTCTCTTGCCCAGCTACTTCCCTTCTCCTACTTCTTCTTCATCTTCTCTGCCTCCTTTTAGAAACCCTAACTTATGTTCTTGGCTTCACAATAATGACGATCTGCCTCTTGACCAGCCTTGGAGCCACAGCAAACTCCTCTTGGGTGGATTGATGATGGGAGACGAAGAAAGAATGGAGATGATGAACCATTATCATCATCAAAATCAACAGCATAGTTACCAAGAGAAGAAGCTCGAGAATTGGGAA…	ATGACAAATAGAAGAGTATTAGAGCGGTCGCCGGTAAGAAATCTCACGGCAGCTAGAAACCAGAATTGGTGGAACAAAGTAAGCGGCGGTTTGATGCCACCACCGCCGCCGCAGCTGCCACCGTGTACCGCCAGTTATCATCTTCTTCCGAGTCTCTTGCCCAGCTACTTCCCTTCTCCTACTTCTTCTTCATCTTCTCTGCCTCCTTTTAGAAACCCTAACTTATGTTCTTGGCTTCACAATAATGACGATCTGCCTCTTGACCAGCCTTGGAGCCACAGCAAACTCCTCTTGTAACTCTTACTTTTACATAAATATATGTTCCAAATATAGGATAATTTCTAAGCAAAATGGTTTCATGTTCTTGGATTTTTTTTATAACCTGAACCAATCTTATAA…	-	368	Nucleus	8.69	41044.3	chrC08	Atypical	a	7	allopolyploid
GSBRNA2T00067336001	BnaC09g21880D	BnabHLH551	S15	IDTLSPLPSFKVRKEKLGDRVTALQQLVSPFGKTDTASVLNEAVEYIKFL	MTGEFEMAGTWWSSPINTATSVFSGYSLPRPTESSLDITDFGWQNFDNKTNDHNDDFMNMHNSFFEGLFDPNEQLLSDSWPKTTISAKSELLESFPFLDNIFLIDSEAHDQIKDHKSLEQTTQDCMNLTSKAQLKENNDENSQRLLKRSRIDTLSPLPSFKVRKEKLGDRVTALQQLVSPFGKTDTASVLNEAVEYIKFLQEQVTVLSNPDQNTRGSVQQQQCSDKKSISSSQEEEECSSRRHLDLASRGLCLMPISASYPVAAAAASAAEMNTSDFWNLTFAMNL*	ATGACGGGAGAGTTTGAGATGGCCGGCACTTGGTGGAGTTCGCCAATAAACACCGCCACCTCCGTATTCTCCGGCTACTCGCTGCCACGTCCCACTGAGAGTAGCCTCGACATCACAGATTTCGGGTGGCAAAACTTCGACAACAAAACCAACGATCACAATGATGATTTTATGAACATGCATAACAGTTTCTTCGAAGGATTATTCGATCCTAATGAGCAATTATTGTCAGATTCTTGGCCTAAAACTACAATTTCCGCGAAATCAGAGCTACTCGAAAGCTTTCCATTCTTAGATAACATATTCCTGATTGATTCAGAAGCTCATGATCAGATCAAAGATCATAAGTCTTTGGAGCAAACTACACAAGATTGCATGAATCTTACTTCAAAGGCACAG…	ATGACGGGAGAGTTTGAGATGGCCGGCACTTGGTGGAGTTCGCCAATAAACACCGCCACCTCCGTATTCTCCGGCTACTCGCTGCCACGTCCCACTGAGAGTAGCCTCGACATCACAGATTTCGGGTGGCAAAACTTCGACAACAAAACCAACGATCACAATGATGATTTTATGAACATGTAAGTCCACATGTATACGTATCGATGTTAATTTACATATTGCCATTGGACTTTCTTTGATCCTTTTTTCTTGTTTGAAGGCATAACAGTTTCTTCGAAGGATTATTCGATCCTAATGAGCAATTATTGTCAGATTCTTGGCCTAAAACTACAATTTCCGCGAAATCAGAGCTACTCGAAAGCTTTCCATTCTTAGATAACATATTCCTGATTGATTCAG…	ATGACGGGAGAGTTTGAGATGGCCGGCACTTGGTGGAGTTCGCCAATAAACACCGCCACCTCCGTATTCTCCGGCTACTCGCTGCCACGTCCCACTGAGAGTAGCCTCGACATCACAGATTTCGGGTGGCAAAACTTCGACAACAAAACCAACGATCACAATGATGATTTTATGAACATGCATAACAGTTTCTTCGAAGGATTATTCGATCCTAATGAGCAATTATTGTCAGATTCTTGGCCTAAAACTACAATTTCCGCGAAATCAGAGCTACTCGAAAGCTTTCCATTCTTAGATAACATATTCCTGATTGATTCAGAAGCTCATGATCAGATCAAAGATCATAAGTCTTTGGAGCAAACTACACAAGATTGCATGAATCTTACTTCAAAGAGGAGT…	287	Nucleus.	4.7	32866.4	chrC09	Atypical	unknown	5	allopolyploid
GSBRNA2T00075911001	BnaCnng10760D	BnabHLH568	S15	SEATSPSPPLKVKKEKMSDRIAALQQLVSPFGKTDQASVLSEAIEYIKFL	MGDHHDFINSGSWWKVSSSSSISSSSSMRANSIESGGSAAFHDKLHHSLATDHHLQMIGLGLSSQSHVDQWNQSLLRGDSKAETSFGVMLQENINLDATSNANANTTSYQLQESDPSHHQALWRDPRINNSDFKPQLNMTSSNNRGFFLDHQFSPHGSSSTDSSTVTCQGFSSDNPSNTLYGPTATTPNSSSAMFHHHHHHQAAGFNMPGSSDQQPSRTHQASNLGYSQFGSSTGNYDQTALRFSNNATFWNPTAAGNVGPTHHDASSNYFPALQPPQIHAPSFDEQPNGMSEIKDSSSSEVKRVGGDQPAAKRAKSEATSPSPPLKVKKEKMSDRIAALQQLVSPFGKTDQASVLSEAIEYIKFLHQQVSALSNPYMNSGASLQHQQSDHPKELEVSK…	ATGGGAGATCATCATGATTTCATCAACTCAGGAAGCTGGTGGAAAGTATCTTCTTCTTCCTCGATATCTTCTTCCTCTTCCATGAGAGCAAACTCAATTGAATCTGGTGGTTCTGCTGCTTTCCATGATAAGCTTCATCATTCATTAGCTACTGATCACCATCTGCAGATGATTGGTTTAGGGCTTTCTTCACAATCACATGTTGATCAATGGAACCAATCTCTCTTAAGAGGAGATAGTAAAGCGGAGACAAGCTTTGGAGTGATGCTTCAAGAGAATATCAATTTAGATGCGACCTCAAACGCAAACGCTAACACAACGTCATACCAGTTGCAAGAATCTGATCCCTCTCACCACCAAGCTTTGTGGCGAGACCCACGCATCAATAACAGCGATTTC…	ATGGGAGATCATCATGATTTCATCAACTCAGGAAGCTGGTGGAAAGTATCTTCTTCTTCCTCGATATCTTCTTCCTCTTCCATGAGAGCAAACTCAATTGAATCTGGTGGTTCTGCTGCTTTCCATGATAAGCTTCATCATTCATTAGCTACTGATCACCATCTGCAGATGATTGGTTTAGGGCTTTCTTCACAATCACATGTTGATCAATGGAACCAATCTCTCTTGTGAGTGTTCAAATTCTTTCCTAATTGTTTTTTGTTTTAAATCATAAAATTATAAGCGTTAAGATTGTGTATTTTGTGTGTTTGTTTTACTTTGTGGGGAACAAAAGAAGAGGAGATAGTAAAGCGGAGACAAGCTTTGGAGTGATGCTTCAAGAGAATATCAATTTAGATG…	-	438	Nucleus	6.14	47543.7	chrCnn_random	Atypical	a	6	unknown
GSBRNA2T00076152001	BnaCnng10960D	BnabHLH569	S15	GRDSTHSPDKDLPKAKLRDKITTLQQIVSPFGKTDTASVLQEAITYINFY	MIREECTPSSSWWEDVHHDDHASSISTSFYHKNSNGNNNNNSTANCEGDNLSISTVNTSNRFDLTAESSSRHSLSAPDHPASTSDELLRDHVVSSNNHLWSLAYLPGRSLGDQMLDHHHHNNHITSSRNNSSTTSELPFEPVCDNANGWIYDTNQVRYDQSSEQRLSKLTDLVGKHWSLAPPSNPDMNHNLHHHFDQTSDDISMYRQELEVKNEEDLCYNNGLNGGASLFRDAIESSRSFLDIRLSRPLTDINPSFKPSFKALSLSEFGKKEHQTASLATVRLGPTNAGKKKRCDEVSDEASKKAKCGRDSTHSPDKDLPKAKLRDKITTLQQIVSPFGKTDTASVLQEAITYINFYQEQVKLLSTPYMKNSSIKDPWGGWDREEYNKRGPKHLDLKSR…	ATGATAAGGGAAGAATGTACTCCAAGTTCGTCATGGTGGGAAGATGTTCATCATGATGATCATGCAAGCTCCATTTCAACTTCTTTTTACCATAAGAATAGTAATGGTAACAATAATAATAACTCAACCGCAAACTGTGAAGGAGACAATCTCTCGATCTCAACGGTAAACACTTCAAATCGTTTTGACCTAACCGCTGAATCATCCAGTCGTCACTCTCTCTCGGCTCCGGATCACCCTGCTTCCACCTCCGATGAGTTGCTCCGAGACCACGTCGTCTCTTCTAATAATCATCTATGGAGTCTTGCCTACTTGCCTGGTAGAAGCTTAGGAGATCAAATGCTGGATCATCATCATCATAATAATCACATAACATCTTCAAGAAATAATTCATCAACA…	ATGATAAGGGAAGAATGTACTCCAAGTTCGTCATGGTGGGAAGATGTTCATCATGATGATCATGCAAGCTCCATTTCAACTTCTTTTTACCATAAGAATAGTAATGGTAACAATAATAATAACTCAACCGCAAACTGTGAAGGAGACAATCTCTCGATCTCAACGGTAAACACTTCAAATCGTTTTGACCTAACCGCTGAATCATCCAGTCGTCACTCTCTCTCGGCTCCGGATCACCCTGCTTCCACCTCCGATGAGTTGCTCCGAGACCACGTCGTCTCTTCTAATAATCATCTATGGAGTCTTGCCTACTTGTAAGTATTCATACGTTTATTCGTCTCTATACGTACGTATTTTTATGCTTCTTTTAGGTCTGCGTTCGTACTTGCAATTTACACA…	-	433	Nucleus	6.18	48657.4	chrCnn_random	Atypical	a	6	unknown
GSBRNA2T00034662001	BnaCnng38940D	BnabHLH582	S15	ISTPSPLPTFKVRKENLRDQITSLQQLVSPFGKTDTASVLQESIEYIKFL	MAEEFQATAAICGSGGGAWWNSPRSVMSPSDHLLSPCFGQREADSDSGGSTVSIDSTLQMMGLGFSSNSSSEWNQTVLQEDLNSSFRSSQDHYHGQGFLSTTSSPYLLNPACSSSSSPSPPSSSLLQTFYDPEPSQYRFLSTTSCSINNPQLSWASSKTSPHHQAAYGIINNFSNSTNSRPFWSSSSTTNLNNTPHNSFVTTSQIIPTRLEDKTKNQKTKGQSESLKRAKDNDSASKKQRISTPSPLPTFKVRKENLRDQITSLQQLVSPFGKTDTASVLQESIEYIKFLHDQVTVLSTPYMKQGASVQQQHQKSGKSQDGNENLELRAHGLCLVPISSTFPVANETTADFWTPTFGGNSFRYSR*	ATGGCTGAGGAGTTTCAAGCGACGGCAGCAATTTGCGGCAGCGGAGGCGGCGCGTGGTGGAACTCGCCAAGGAGCGTTATGTCCCCTTCGGATCATCTCTTGTCGCCTTGTTTCGGACAGCGAGAGGCTGATTCCGACAGTGGAGGAAGCACCGTGAGTATTGACTCGACGTTGCAAATGATGGGTCTAGGGTTTTCCTCAAACTCTTCTTCAGAGTGGAACCAAACCGTTTTACAAGAAGACTTAAACTCAAGCTTCAGAAGCTCACAAGATCACTATCATGGCCAAGGATTCTTATCTACAACTAGTTCACCTTATCTTCTTAATCCAGCTTGTTCTTCATCTTCGTCACCTTCTCCTCCTTCCTCGAGCTTGTTACAAACCTTTTACGATCCGGAA…	TATCAAAAATTCACATTAATACTCTTCATATCACACAGCACACACACATATAAAACTCTTGACCTTTGTCTAATAACAACTTTGGAGTAAGCATAAATTAAAATTTCCTGATTCTGTTTTTATGGCTGAGGAGTTTCAAGCGACGGCAGCAATTTGCGGCAGCGGAGGCGGCGCGTGGTGGAACTCGCCAAGGAGCGTTATGTCCCCTTCGGATCATCTCTTGTCGCCTTGTTTCGGACAGCGAGAGGCTGATTCCGACAGTGGAGGAAGCACCGTGAGTATTGACTCGACGTTGCAAATGATGGGTCTAGGGTTTTCCTCAAACTCTTCTTCAGAGTGGAACCAAACCGTTTTGTAAACTTCTTAAGAACAAACATTAACTTTAATTTCTTTCAGTTC…	-	366	Nucleus	7.11	39959.8	chrCnn_random	Atypical	a	6	unknown
GSBRNA2T00143280001	BnaA02g02510D	BnabHLH029	S16	RRSRQASSSSRISDDQITDLISKLRQSIPEIRQNRRSSTVSASKVLQETCNYIRNL	MSSRRSRQASSSSRISDDQITDLISKLRQSIPEIRQNRRSSTVSASKVLQETCNYIRNLHKEADDLSDRLSQLLETIDPNSPQAAIIRSLINE*	ATGTCTAGCAGAAGGTCGAGACAAGCAAGCTCATCGTCAAGGATTAGCGATGATCAGATCACTGATCTTATCTCTAAGCTCCGACAGTCCATTCCAGAGATTCGTCAGAACCGTCGTTCCAGCACGGTATCAGCATCGAAAGTGTTACAAGAGACTTGCAACTACATAAGAAACTTGCACAAAGAAGCCGATGACCTTAGTGATCGGTTGTCTCAGCTTCTGGAGACCATTGATCCTAATAGCCCACAAGCAGCCATTATTAGGAGCTTGATTAATGAATAA	CAAACAATTTTACTTCTTTTCTAACCCACAAGAGATAACAAAAAAAGAGAGAGTACTCTACTGGATATATATACAATCTCTATATAAAAAATTCAAAAAATGTCTAGCAGAAGGTCGAGACAAGCAAGCTCATCGTCAAGGATTAGCGATGATCAGATCACTGATCTTATCTCTAAGCTCCGACAGTCCATTCCAGAGATTCGTCAGAACCGTCGTTCCAGCACGGTAAATGTTTTTAAAAATACATATATGTATAAGCTTCTATGTATACTTAAGTTTGAATTTTATGATAAGATATTTACTCAGGGTTAGTTACTATGTTTGATGAAAAATTCACATATACAACATGTTGGAGCATAATGCGTTATAGTCATATAGTAATTATGTATGGGAGATTGC…	-	94	Nucleus	9.09	10540.75	chrA02	Atypical	f	1	allopolyploid
GSBRNA2T00094284001	BnaA02g36990D	BnabHLH046	S16	RRSRQSSSALRISDDQMIDLVSKLCQLLPEIRERRRSDKVSASKVLQETCNYIRKL	MSNRRSRQSSSALRISDDQMIDLVSKLCQLLPEIRERRRSDKVSASKVLQETCNYIRKLHREVDNLSDRLSQLLDAVDEDSHEASVIRSLLM*	ATGTCTAACAGGAGATCAAGACAATCTTCAAGTGCTCTGAGGATCTCCGATGATCAGATGATCGACCTTGTTAGTAAGCTTTGTCAGCTTTTGCCCGAGATTCGTGAACGGCGCCGTTCTGATAAGGTGTCAGCATCAAAGGTACTTCAAGAGACATGCAACTATATAAGAAAGCTGCATCGAGAAGTTGACAATCTCAGTGACCGTTTGTCGCAGCTCCTGGACGCCGTTGATGAAGATAGCCATGAAGCTTCCGTCATTAGAAGCTTGCTCATGTAA	AGTTACAGCTAATCAATAAGTAAAAACCTACAAGAAAATGTCTAACAGGAGATCAAGACAATCTTCAAGTGCTCTGAGGATCTCCGATGATCAGATGATCGACCTTGTTAGTAAGCTTTGTCAGCTTTTGCCCGAGATTCGTGAACGGCGCCGTTCTGATAAGGTATATTACATTATGCATAACATTCATTTCTTTTAACGTCTTCAAAGTATATATTTTGTTTTTATAAGAAATTTGTTTCCCTTTTCGTTAAAAGAAGCAGGGCCACAAATCAATAAAGAGTCGAAACTTTTGACTCCGGACAACGTTATTGTTTTCTAATTTGATAAAATGAAACTCGAAAAGCCATGTTTGTGTCATTGTGTGATGCCCGTGCATGTATGTGGTTTGATGATGTT…	-	93	Nucleus	7.83	10656.11	chrA02_random	Atypical	f	1	unknown
GSBRNA2T00130029001	BnaA03g05270D	BnabHLH048	S16	RRSRQASSSSRINDDQITELISKLRQSIPEIRQNRRSNTVSASKVLQETCNYIRNL	MSSSRRSRQASSSSRINDDQITELISKLRQSIPEIRQNRRSNTVSASKVLQETCNYIRNLNKEADDLSDRLSQLLETIDPNSPQAAVIRSLINE*	ATGTCGTCTAGCAGAAGGTCGAGACAAGCAAGCTCGTCATCAAGGATTAACGATGATCAGATCACTGAACTTATTTCAAAGCTCCGACAATCTATTCCAGAGATTCGCCAGAACCGTCGTTCCAACACGGTATCAGCGTCGAAGGTGTTACAAGAGACTTGCAATTACATAAGAAACTTGAACAAAGAAGCCGATGATCTCAGTGATCGATTGTCTCAGCTTCTGGAGACCATTGATCCTAATAGCCCACAAGCAGCCGTTATTAGGAGTTTGATTAATGAATAG	ATGTCGTCTAGCAGAAGGTCGAGACAAGCAAGCTCGTCATCAAGGATTAACGATGATCAGATCACTGAACTTATTTCAAAGCTCCGACAATCTATTCCAGAGATTCGCCAGAACCGTCGTTCCAACACGGTAAAATCTTCTTATACAATTACTATATATAGTATATACATCTATATTCGTAAGTTTGAATTTTATATATTATAAAATTTACTTACTTATGTTCTTAAACTCGCGTATACAACCAGTTTGAACAATGCATTATAGTCTTATAGTAATTGCATCTGGGAGATTGCAATATGGAGTTTCTTAAAGACTTTTGACCTTCTACCGAACTTAATTTGAGGAGAGGGGAACATATTTCCCCTAACTTCAGCATTAAGCTAATTATAATTAATTATT…	-	95	Nucleus	9.09	10658.84	chrA03	Atypical	f	1	allopolyploid
GSBRNA2T00063076001	BnaA06g17190D	BnabHLH150	S16	SRSSRQTGTSMISEDQINDLVLQLHRLLPELGNNNRRSGKVSASKVLQETCTYIRNL	MSSRRSRSSRQTGTSMISEDQINDLVLQLHRLLPELGNNNRRSGKVSASKVLQETCTYIRNLNKEVDDLSERLSQLLESTDSAQAALIRSLLM*	ATGTCTAGCCGAAGGTCACGGTCATCAAGACAAACGGGAACTTCCATGATTAGTGAAGACCAAATCAATGATCTTGTCCTCCAGCTTCATCGTCTTCTCCCCGAACTTGGTAACAACAACAGACGCTCTGGAAAGGTTTCAGCATCGAAGGTATTACAAGAGACATGTACTTACATAAGAAACTTGAACAAAGAAGTGGATGATCTTAGTGAAAGATTATCTCAACTTTTGGAATCAACTGATTCAGCTCAAGCTGCACTCATCCGAAGTTTGCTTATGTAG	ATGTCTAGCCGAAGGTCACGGTCATCAAGACAAACGGGAACTTCCATGATTAGTGAAGACCAAATCAATGATCTTGTCCTCCAGCTTCATCGTCTTCTCCCCGAACTTGGTAACAACAACAGACGCTCTGGAAAGGTACAATGATCTAACCAGTTCTTCATTTAAAATGATTTATTTTCAATGATCATATTGTTTTTTTTCTTTCTTTATTTACTCTAATTTTTCTCCATCAAACGAAAGTGAACAGTATAATTTTTACTTGTATATCTACTTATTGCATTCAAATTAGAGCTTTTAGTAAATTAGAACCATAGAATAGCAAAGTCTCGGAGTTTAATTATATGCAGAATCGAACAAGAAAAGCCGATATACTAGCTTTCAAACTATAAAAATGGTTTA…	-	94	Nucleus	9.09	10475.8	chrA06	Atypical	f	1	allopolyploid
GSBRNA2T00144548001	BnaA06g31260D	BnabHLH156	S16	RRSRQSSSATRISDDQIIDLVSKLRQFLPEIRERRRSDKVSASKVLQETCNYIRKL	MSNRRSRQSSSATRISDDQIIDLVSKLRQFLPEIRERRRSDKVSASKVLQETCNYIRKLHREVDNISDRLSLLLDSVDEDSQEAAVIRNLLM*	ATGTCTAACAGAAGATCAAGACAATCTTCAAGTGCTACGAGGATCTCCGATGACCAGATCATCGACCTCGTTAGTAAGCTCCGTCAGTTTTTACCGGAGATTCGTGAACGGCGCCGTTCTGATAAGGTGTCAGCATCGAAGGTACTGCAAGAGACATGCAACTACATAAGAAAGCTGCACAGAGAAGTTGACAATATCAGTGACCGTTTGTCGCTGCTCCTCGACTCAGTTGATGAAGATAGCCAAGAAGCTGCCGTCATTAGAAACCTACTCATGTAA	ATGTCTAACAGAAGATCAAGACAATCTTCAAGTGCTACGAGGATCTCCGATGACCAGATCATCGACCTCGTTAGTAAGCTCCGTCAGTTTTTACCGGAGATTCGTGAACGGCGCCGTTCTGATAAGGTACATTACATAACATTAGTTTCATTTAACCTCTTCATCTATAGTATAGTTAATAGTTAATACTATTATTTTTTTTCCTTTAAGAAGGAAGAAGAAAAAACACTTCTTCGTTAAAAGAAGATGGTATACAAAAAAAAGTCCAAACTTTTGAATTCTGAGCATATTTTTTTTCCATTTTGACCAAATGAAAACGTCCAAAAACTTATGGCGGTGTGATGTCCGTACATATATGTGGTCTTGACAATGTTTGCGCATAATATGAAACTTTTTAGG…	-	93	Nucleus	9.03	10716.1	chrA06	Atypical	f	1	allopolyploid
GSBRNA2T00069436001	BnaA07g09310D	BnabHLH174	S16	SSRSRQSGSSRISDDQISDLVTKLQHLIPELRRRRSDKVSASKVLQETCNYIRNL	MSSRRSSRSRQSGSSRISDDQISDLVTKLQHLIPELRRRRSDKVSASKVLQETCNYIRNLHREVDDLSDRLSEFLASTDDNSAEAAIIRSLLDY*	ATGTCGAGCAGAAGATCATCACGTTCAAGACAGTCCGGGAGCTCAAGAATCTCTGACGATCAAATTTCCGATCTTGTTACCAAGCTTCAACACCTCATCCCTGAACTCCGCCGCCGCCGTTCTGACAAGGTGTCAGCATCTAAAGTACTACAAGAGACTTGCAACTACATCAGGAACTTACACAGAGAGGTTGATGATCTCAGTGACCGATTGTCCGAATTTTTGGCTTCCACGGACGACAACAGCGCCGAAGCAGCCATCATTAGGAGCTTGCTTGATTATTAA	CTTTCTCACTCTGACGCGTCAACTACTTTTTTTTCCTGCATTGCTTTCTCTCTATCTCTATCTCTCACACACGCATACACACAGACATTTAACACATATCAAGAAAGAAGATGTCGAGCAGAAGATCATCACGTTCAAGACAGTCCGGGAGCTCAAGAATCTCTGACGATCAAATTTCCGATCTTGTTACCAAGCTTCAACACCTCATCCCTGAACTCCGCCGCCGCCGTTCTGACAAGGTATATACATTTTTAATATCCATTTTTACAATTATATCTCTCTTGCAAATATAAGAAAACCGTGGAGTGTATATAACCAATTAATATGCATGATGTAATCCAACGGCGTCTTGTATAAAGTACATGTGGCCTACAGTTAACAATCCGTAGATAGAGTAAC…	-	95	Nucleus	7.95	10766.9	chrA07	Atypical	f	1	allopolyploid
GSBRNA2T00098541001	BnaA07g14800D	BnabHLH180	S16	RRSRQSSSAPRISDDQIIDLVTKLRQILPEIGQRRRSDKVSASKVLQETCNYIRNL	MSNRRSRQSSSAPRISDDQIIDLVTKLRQILPEIGQRRRSDKVSASKVLQETCNYIRNLNREVDNLSERLAQLLESVDEDSPQAAVIRSLLM*	ATGTCAAACAGAAGATCAAGGCAGTCTTCAAGTGCTCCCAGGATCTCCGATGATCAAATCATCGACCTTGTAACTAAGCTCCGTCAGATTTTGCCGGAGATTGGCCAACGTCGTCGTTCCGATAAGGTGTCAGCCTCCAAAGTTTTGCAAGAGACATGCAACTACATACGAAACTTGAACAGAGAAGTTGACAACCTCAGCGAGCGTTTGGCTCAGCTTCTCGAATCTGTCGATGAAGATAGCCCTCAAGCGGCCGTCATTAGAAGTCTACTCATGTAA	ATAAAGGCTATATACCTACTTGCCACGTAACTCATTTTTCAATTTCTTAAACTATTCTACAATCCAGTCAGAATATATAAACAAACAACTAAAGAGTTGTTTTGCTACATTGTTGAATATGTCAAACAGAAGATCAAGGCAGTCTTCAAGTGCTCCCAGGATCTCCGATGATCAAATCATCGACCTTGTAACTAAGCTCCGTCAGATTTTGCCGGAGATTGGCCAACGTCGTCGTTCCGATAAGGTATCACACATAGATTATACGTTAACATATTCACTTTTTTGTGGTCAAAAATATTCATTTTTTGGGTTAAAAGATAGAGTAATATATTCATTTTTTAAGACCATTTAACATTATCCCTCATCTAAACCTCTTTTATCAAAAACAAACGTTTTATA…	-	93	Nucleus	9.09	10522.9	chrA07	Atypical	f	1	allopolyploid
GSBRNA2T00099439001	BnaA07g22200D	BnabHLH186	S16	SRSRQVSGTSRISEEQINDLIIKLQQLLPELRDSRRSDKVSAARVLQETCNYIRNL	MSGRRSRSRQVSGTSRISEEQINDLIIKLQQLLPELRDSRRSDKVSAARVLQETCNYIRNLHREVDDLSERLSELLANTDTAQAALIRSLLTL*	ATGTCGGGAAGAAGATCACGTTCGAGGCAAGTATCAGGAACTTCAAGGATCTCAGAAGAACAGATCAATGATCTCATTATCAAGTTGCAGCAGCTTCTTCCTGAGCTCAGGGACAGTCGTCGCTCTGACAAGGTTTCAGCAGCGAGAGTGTTACAAGAGACGTGCAACTACATAAGGAATCTGCACAGAGAGGTGGATGATCTAAGTGAGAGGCTATCTGAGTTACTTGCAAATACAGACACTGCTCAAGCTGCTTTAATAAGAAGCTTACTTACCCTATAA	ATGTCGGGAAGAAGATCACGTTCGAGGCAAGTATCAGGAACTTCAAGGATCTCAGAAGAACAGATCAATGATCTCATTATCAAGTTGCAGCAGCTTCTTCCTGAGCTCAGGGACAGTCGTCGCTCTGACAAGGTAGGCTAAATATAAGAATTTTACTTGATATACATTATATGTATATATGGCATGAAAATTATGAAATATAGATTATATCTTGACAGGTTTCAGCAGCGAGAGTGTTACAAGAGACGTGCAACTACATAAGGAATCTGCACAGAGAGGTGGATGATCTAAGTGAGAGGCTATCTGAGTTACTTGCAAATACAGACACTGCTCAAGCTGCTTTAATAAGAAGCTTACTTACCCTATAA	-	94	Nucleus	9.17	10620	chrA07	Atypical	f	1	allopolyploid
GSBRNA2T00102740001	BnaA07g31610D	BnabHLH196	S16	GRRSRSRQSSGISEDQINDLIIKLQQLLPELRNSRRSDKVSASRVLQETCNYIRNL	MSGRRSRSRQSSGISEDQINDLIIKLQQLLPELRNSRRSDKVSASRVLQETCNYIRNLHREVDDLSERLSELLANTDTAQAALIRSLLTQ*	ATGTCAGGAAGAAGATCACGTTCGAGACAATCATCAGGGATCTCAGAAGATCAGATCAACGATCTCATTATCAAGTTGCAGCAGCTTCTTCCTGAGCTCAGGAACAGCCGTCGCTCCGACAAGGTTTCAGCATCGAGAGTGTTACAAGAGACGTGCAACTACATAAGGAATCTGCATAGAGAGGTTGATGATCTGAGTGAGAGACTTTCTGAGTTACTCGCAAACACAGACACTGCTCAAGCTGCTTTAATCAGAAGCTTACTTACCCAATAA	TCCGGCATAACTTGTCTGTGATTTTGAAAAAAAAAAAAAAACCTGTCTGTGATTCTAAACTCCATAAACTGTTTCATCGATAACTGTCTTTTGCTTCAGTATCTATAACTCTTGCTATTTTTCGAATTAAAATTCAAATACAAAGAAAATGTCAGGAAGAAGATCACGTTCGAGACAATCATCAGGGATCTCAGAAGATCAGATCAACGATCTCATTATCAAGTTGCAGCAGCTTCTTCCTGAGCTCAGGAACAGCCGTCGCTCCGACAAGGTACGTTAAATCTATGTTTTAACTATAGCTTTAACATTTAACCCCAATAAAAAACTATAGCTTTATATATATGGCATGAAAATAATGATATGTATGCATATATTGACAGGTTTCAGCATCGAGAGTGT…	-	91	Nucleus	9.17	10279.6	chrA07	Atypical	f	1	segmental duplication
GSBRNA2T00083979001	BnaA08g20020D	BnabHLH213	S16	SSRSRQSGSSRISDDQISDLVTKLQHLIPELRRRRSDKVSASKVLQETCNYIRNL	MSSRRSSRSRQSGSSRISDDQISDLVTKLQHLIPELRRRRSDKVSASKVLQETCNYIRNLHREVDDLSDRLSELLASTDDDSAEAAIIRSLLNY*	ATGTCGAGCAGAAGATCATCACGTTCACGACAGTCAGGAAGCTCAAGAATCTCTGACGATCAGATTTCCGATCTTGTTACTAAGCTCCAACATCTCATCCCTGAGCTCCGCCGCCGCCGTTCTGACAAGGTGTCAGCATCTAAAGTACTACAAGAGACTTGCAACTACATCAGGAACTTACACAGAGAGGTTGATGATCTCAGTGACCGTTTGTCCGAACTCTTGGCTTCAACGGACGACGACAGTGCCGAGGCAGCCATCATTAGGAGCTTGCTTAATTATTAA	TCTCTCTCACACACACACACACACACACACAAACAAGGACACTTACTAAAGATATGTCGAGCAGAAGATCATCACGTTCACGACAGTCAGGAAGCTCAAGAATCTCTGACGATCAGATTTCCGATCTTGTTACTAAGCTCCAACATCTCATCCCTGAGCTCCGCCGCCGCCGTTCTGACAAGGTATATACACTTCAAAAATTCATTACGTACGTAAATCTATCTTTCTTGCAAATACAAACAAACAGATGTTCCATGTTTGTATGGATATATGTTTACGTTAGCACATGAACTTGGAAAGTTCAAATGAATTTGAACCGTATAGTAGTATGAATGGTGAAACCCAATGGCGTCTTGTGTAAATTCATGTGGTCTACAATTAACTATCCGTAGATAAAGT…	-	95	Nucleus	7.95	10732.9	chrA08	Atypical	f	1	allopolyploid
GSBRNA2T00009845001	BnaA09g02380D	BnabHLH221	S16	RRSRQSSSALRISDDQMIDLVSKLRVLLPEIRERRRSDKVSASKVLQETCNYIRKL	MSNRRSRQSSSALRISDDQMIDLVSKLRVLLPEIRERRRSDKVSASKVLQETCNYIRKLHREVDNLSDRLSQLLDSVDEDSQEAAVIRSLLM*	ATGTCTAACAGAAGATCAAGACAATCTTCAAGTGCTCTGAGGATCTCCGATGACCAGATGATCGACCTCGTAAGTAAGCTCCGTGTTCTTTTGCCTGAGATTCGTGAACGACGCCGTTCTGACAAGGTGTCAGCATCGAAGGTACTACAAGAGACATGCAACTACATAAGAAAGCTGCATAGAGAAGTTGACAATCTCAGTGACCGTTTGTCGCAGCTCCTCGACTCAGTTGATGAAGATAGCCAAGAAGCTGCCGTCATTAGAAGCTTACTTATGTAA	TTCTCTCTCAATCCCTCTCCTGTGGTCCTCGACCTATTTAAGTCCCTCTTATCACTTTCTCAGTTTCTTTATATCTCTAAGTGTCTTTACACAATACTTCCTTACATTTCAGTTTTCTTCTCTTTCTGCTTCCACACCTTCAACAAAATATAAAACTCGTGGAAAAAACATAAACCCTCTATATCTACTGGCTATATAGACTCTTATTTTTCTTCATAAACTTAACTCCCTTATTAAGTATTATAACCTTTTTATCTCTTGCTACTCCTCCCCATCTCTTCTCTATTGTCCAATCCGGAGAAAGAGATAAAGTACGCAGCTTAAGTTTCACTTTCTTGCGACATAGTAGTGTTACAACTAAGCAACAAAGAATGTCTAACAGAAGATCAAGACAATCTT…	-	93	Nucleus	9.03	10671.1	chrA09	Atypical	f	1	allopolyploid
GSBRNA2T00090660001	BnaA09g29410D	BnabHLH238	S16	SRSRQSSGSSRISDDQISDLVTRLQHLIPELRRRRSDKVSASTVLQETCNYIRNL	MSSRRSSRSRQSSGSSRISDDQISDLVTRLQHLIPELRRRRSDKVSASTVLQETCNYIRNLHREVDDLSDRLSELLATTDDNSAEAAIIRSLLNY*	ATGTCGAGCAGAAGATCATCACGTTCAAGACAGTCATCAGGGAGCTCAAGAATCTCTGACGATCAGATTTCTGATCTTGTAACAAGGCTCCAACACCTTATCCCTGAACTCCGCCGCCGCCGTTCTGACAAGGTGTCAGCATCTACGGTACTACAAGAGACGTGCAACTACATCAGGAACTTGCACAGAGAGGTTGATGATCTAAGTGACCGTTTGTCGGAACTCTTGGCTACGACGGACGACAACAGCGCGGAAGCAGCCATCATTAGGAGCTTGCTTAATTACTAA	CTCCACTCTCATTCTCTTTCTCTCTCTGACACGTAACTAACTATCCTTCCTGGATTCCTATCTTCTCCGCACACACACATACAAAACACAAAGACACTTAATATACATTGAGAAAGAAGATGTCGAGCAGAAGATCATCACGTTCAAGACAGTCATCAGGGAGCTCAAGAATCTCTGACGATCAGATTTCTGATCTTGTAACAAGGCTCCAACACCTTATCCCTGAACTCCGCCGCCGCCGTTCTGACAAGGTATATACACTTCAAACATCTATTTGTAAATCTATCTTTCTTGCAAATACAAACAAACATATGTTCCTTGTTTGTATGGATATATAATTAAGTTAGCACATGGACTTAGAAAGTTCAAATGAAATGGAAACATTATATAGTGCATATA…	-	96	Nucleus	7.98	10834	chrA09	Atypical	f	1	allopolyploid
GSBRNA2T00135547001	BnaA10g18940D	BnabHLH271	S16	RRSRQASSSSRISDDQITDLISKLRQSIPEIRQNRRSSTVSASKVLQETCNYIRNL	MSSSRRSRQASSSSRISDDQITDLISKLRQSIPEIRQNRRSSTVSASKVLQETCNYIRNLNKEADDLSDRLSQLLETIDPNSPQAAIIRSLINE*	ATGTCATCTAGCAGGAGGTCGAGACAAGCAAGCTCATCATCGAGGATTAGCGATGATCAGATCACTGATCTTATCTCAAAGCTCCGACAATCTATTCCAGAGATTCGCCAGAACCGTCGTTCCAGCACGGTATCAGCATCGAAGGTGTTACAAGAGACTTGCAATTACATAAGAAACTTGAACAAAGAAGCCGATGATCTCAGTGATCGTCTGTCTCAGCTTCTGGAAACCATTGATCCTAATAGCCCACAAGCAGCCATTATTAGGAGCTTGATTAATGAATAA	CAAACACAAACAATTATACTTCTTCTCTAACCCACAACGATCAAGAAAAGAGAGTGTTCTAGGATTCACATATATTCCAAATCTCTGCAAGAAGTTTAAACGAAAATGTCATCTAGCAGGAGGTCGAGACAAGCAAGCTCATCATCGAGGATTAGCGATGATCAGATCACTGATCTTATCTCAAAGCTCCGACAATCTATTCCAGAGATTCGCCAGAACCGTCGTTCCAGCACGGTAATTAAAACATTGTTAGAAGTTACTATATACTCTATCTTCTATACATGTACATATATAAGTTTCAGTTTTATGATATGATATTTAATTTACTTAGGGTTACGTACTATGTTCAATAGACACTCACATTTACAACATGTTGGAACAGTTCCCTAGCTACAGTCA…	-	95	Nucleus	9.09	10604.8	chrA10	Atypical	f	1	allopolyploid
GSBRNA2T00088861001	BnaAnng30830D	BnabHLH292	S16	SRSRQSSGTTRISEDQINDLVIKLQQLLPELRDSHRSDKVSAARVLQDTCNYIRNL	SRSRQSSGTTRISEDQINDLVIKLQQLLPELRDSHRSDKVSAARVLQDTCNYIRNLHREVDDLSERLSELLANSDTAQAALIRSLLTQ*	TCACGTTCGAGGCAATCATCAGGAACTACAAGGATCTCAGAGGATCAGATCAACGATCTCGTTATCAAGTTGCAGCAGCTTCTTCCTGAGCTCAGGGACAGTCATCGTTCCGACAAGGTTTCAGCAGCGAGAGTGTTGCAAGATACATGCAACTACATAAGGAATCTGCATAGAGAGGTTGATGATCTCAGCGAGAGGCTATCTGAGTTACTCGCAAACTCAGACACTGCTCAAGCCGCTTTAATCAGAAGCTTACTTACCCAATAA	TCACGTTCGAGGCAATCATCAGGAACTACAAGGATCTCAGAGGATCAGATCAACGATCTCGTTATCAAGTTGCAGCAGCTTCTTCCTGAGCTCAGGGACAGTCATCGTTCCGACAAGGTACGCTAAATCTTGGTTTTAACTAGCCATAAAATATATAATATATATGGCATGAAAATGATAAGTACATAAAGTTAATATATCGACAGGTTTCAGCAGCGAGAGTGTTGCAAGATACATGCAACTACATAAGGAATCTGCATAGAGAGGTTGATGATCTCAGCGAGAGGCTATCTGAGTTACTCGCAAACTCAGACACTGCTCAAGCCGCTTTAATCAGAAGCTTACTTACCCAATAA	-	89	Nucleus	6.05	9974.12	chrAnn_random	Atypical	f	1	unknown
GSBRNA2T00151768001	BnaC02g05910D	BnabHLH320	S16	RRSRQASSSSRISDDQITDLISKLRQSIPEIRQNRRSSTVSASKVLQETCNYIRNL	MSSRRSRQASSSSRISDDQITDLISKLRQSIPEIRQNRRSSTVSASKVLQETCNYIRNLHKEADDLSDRLSQLLETIDPNSPQAAVIRSLINE*	ATGTCTAGCAGAAGGTCGAGACAAGCAAGCTCATCGTCAAGGATTAGCGATGATCAGATCACTGATCTTATCTCAAAGCTCCGACAGTCCATTCCAGAGATTCGTCAGAACCGTCGTTCCAGCACGGTATCAGCATCGAAAGTGTTACAAGAGACTTGCAACTACATAAGAAACTTGCACAAAGAAGCCGATGACCTTAGTGATCGGTTGTCTCAGCTTCTGGAGACCATTGATCCTAATAGCCCACAAGCAGCCGTTATTAGGAGTTTGATTAATGAATAG	ATGTCTAGCAGAAGGTCGAGACAAGCAAGCTCATCGTCAAGGATTAGCGATGATCAGATCACTGATCTTATCTCAAAGCTCCGACAGTCCATTCCAGAGATTCGTCAGAACCGTCGTTCCAGCACGGTAAAATGTTTAAACAAAAATACATATATGTATAAGCTTCTATGTATACTTAAGTTTGAATTTTATGATAAGATATTTACTCAGGGTTAGTTACTATGTTTGATGAAAAATTCACATATACAACATGTTGGAGCATAATGCGTTATAGTCATATAGTAATTATGTATGGGAGATTGCAGTTTAAAGTTTCTAAAAGACGTTTGACCATTAACCGGACTTTGAGGAGAGGGGAACATATTTCCCCTAACTTCAGCATTAAGCTAATTATAACTA…	-	94	Nucleus	9.09	10526.7	chrC02	Atypical	f	1	allopolyploid
GSBRNA2T00117629001	BnaC02g37550D	BnabHLH338	S16	RRSRQSSSALRISDDQMIDLVSKLCQLLPEIRERRRSDKVSASKVLHETCNYIRKL	MSNRRSRQSSSALRISDDQMIDLVSKLCQLLPEIRERRRSDKVSASKVLHETCNYIRKLHREVDNLSDRLSQLLDAVDEDSHEASVIRSLLM*	ATGTCTAACAGGAGATCAAGACAATCTTCAAGTGCTCTGAGGATCTCCGATGACCAGATGATCGACCTTGTTAGTAAGCTTTGTCAACTTTTGCCCGAGATTCGTGAACGGCGCCGTTCTGATAAGGTGTCAGCATCAAAGGTACTTCATGAGACATGCAACTATATAAGAAAGCTGCATCGAGAAGTTGACAATCTCAGTGACCGTTTGTCGCAGCTCCTGGACGCCGTTGATGAAGATAGCCATGAAGCTTCCGTCATTAGAAGCTTGCTCATGTAA	ATGTCTAACAGGAGATCAAGACAATCTTCAAGTGCTCTGAGGATCTCCGATGACCAGATGATCGACCTTGTTAGTAAGCTTTGTCAACTTTTGCCCGAGATTCGTGAACGGCGCCGTTCTGATAAGGTATATTACATTATGCATAACATTCATTTCTTTTAACGCCTTCAAAGTATATATTTTGTTTTTATAAGAAATTTGTTTCCCTTTTCGTTAAATGGGACACAAATCAATAAAGAGTCGAAACTTTTGACTCCGGACAACATTATTGTTTTCTAATTTGATAAAATGAAACGTCGAAAAGCCATGTTTTGTCATTGTGTGATGTCCGTGCATGTATGTGGTTTGATGATGTTTGCTCTTAATAATATATTAGGTGTCAGCATCAAAGGTACTTCA…	-	93	Nucleus	7.85	10665.1	chrC02	Atypical	f	1	allopolyploid
GSBRNA2T00140441001	BnaC03g06810D	BnabHLH346	S16	RRSRQASSSSRINDDQITELISKLRQSIPEIRQNRRSNTVSASKVLQETCNYIRNL	MSSSRRSRQASSSSRINDDQITELISKLRQSIPEIRQNRRSNTVSASKVLQETCNYIRNLNKEADDLSDRLSQLLETIDPNSPQAAVIRSLINE*	ATGTCGTCTAGCAGAAGGTCGAGACAAGCAAGCTCGTCATCAAGGATTAACGATGATCAGATCACTGAACTTATTTCAAAGCTCCGACAATCTATTCCAGAGATTCGCCAGAACCGTCGTTCCAACACGGTATCAGCGTCGAAGGTGTTACAAGAGACTTGCAATTACATAAGAAACTTGAACAAAGAAGCCGATGATCTCAGTGATCGATTGTCTCAGCTTCTGGAGACCATTGATCCTAATAGCCCACAAGCAGCCGTTATTAGGAGTTTGATTAATGAATAG	ATGTCGTCTAGCAGAAGGTCGAGACAAGCAAGCTCGTCATCAAGGATTAACGATGATCAGATCACTGAACTTATTTCAAAGCTCCGACAATCTATTCCAGAGATTCGCCAGAACCGTCGTTCCAACACGGTAAAATCTTCTTATACAATTACTATATATAGTATATACATCTATATTCGTAAGTTTGAATTTTATATATTATAAAATTTACTTACTTATGTTCTTAAACTCGCGTATACAACCAGTTTGAACAATGCATTATAGTCTTATAGTAATTGCATCTGGGAGATTGCAATATGGAGTTTCTTAAAGACTTTTGACCTTCTACCGAACTTAATTTGAGGAGAGGGGAACATATTTCCCCTAACTTCAGCATTAAGCTAATTATAATTAATTATT…	-	95	Nucleus	9.09	10658.8	chrC03	Atypical	f	1	allopolyploid
GSBRNA2T00024766001	BnaC03g57170D	BnabHLH376	S16	SRSSRQTGASMISEDQINDLVLQLHRLLPELGNNHRRSGKVSASKVLQETCTYIRNL	MSSRRSRSSRQTGASMISEDQINDLVLQLHRLLPELGNNHRRSGKVSASKVLQETCTYIRNLNKEVDDLSERLSQLLESTDSAQAALIRSLLM*	ATGTCTAGCCGAAGGTCACGGTCATCAAGACAAACCGGAGCTTCCATGATTAGCGAAGACCAAATCAACGATCTTGTCCTCCAGCTTCATCGTCTTCTCCCCGAACTTGGTAACAACCACAGACGCTCTGGAAAGGTTTCAGCATCGAAGGTATTACAAGAGACATGTACTTACATAAGAAACTTGAACAAAGAAGTGGATGATCTTAGTGAAAGATTATCTCAACTTTTGGAATCAACTGATTCAGCTCAAGCTGCGCTCATCCGAAGTTTGCTTATGTAG	ATGTCTAGCCGAAGGTCACGGTCATCAAGACAAACCGGAGCTTCCATGATTAGCGAAGACCAAATCAACGATCTTGTCCTCCAGCTTCATCGTCTTCTCCCCGAACTTGGTAACAACCACAGACGCTCTGGAAAGGTACAATGATCGAACCAGTTCTTCATTCAAAATTATTTATTTTCAATGATTATATTGTTTTTATTCTTTCTTTATTTACTCTAATTTTTCTCCATCAAACGAAAGTGAACAGTATAATTTTTACTTGTATATCTACATATTGCATTCAAATTAGAGCCTTTAGTAAATTACAACCATAGAATAGCAAAGTCTCGGAGTTTGATTATATGCAGAATCAAACAAGAAAAGCAGATATACTAACTTTTAAACTATAAAAATGGTTTA…	-	94	Nucleus	9.1	10468.9	chrC03	Atypical	f	1	allopolyploid
GSBRNA2T00142499001	BnaC05g20000D	BnabHLH450	S16	RRSRQASSSSRISDDQITDLISKLRQSIPEIRQNRRSSTVSASKVLQETCNYIRNL	MSSSRRSRQASSSSRISDDQITDLISKLRQSIPEIRQNRRSSTVSASKVLQETCNYIRNLNKEANDLSDRLSQLLETIDPNSPQAAIIRSLINE*	ATGTCGTCTAGCAGGAGGTCGAGACAAGCAAGCTCATCATCGAGGATTAGCGATGATCAGATCACTGATCTTATCTCAAAGCTCCGACAATCTATTCCAGAGATTCGCCAGAACCGTCGTTCCAGCACGGTATCAGCATCGAAGGTGTTACAAGAGACTTGCAATTACATAAGAAACTTGAACAAAGAAGCCAATGATCTCAGTGATCGTCTGTCTCAGCTTCTGGAAACCATTGATCCTAATAGCCCACAAGCAGCCATTATTAGGAGCTTGATTAATGAATAA	CAAACACAAACAATTATACTTCTTCTTTAACCCACAACGATCAAGAAAAGAGAGTGTTCTAGGATTCACATATATTCCAAATCTCTGCAAAAAGTTTAAACGAAAATGTCGTCTAGCAGGAGGTCGAGACAAGCAAGCTCATCATCGAGGATTAGCGATGATCAGATCACTGATCTTATCTCAAAGCTCCGACAATCTATTCCAGAGATTCGCCAGAACCGTCGTTCCAGCACGGTAATTAAAGTTTCAATTTTATGATATGATATTTAATTTACTTAGGGTTACGTACTATACATGTACATATATAAGTTTCAATTTTATGATATGATATTTAATTTACTTAGGGTTACGTACTATGATATGATATTTAATTTACTTAGGGTTACGTACTATGTTCAA…	-	95	Nucleus	9.61	10603.8	chrC05	Atypical	f	1	allopolyploid
GSBRNA2T00143624001	BnaC06g22930D	BnabHLH467	S16	SRSRQVSGTSRISEEQINDLIIKLQQLLPELRDSRRSDKVSAARVLQETCNYIRNL	MSGRRSRSRQVSGTSRISEEQINDLIIKLQQLLPELRDSRRSDKVSAARVLQETCNYIRNLHREVDDLSERLSELLANTDTAQAALIRSLLTL*	ATGTCGGGAAGAAGATCACGTTCGAGGCAAGTATCAGGAACTTCAAGGATCTCAGAAGAACAGATCAATGATCTCATTATCAAGTTGCAGCAGCTTCTTCCTGAGCTCAGGGACAGTCGTCGCTCCGACAAGGTTTCAGCAGCGAGAGTGTTACAAGAGACGTGCAACTACATAAGGAATCTGCACAGAGAGGTTGATGATCTAAGTGAGAGGCTATCTGAGTTACTTGCAAATACAGACACTGCTCAAGCTGCTTTAATCAGAAGCTTACTTACCCTATAA	ATGTCGGGAAGAAGATCACGTTCGAGGCAAGTATCAGGAACTTCAAGGATCTCAGAAGAACAGATCAATGATCTCATTATCAAGTTGCAGCAGCTTCTTCCTGAGCTCAGGGACAGTCGTCGCTCCGACAAGGTAGGCTAAATATAAGAATTTTACTTGATATACGTTATATGTATATATGGCATGAAAATGATGAAATATAGATTATATCTTGACAGGTTTCAGCAGCGAGAGTGTTACAAGAGACGTGCAACTACATAAGGAATCTGCACAGAGAGGTTGATGATCTAAGTGAGAGGCTATCTGAGTTACTTGCAAATACAGACACTGCTCAAGCTGCTTTAATCAGAAGCTTACTTACCCTATAA	-	94	Nucleus	9.17	10620	chrC06	Atypical	f	1	segmental duplication
GSBRNA2T00143623001	BnaC06g22940D	BnabHLH468	S16	SRSRQVSGTSRISEEQINDLIIKLQQLLPELRDSRRSDKVSAARVLQETCNYIRNL	MSGRRSRSRQVSGTSRISEEQINDLIIKLQQLLPELRDSRRSDKVSAARVLQETCNYIRNLHREVDDLSERLSELLANTDTAQAALIRSLLTL*	ATGTCGGGAAGAAGATCACGTTCGAGGCAAGTATCAGGAACTTCAAGGATCTCAGAAGAACAGATCAATGATCTCATTATCAAGTTGCAGCAGCTTCTTCCTGAGCTCAGGGACAGTCGTCGCTCCGACAAGGTTTCAGCAGCGAGAGTGTTACAAGAGACGTGCAACTACATAAGGAATCTGCACAGAGAGGTTGATGATCTAAGTGAGAGGCTATCTGAGTTACTTGCAAATACAGACACTGCTCAAGCTGCTTTAATCAGAAGCTTACTTACCCTATAA	ATGTCGGGAAGAAGATCACGTTCGAGGCAAGTATCAGGAACTTCAAGGATCTCAGAAGAACAGATCAATGATCTCATTATCAAGTTGCAGCAGCTTCTTCCTGAGCTCAGGGACAGTCGTCGCTCCGACAAGGTAGGCTAAATATAAGAATTTTACTTGATATACGTTATATGTATATATGGCATGAAAATGATGAAATATAGATTATATCTTGACAGGTTTCAGCAGCGAGAGTGTTACAAGAGACGTGCAACTACATAAGGAATCTGCACAGAGAGGTTGATGATCTAAGTGAGAGGCTATCTGAGTTACTTGCAAATACAGACACTGCTCAAGCTGCTTTAATCAGAAGCTTACTTACCCTATAA	-	94	Nucleus	9.17	10620	chrC06	Atypical	f	1	tandem duplication
GSBRNA2T00103558001	BnaC06g35430D	BnabHLH477	S16	GRRSRSRQSSGISEDQINDLIIKLQQLLPELRNSRRSDKVSASRVLQETCSYIRNL	MSGRRSRSRQSSGISEDQINDLIIKLQQLLPELRNSRRSDKVSASRVLQETCSYIRNLHREVDDLSERLSELLANTDTAQAALIRSLLTQ*	ATGTCAGGAAGAAGATCACGTTCGAGACAATCATCGGGGATCTCAGAAGATCAGATCAACGATCTCATTATCAAGTTGCAGCAGCTTCTTCCTGAGCTCAGGAACAGTCGTCGCTCGGACAAGGTTTCAGCATCGAGAGTGTTACAAGAGACGTGCAGCTACATAAGGAATCTGCATAGAGAGGTTGACGATCTGAGTGAGAGACTATCTGAGTTACTCGCGAATACAGACACTGCTCAAGCTGCTTTAATCAGAAGTTTACTTACCCAATAA	ACTCTCATCTTCTCTCTTTCTTCTTTTTTCCGGCATAACTTGTCTGTGATTTTGAACAAAAAAAACTTGTCTGTGATTGTAAACTCCATAAACTGTTTCATCTATAAGTGTCTTTTGCTTCAGTATCTATAACTCTTACTATTTTTTTCGAATTAATATTCAAATACAAAGAAAATGTCAGGAAGAAGATCACGTTCGAGACAATCATCGGGGATCTCAGAAGATCAGATCAACGATCTCATTATCAAGTTGCAGCAGCTTCTTCCTGAGCTCAGGAACAGTCGTCGCTCGGACAAGGTACGTTAAATCTATGTTTTAACTATAGCTTTAACATATATATGGCATGAAAATAATGATATGTTATTTTACCAAAAAATAATAATAATGATATGTATGCTT…	-	91	Nucleus	9.17	10252.5	chrC06	Atypical	f	1	allopolyploid
GSBRNA2T00045599001	BnaC06g42240D	BnabHLH479	S16	RRSRQSSSAPRISDDQIIDLVTKLRQILPEIGQRRRSDKVSASKVLQETCNYIRNL	MSNRRSRQSSSAPRISDDQIIDLVTKLRQILPEIGQRRRSDKVSASKVLQETCNYIRNLNREVDNLSERLAQLLESVDEDSPQAAVIRSLLM*	ATGTCAAACAGAAGATCAAGGCAGTCTTCAAGTGCTCCCAGGATCTCCGATGATCAAATCATCGACCTTGTAACTAAGCTCCGTCAGATTTTACCGGAGATTGGCCAACGTCGTCGTTCCGATAAGGTCTCAGCCTCCAAAGTTTTGCAAGAGACATGCAACTACATACGAAACTTGAACAGAGAAGTTGACAACCTCAGCGAGCGTTTGGCTCAGCTTCTCGAATCCGTCGATGAAGATAGCCCTCAAGCGGCCGTCATTAGAAGTCTACTCATGTAA	CAAAGACCCAAAATACTCCCTCTTATATTCGTCCCCCTCTCTTTTTTTCTTCTTAATCTTTTCTTTTCAACTTTAAACCTTATCAAATCATAAAGGCTATATACCTACTTGCCACATAGCTCATTTCTCAATTTCTTAAACTATTCTACAATCCAGTCAGAGTATATAAACAAACAACTTAAGAGTTGTTTTGCTACATTGTTGAATATGTCAAACAGAAGATCAAGGCAGTCTTCAAGTGCTCCCAGGATCTCCGATGATCAAATCATCGACCTTGTAACTAAGCTCCGTCAGATTTTACCGGAGATTGGCCAACGTCGTCGTTCCGATAAGGTATCGCACACATAGATTATACGTAAACATATTCACTTTTTTGTGGTCAAGAATATTCATTTTTGG…	-	93	Nucleus	9.09	10522.9	chrC06_random	Atypical	f	1	unknown
GSBRNA2T00040293001	BnaC07g12550D	BnabHLH491	S16	SSCSRQSGSSRISDDQISDLVTKLQHLIPELRRRRSDKVSASKVLQETCNYIRNL	MSSRRSSCSRQSGSSRISDDQISDLVTKLQHLIPELRRRRSDKVSASKVLQETCNYIRNLHREVDDLSDRLSEFLASTDDNSAEAAIIRSLLDY*	ATGTCGAGCAGAAGATCATCATGTTCAAGACAGTCCGGGAGCTCAAGAATCTCTGACGATCAAATTTCCGATCTAGTTACCAAGCTTCAACACCTCATCCCTGAACTCCGCCGCCGCCGTTCTGACAAGGTGTCAGCATCTAAGGTACTACAAGAGACTTGCAACTACATCAGGAACTTACACAGAGAGGTTGATGATCTCAGTGACCGATTGTCCGAATTTTTGGCTTCCACGGACGACAACAGCGCCGAAGCAGCCATCATTAGGAGCTTGCTTGATTATTAA	CTTTCTCACTCTGACGCATCAACTACTTATTTTTCCTGCATTGCTTTCTCTCTATCTCTATCTCTCACACACGCATACACACAAAGACATTTAACATATATCAAGAAAGAAGATGTCGAGCAGAAGATCATCATGTTCAAGACAGTCCGGGAGCTCAAGAATCTCTGACGATCAAATTTCCGATCTAGTTACCAAGCTTCAACACCTCATCCCTGAACTCCGCCGCCGCCGTTCTGACAAGGTATATACACTTTTAATATCCATTTTTACAATTATATATCTCTTGCAAATATAAGAAAACCTATGTTCCCTATGACATATAATCAAGTAATTAGCCCATGGACTTAGAAAAGTTCAAATGTAATCAAACCGTGGAGTGTATATAACCAATTAATATGC…	-	95	Nucleus	6.72	10713.9	chrC07	Atypical	f	1	segmental duplication
GSBRNA2T00109611001	BnaC09g01910D	BnabHLH537	S16	RRSRQSSSALRISDDQMIDLVSKLRVLLPEIRERRRSDKVSASKVLQETCNYIRKL	MSNRRSRQSSSALRISDDQMIDLVSKLRVLLPEIRERRRSDKVSASKVLQETCNYIRKLHRKVDNLSDRLSQLLDSVDEDSQEAAVIRSLLM*	ATGTCTAACAGAAGATCAAGACAATCTTCAAGTGCTCTGAGGATCTCCGATGACCAGATGATCGACCTCGTAAGTAAGCTCCGTGTTCTTTTGCCTGAGATTCGTGAACGACGCCGTTCTGACAAGGTGTCAGCATCGAAGGTACTACAAGAGACATGCAACTATATAAGAAAGCTGCATAGAAAAGTTGACAATCTCAGTGACCGTTTGTCGCAGCTCCTCGACTCAGTTGATGAAGATAGCCAAGAAGCTGCCGTCATTAGAAGCTTGCTTATGTAA	TTCTCTCTCAATCCCTCTCCTGTGGTCCTCGACCTATTTAAGTCCCTCTTATCACTTTCTCAGTTTCTTCATATCTCTAAGTGTCTTTACACAATACTTCCTTACATTTCAGTTTTCTTCTCTTTCTGCTTCCACACCTTCAACAAAATATAAAACTCGTGGAATAAACATAAACCTTCTATATCTACTGGCTATATAGACTCTTATTTTTCTTCATAAACTTAACTCCCTTATTAAGTATTATAACCTTTTTATCTCTTGCTACTCCTCCCCATCTCTTCTCTATTGTCCAATCCGGAGAAAGAGATAAAGTACGCAGCTTAAGTTTCACTTTCTTGCGACATAAGTAGTGTTACAACTAAGCAACAAGTAAAATCCTACAAAGAATGTCTAACAGAA…	-	93	Nucleus	9.73	10670.2	chrC09	Atypical	f	1	segmental duplication
GSBRNA2T00039316001	BnaCnng42180D	BnabHLH585	S16	IRSRQSSSATRISDDQMIDLVGKLRQFLPEIRERRRSDKVSASKVLQDTCNYIRKL	MSNRIRSRQSSSATRISDDQMIDLVGKLRQFLPEIRERRRSDKVSASKVLQDTCNYIRKLHREVDNLSDRLSLLLDSVDEDSQEAAVIRNLLM*	ATGTCTAATAGAATTAGATCAAGACAATCTTCAAGTGCTACGAGGATCTCCGATGATCAGATGATCGACCTCGTTGGTAAGCTCCGTCAGTTTTTGCCGGAGATTCGTGAACGGCGCCGTTCTGATAAGGTGTCAGCATCGAAGGTACTGCAAGACACATGCAACTACATAAGAAAGCTGCATAGAGAAGTTGACAATCTCAGTGACCGTTTGTCGCTGCTCCTCGACTCAGTTGATGAAGATAGCCAAGAAGCTGCCGTCATTAGAAACCTACTCATGTAA	ATGTCTAATAGAATTAGATCAAGACAATCTTCAAGTGCTACGAGGATCTCCGATGATCAGATGATCGACCTCGTTGGTAAGCTCCGTCAGTTTTTGCCGGAGATTCGTGAACGGCGCCGTTCTGATAAGGTATATTACATAACATCAGTTTCATTTAACCTCTTCATCTATAGTTCATATTTTTTTGTTTCTTTTAAGAAGGAAGAAAAAGTCCCTTTTCGTTAAAAGAAGATGGGACACGAATCAAACAAAATGTCCAAACTTTTGAATTCTGACACAACATTTTTGTTTTCTATTTTGACCAAATGAAAACGTAGAAAATTCATGGTTGTGTGATGTCCGTACATGTATGTGGTCTTTATGAATGATGATGTTTACGCATAATATTAAAAATTTAGG…	-	94	Nucleus	9.03	10803.3	chrCnn_random	Atypical	f	1	unknown
GSBRNA2T00081492001	BnaCnng61200D	BnabHLH593	S16	RSRQASSSSRISDDQITDLISKLRQSIPEIRQNRRSSTVSASKVLQETCNYIRNL	MSSRRSRQASSSSRISDDQITDLISKLRQSIPEIRQNRRSSTVSASKVLQETCNYIRNLHKEADDLSDRLSQLLETIDPNNPQAAIIRSLINE*	ATGTCTAGCAGAAGGTCGAGACAAGCAAGCTCATCGTCAAGGATTAGCGATGATCAGATCACTGATCTTATCTCAAAGCTCCGACAGTCCATTCCAGAGATTCGTCAGAACCGTCGTTCCAGCACGGTATCAGCATCGAAAGTGTTACAAGAGACTTGCAACTACATAAGAAACTTGCACAAAGAAGCCGATGACCTTAGTGATCGATTGTCTCAGCTTCTGGAGACCATTGATCCTAATAACCCACAAGCAGCAATTATTAGGAGCTTGATTAATGAATAA	CAAACAATTTTACGTCTTTTCTAACCCACAAGCGATAACAAAAAAAGAGAGAGTGCTCTACTGGATTCATATATAGAATCTCTATATAAAAAATTCAAAAAATGTCTAGCAGAAGGTCGAGACAAGCAAGCTCATCGTCAAGGATTAGCGATGATCAGATCACTGATCTTATCTCAAAGCTCCGACAGTCCATTCCAGAGATTCGTCAGAACCGTCGTTCCAGCACGGTAAAATGTTTAAACAAAAATACATATATGTATAAGCTTCTATGTATACTTAAGTTTGAATTTTATGATAAGATATTTACTCAGGGTTAGTTACTATGTTTGATGAAAAATTCACATATACAACATGTTGGAGCATAATGCGTTATAGTCATATAGTAATTATGTATGGGAG…	-	94	Nucleus	9.09	10567.8	chrCnn_random	Atypical	f	1	unknown
GSBRNA2T00047501001	BnaA02g34160D	BnabHLH044	S17	EDTGSGLSDEQSRKDKIRTALKILESIVPGAKGNQALLLLDEAIDYLKLL	MPLDTRQWDLPPKACFEDMAARFLPDATELQAHCLQPPPPFKWSLDKESCGKRFSLSDMRSWCAAAAAATPHGGAQKGLMILDQSGNQTRLLQCPFPLTAEPFKLSEEFDENYGKESEMHEDTEEINALLYSDEEDCESDDEVMSTGHSPYQQVCNKRVSEEIDAPCKRQKLLDISQEDTGSGLSDEQSRKDKIRTALKILESIVPGAKGNQALLLLDEAIDYLKLLKQDLNHC*	ATGCCTCTTGATACCAGGCAATGGGATTTGCCTCCTAAAGCTTGCTTTGAGGATATGGCAGCTCGATTCCTCCCTGATGCAACTGAGCTTCAGGCCCACTGTTTGCAGCCACCACCACCATTCAAGTGGAGCCTTGATAAGGAGTCTTGTGGGAAACGATTCTCGCTCTCTGACATGAGGTCTTGGTGCGCTGCTGCTGCTGCTGCTACTCCACATGGAGGAGCACAGAAAGGACTCATGATATTAGATCAGTCAGGAAACCAAACTCGTCTATTACAATGTCCCTTTCCCCTAACTGCAGAACCATTTAAACTCTCTGAGGAGTTTGATGAGAACTATGGAAAAGAGTCTGAAATGCATGAAGACACTGAGGAGATCAATGCATTGCTCTATTCAGAT…	ATGCCTCTTGATACCAGGCAATGGGATTTGCCTCCTAAAGCTTGCTTTGAGGATATGGCAGCTCGATTCCTCCCTGATGCAACTGAGCTTCAGGCCCACTGTTTGCAGCCACCACCACCATTCAAGTGGAGCCTTGATAAGGAGTCTTGTGGGAAACGATTCTCGCTCTCTGACATGAGGTCTTGGTGCGCTGCTGCTGCTGCTGCTACTCCACATGGAGGAGCACAGAAAGGACTCATGATATTAGATCAGTCAGGAAACCAAACTCGTCTATTACAATGTCCCTTTCCCCTAACTGCAGAACCATTTAAACTCTCTGAGGAGTTTGATGAGAACTATGGAAAAGAGTCTGAAATGCATGAAGACACTGAGGAGATCAATGCATTGCTCTATTCAGAT…	-	235	Nucleus	4.63	26235.47	chrA02	E-box	k	0	segmental duplication
GSBRNA2T00023342001	BnaAnng15170D	BnabHLH284	S17	EDTGSGLSNEQSRKDKIRTALKILESIVPGAKGNEALLLLDEAIDYLKLL	MPLDTRQRDLPPQPCFEDIAARTVPLPELGRPYAAELQARCLQPPPLQSLLWSHHDKESCGKRFSMSDMRSWCAAAAATPHGALESSQKGLMIFDQSGNQTRLLRCPFPLRFPSLAAAEEPVKLKLSELQHGLEKGFREDHVTLKEFDEKNCVNGKESEMHEDTEEINALLYSDDDYDDCESDDDDDEVMSTGHSPYQVCNKRALEEIDSPCKRQKLLDKVENISVSSSLVGSKSSTKLPESNISTKEDTGSGLSNEQSRKDKIRTALKILESIVPGAKGNEALLLLDEAIDYLKLLKRDLISTEIKNHC*	ATGCCTCTTGATACCAGGCAACGTGATTTGCCTCCTCAACCTTGCTTTGAGGATATCGCAGCTCGAACTGTCCCTCTCCCTGAGCTTGGGAGACCATATGCAGCTGAGCTTCAGGCTCGCTGTTTGCAGCCACCGCCACTCCAGTCTCTTCTGTGGAGTCATCATGATAAGGAGTCTTGTGGAAAACGGTTCTCAATGTCTGACATGAGGTCTTGGTGCGCTGCTGCTGCTGCTACTCCACATGGAGCATTAGAGTCTTCTCAGAAAGGACTTATGATATTCGATCAGTCAGGAAATCAGACTCGTCTACTACGATGTCCATTTCCCTTACGGTTTCCATCTCTTGCGGCTGCAGAAGAACCTGTGAAACTCAAACTCTCTGAGTTACAGCACGGTCTG…	CTGATTGACCTACTTAACGATCGGTATGTCAACTAAACTTTTTCTCATTAGTACTCTTATGTAATTGTTCAGTTTTATCTTTCTTGAACTGATTGTTGCCTTTATTTTTGGTCCTGCAGTGTTTGTTCTCTTTAAAGTTACCTAACTGCAAGAGCATGCCTCTTGATACCAGGCAACGTGATTTGCCTCCTCAACCTTGCTTTGAGGATATCGCAGCTCGAACTGTCCCTCTCCCTGAGCTTGGGAGACCATATGCAGCTGAGCTTCAGGCTCGCTGTTTGCAGCCACCGCCACTCCAGTCTCTTCTGTGGAGTCATCATGATAAGGAGTCTTGTGGAAAACGGTTCTCAATGTCTGACATGAGGTCTTGGTGCGCTGCTGCTGCTGCTACTCCACATG…	-	311	Nucleus	5.01	34642	chrAnn_random	E-box	k	0	unknown
GSBRNA2T00086223001	BnaC02g43020D	BnabHLH341	S17	EDTGSGLSDEQSRKDKIQTALKILESIVPGAKGNQALLLLDEAIDYLKLL	MPLDTRQWDVPPKACFEDMAARFPPDAAELQAHCLQPPPFKWSLDKESCGKGFSLSDMRSWCAAAATTTTPHGGAQKGLMILDQSGNQTRLLQCPFPLTAEPVKLSEEFDENYGKESEMHEDTEEINALLYSDDEDCESDNEVMSTGHSPYQQVCNKRVSEEIDGPCKRQKLLDISQEDTGSGLSDEQSRKDKIQTALKILESIVPGAKGNQALLLLDEAIDYLKLLKQDLNHC*	ATGCCTCTTGATACCAGGCAATGGGATGTGCCTCCTAAAGCTTGCTTTGAGGATATGGCAGCTCGGTTCCCCCCTGATGCGGCTGAGCTTCAGGCCCACTGTTTGCAGCCACCACCATTCAAGTGGAGTCTTGATAAGGAGTCTTGTGGGAAAGGATTCTCGCTCTCTGACATGAGGTCTTGGTGCGCTGCTGCTGCTACTACTACTACTCCACATGGAGGAGCACAGAAAGGACTCATGATATTAGATCAGTCAGGAAATCAAACTCGTCTATTACAATGTCCCTTTCCCCTAACTGCAGAACCAGTTAAACTCTCTGAGGAGTTTGATGAGAACTATGGAAAAGAGTCTGAAATGCATGAAGACACTGAGGAGATCAATGCACTGCTCTATTCAGAT…	ATGCCTCTTGATACCAGGCAATGGGATGTGCCTCCTAAAGCTTGCTTTGAGGATATGGCAGCTCGGTTCCCCCCTGATGCGGCTGAGCTTCAGGCCCACTGTTTGCAGCCACCACCATTCAAGTGGAGTCTTGATAAGGAGTCTTGTGGGAAAGGATTCTCGCTCTCTGACATGAGGTCTTGGTGCGCTGCTGCTGCTACTACTACTACTCCACATGGAGGAGCACAGAAAGGACTCATGATATTAGATCAGTCAGGAAATCAAACTCGTCTATTACAATGTCCCTTTCCCCTAACTGCAGAACCAGTTAAACTCTCTGAGGAGTTTGATGAGAACTATGGAAAAGAGTCTGAAATGCATGAAGACACTGAGGAGATCAATGCACTGCTCTATTCAGAT…	-	235	Nucleus	4.56	26035.1	chrC02	E-box	k	0	allopolyploid
GSBRNA2T00141747001	BnaC03g49840D	BnabHLH373	S17	EDTGSGLSNEQSRKDEIRTALKILESIVPGAKGNEALLLLDEAIDYLKLL	MVCQSPGKTRFRALKYETGDANRPAIVVRVIACFQPMDNCQAEYFRLLLKPCLYSLKLPNCSKSMPLDTRQRDLPPQPCFEDIAAPSLPELGKLYAAELRAPYLQPPPPLQSLLWSHDKRFSLSDMRSWCAAAAATTPHGALESSQKGLMIFDQSGNQTRLLRCSFPLRFPSLAAAEPVKLNLSELQHGLEKGFREDHVTLKEFDEKNCVNGKESEMHEDTEEINALLYSDDDYNDDCESDDDDEVMSTGHSPYQVCNKRALEDIDSPCKRQKLLDKVENISVSSSSSLVGSKSSTKLPESNISTKEDTGSGLSNEQSRKDEIRTALKILESIVPGAKGNEALLLLDEAIDYLKLLKRDLISTEIKNHC*	ATGGTGTGTCAGTCCCCTGGTAAGACAAGATTTCGAGCATTGAAATACGAGACAGGAGACGCTAACAGACCAGCTATTGTAGTGAGAGTTATTGCATGCTTCCAACCCATGGATAATTGCCAGGCTGAATACTTCAGACTTCTACTCAAACCATGTTTGTACTCTTTAAAGTTACCTAACTGCAGCAAGAGCATGCCTCTTGATACCAGGCAACGTGATTTGCCTCCTCAACCTTGCTTTGAGGATATAGCTGCTCCGTCTCTCCCTGAGCTTGGGAAACTATATGCAGCTGAGCTTCGTGCTCCCTATTTGCAGCCGCCGCCGCCACTCCAGTCTCTTCTGTGGAGTCATGATAAACGGTTCTCTCTGTCTGACATGAGGTCTTGGTGTGCTGCTGCT…	ATGGTGTGTCAGTCCCCTGGTAAGACAAGATTTCGAGCATTGAAATACGAGACAGGAGACGCTAACAGACCAGCTATTGTAGTGAGAGTTATTGCATGCTTCCAACCCATGGATAATTGCCAGGTCTAATGCTCTCTCTCTCATTCATCACACTTTTAAAGCTATAATTGTTTTTTACTCTTACTAACAATTATGATTGTTGTGGTTCTTTCAGGCTGAATACTTCAGACTTCTACTCAAACCAGTCACGTAGTTGGTTTTGTCATTTTCCGCTGTGTTGTTTTTCGTTCGTTTTGCCTCTTCTTTCTTTCTTTCTTTCTTTCCCTCACTACTTATTCAAAAGGGTAACCAGAAGTATTGCATTCACCTGATTGAGCTACTTAACAATCGGTATGTCAA…	ATGCCTCTTGATACCAGGCAACGTGATTTGCCTCCTCAACCTTGCTTTGAGGATATAGCTGCTCCGTCTCTCCCTGAGCTTGGGAAACTATATGCAGCTGAGCTTCGTGCTCCCTATTTGCAGCCGCCGCCGCCACTCCAGTCTCTTCTGTGGAGTCATGATAAACGGTTCTCTCTGTCTGACATGAGGTCTTGGTGTGCTGCTGCTGCTGCTACTACTCCACATGGAGCATTAGAGTCTTCTCAGAAAGGACTTATGATATTCGATCAGTCAGGAAACCAGACTCGTCTACTACGATGTTCATTTCCCCTACGGTTTCCATCTCTTGCGGCTGCAGAGCCAGTGAAACTCAATCTCTCTGAGTTACAGCACGGTCTGGAGAAAGGTTTCAGGGAAGAT…	370	Nucleus.	4.84	33935.1	chrC03	E-box	k	2	allopolyploid
GSBRNA2T00016048001	BnaC09g47080D	BnabHLH558	S17	EMGSGLSDEEETRKDKIHTALRILESVVPGAQGKEALLLLDEAIDYLKLL	MVSQSAGQTRFRTFKYENNGAVVVRAIVCFQPMANCQAEYFRHMLKPVTYFIGLNCKSMPLDNSQQKWLPLGLNPQDIATGSSSPGAPFPELGKIYASEYQFRYLQPPFQALLSSYGTQVAAQRTLKSSQKRFLVFDQSGNQTRLLQCGSPVRFPSFVATDPEKILNFLNLEKGLSKDHAIPEKIFLHEDHVNGEEKESEMHEDTEEINALLYSDDEDNDDCESDDDDDEVTSTGHSPFPVEQQACNNKTTEEEELDETESCGDDDGPRLKRQKVLLDHSSYREDLSPSPSPSPSFVVGTKSLTNLKRSSDEKLQESNISSSNQEMGSGLSDEEETRKDKIHTALRILESVVPGAQGKEALLLLDEAIDYLKLLKRELTSSQPKGLNNHW*	ATGGTAAGCCAATCAGCTGGTCAGACAAGATTTCGAACCTTCAAGTACGAGAACAACGGTGCGGTTGTAGTAAGAGCTATTGTTTGCTTTCAACCCATGGCTAATTGTCAGGCTGAATACTTTAGACATATGCTCAAACCAGTGACGTATTTCATTGGCTTAAACTGCAAGAGCATGCCTCTTGATAACAGCCAACAGAAATGGTTACCATTGGGCTTGAATCCTCAGGACATAGCTACCGGGTCTTCCTCTCCTGGAGCTCCTTTCCCGGAACTCGGTAAAATATATGCATCTGAGTATCAGTTTCGCTATCTGCAGCCACCGTTCCAGGCCTTACTGTCCAGTTATGGAACACAAGTTGCTGCTCAGAGGACGCTCAAGTCTTCTCAGAAAAGGTTT…	ATGGTAAGCCAATCAGCTGGTCAGACAAGATTTCGAACCTTCAAGTACGAGAACAACGGTGCGGTTGTAGTAAGAGCTATTGTTTGCTTTCAACCCATGGCTAATTGTCAGGTTTGTTTCTGAAATCAAAAATTAAAATTTATTCTCTCCTTGTCACACACTTTTTAGTTCAGGTTTCTAACACTACTGTTTTGTCTTCCACTTTCAGGCTGAATACTTTAGACATATGCTCAAACCAGTGACGTAGTTTGCTTTGTTCTCTGTGTCTGTGTTGTATCTTTCTAGCTGACGTTTTGTTTCTATATTTTTCTCTCACGATAAGAAAGTATTTTGCGTTCAACACATTGTCTTGTTGCAACAACTTCCACAATCGGTATGCTTTTACTCTTTATCTTTCAT…	ATGCCTCTTGATAACAGCCAACAGAAATGGTTACCATTGGGCTTGAATCCTCAGGACATAGCTACCGGGTCTTCCTCTCCTGGAGCTCCTTTCCCGGAACTCGGTAAAATATATGCATCTGAGTATCAGTTTCGCTATCTGCAGCCACCGTTCCAGGCCTTACTGTCCAGTTATGGAACACAAGTTGCTGCTCAGAGCACACTCAAGTCTTCTCAGAAAAGGTTTCTAGTATTCGACCAGTCAGGAAACCAGACTCGCTTGTTACAGTGTGGATCTCCAGTTCGTTTTCCCTCTTTTGTGGCTACTGATCCAGAGAAAATTCTCAATTTTCTAAACCTAGAGAAAGGGTTAAGTAAAGATCATGCCATTCCAGAAAAGATATTCCTCCATGAAGATCAT…	391	Nucleus.	4.54	36975.6	chrC09	E-box	k	2	allopolyploid
GSBRNA2T00045070001	BnaA04g24800D	BnabHLH105	S18	MRRRSNRGDPIEDVAAERLRNLVPGGGGMETSKLMEETAHYIKCL	MRRRSNRGDPIEDVAAERLRNLVPGGGGMETSKLMEETAHYIKCLSMQVKVMQCLVDGLSPK*	ATGAGGAGAAGAAGTAACCGGGGAGATCCAATAGAGGATGTAGCGGCGGAGAGGCTGAGGAATCTTGTTCCGGGAGGCGGAGGTATGGAGACTTCAAAACTGATGGAAGAGACGGCTCATTACATCAAGTGCCTTAGTATGCAGGTCAAGGTCATGCAGTGTCTTGTTGATGGCTTGTCTCCGAAATGA	ATGAGGAGAAGAAGTAACCGGGGAGATCCAATAGAGGATGTAGCGGCGGAGAGGCTGAGGAATCTTGTTCCGGGAGGCGGAGGTATGGAGACTTCAAAACTGATGGAAGAGACGGCTCATTACATCAAGTGCCTTAGTATGCAGGTCAAGGTCATGCAGTGTCTTGTTGATGGCTTGTCTCCGAAATGA	-	63	Chloroplast. Mitochondrion. Nucleus	8.77	6904.07	chrA04	Atypical	k	0	allopolyploid
GSBRNA2T00016979001	BnaA05g34410D	BnabHLH137	S18	PRRKKRVTCLRRRSNRRDPVEEEEAERLRNLVPGGGGMETSKLMEETAHYIKCL	MASADKPINTDVPEKDVFTLHFLQSLSNLRRQNTFNSPEKTNDRVKKIKKAAYVSMARAAGGTNRLWSRALLRRAAKENSKVVRFPRRKKRVTCLRRRRSNRRDPVEEEEAERLRNLVPGGGGMETSKLMEETAHYIKCLSMQVKVMQCLVDGLAPK*	ATGGCTTCTGCAGACAAACCCATAAACACAGACGTCCCTGAAAAGGATGTTTTTACCCTCCACTTCCTCCAATCCCTCTCAAATCTCAGAAGACAAAACACTTTCAATTCTCCTGAAAAAACAAACGATCGTGTTAAGAAAATCAAGAAGGCTGCGTATGTATCCATGGCCAGAGCAGCCGGAGGGACTAACCGGCTGTGGAGCAGAGCCCTCTTGCGCCGAGCCGCCAAAGAAAACAGTAAAGTCGTCAGGTTTCCTAGGAGGAAGAAGAGGGTGACGTGTCTGAGGAGGAGGAGGAGTAACCGGAGAGATCCAGTGGAGGAGGAGGAAGCGGAGAGGCTGAGGAATCTTGTCCCGGGAGGCGGTGGCATGGAGACATCAAAGCTGATGGAAGAGACG…	ATGGCTTCTGCAGACAAACCCATAAACACAGACGTCCCTGAAAAGGATGTTTTTACCCTCCACTTCCTCCAATCCCTCTCAAATCTCAGAAGACAAAACACTTTCAATTCTCCTGAAAAAACAAACGATCGTGTTAAGAAAATCAAGAAGGCTGCGTATGTATCCATGGCCAGAGCAGCCGGAGGGACTAACCGGCTGTGGAGCAGAGCCCTCTTGCGCCGAGCCGCCAAAGAAAACAGTAAAGTCGTCAGGTTTCCTAGGAGGAAGAAGAGGGTGACGTGTCTGAGGAGGAGGAGGAGTAACCGGAGAGATCCAGTGGAGGAGGAGGAAGCGGAGAGGCTGAGGAATCTTGTCCCGGGAGGCGGTGGCATGGAGACATCAAAGCTGATGGAAGAGACG…	-	158	Chloroplast. Nucleus	10.57	17982.9	chrA05_random	Non-E-box	k	0	segmental duplication
GSBRNA2T00011143001	BnaC04g52930D	BnabHLH434	S18	PRRKKRVTCLRRRSNRRDPVEEEEAERLRNLVPGGGGMGTSKLMEETAHYIKCL	MASADKPINTDVPEKDVFALHFLQSLSNLRRQNTFDSPEKTNDRVKKIKKAAYVSMARAAGGTNRLWSRALLRRAAKENNKVVRFPRRKKRVTCLRRRSNRRDPVEEEEAERLRNLVPGGGGMGTSKLMEETAHYIKCLSMQVKVMQCLVDGLAPK*	ATGGCCTCTGCAGACAAACCCATAAACACAGACGTCCCTGAAAAGGATGTTTTTGCCCTCCACTTCCTCCAATCCCTCTCAAATCTCAGAAGACAAAACACTTTCGATTCTCCTGAAAAAACAAACGATCGTGTTAAGAAAATCAAGAAGGCTGCGTATGTATCCATGGCCAGAGCAGCCGGAGGGACTAACCGGCTGTGGAGCAGAGCCCTCTTGCGCCGAGCCGCCAAAGAAAACAATAAAGTCGTCAGGTTTCCTAGGAGGAAGAAGAGGGTGACGTGTCTGAGGAGGAGGAGTAACCGGAGAGATCCAGTGGAGGAGGAGGAAGCGGAGAGGCTGAGGAATCTTGTCCCGGGAGGCGGTGGCATGGGGACATCAAAGCTGATGGAAGAGACGGCT…	ATGGCCTCTGCAGACAAACCCATAAACACAGACGTCCCTGAAAAGGATGTTTTTGCCCTCCACTTCCTCCAATCCCTCTCAAATCTCAGAAGACAAAACACTTTCGATTCTCCTGAAAAAACAAACGATCGTGTTAAGAAAATCAAGAAGGCTGCGTATGTATCCATGGCCAGAGCAGCCGGAGGGACTAACCGGCTGTGGAGCAGAGCCCTCTTGCGCCGAGCCGCCAAAGAAAACAATAAAGTCGTCAGGTTTCCTAGGAGGAAGAAGAGGGTGACGTGTCTGAGGAGGAGGAGTAACCGGAGAGATCCAGTGGAGGAGGAGGAAGCGGAGAGGCTGAGGAATCTTGTCCCGGGAGGCGGTGGCATGGGGACATCAAAGCTGATGGAAGAGACGGCT…	-	157	Chloroplast	10.45	17752.6	chrC04_random	Non-E-box	k	0	allopolyploid
GSBRNA2T00019456001	BnaCnng30130D	BnabHLH578	S18	RRKRVTWLRRNRRDPVEEPAAERLRNLVPGGGAMETSKLMEETAHYIKCL	MGSGNNPIYTGVPEKDVFALYFLQTLSNLRTQIPFSSPDKTKDRVKKIKKAAYVSMARAAGGTNRLRRKRVTWLRRNRRDPVEEPAAERLRNLVPGGGAMETSKLMEETAHYIKCLSMQVKVMQCLVDGLSPK*	ATGGGCTCTGGAAACAACCCCATATACACAGGCGTCCCTGAAAAGGACGTTTTTGCCCTCTACTTCCTCCAAACCCTCTCAAATCTCCGAACCCAAATCCCTTTCAGTTCTCCTGACAAAACAAAGGATCGTGTCAAGAAGATCAAGAAGGCCGCGTACGTGTCCATGGCCAGAGCAGCCGGGGGGACTAACCGGCTGAGGAGGAAGAGGGTGACGTGGCTGAGGAGAAACCGGAGAGATCCAGTAGAGGAGCCCGCGGCGGAGAGGCTGAGGAATCTTGTTCCTGGAGGCGGAGCAATGGAGACTTCAAAGCTGATGGAGGAGACGGCTCATTATATCAAGTGCCTTAGCATGCAGGTCAAGGTCATGCAGTGTCTTGTTGATGGCTTGTCTCCAAAA…	ATGGGCTCTGGAAACAACCCCATATACACAGGCGTCCCTGAAAAGGACGTTTTTGCCCTCTACTTCCTCCAAACCCTCTCAAATCTCCGAACCCAAATCCCTTTCAGTTCTCCTGACAAAACAAAGGATCGTGTCAAGAAGATCAAGAAGGCCGCGTACGTGTCCATGGCCAGAGCAGCCGGGGGGACTAACCGGCTGTGGAGTAGAAGCCTCTTAATTACACCAAGCCGCTAAAAGAAACAACAAGAACGTAAGACTTTCTAGGAGGAGGAAGAGGGTGACGTGGCTGAGGAGAAACCGGAGAGATCCAGTAGAGGAGCCCGCGGCGGAGAGGCTGAGGAATCTTGTTCCTGGAGGCGGAGCAATGGAGACTTCAAAGCTGATGGAGGAGACGGCTCA…	ATGGGCTCTGGAAACAACCCCATATACACAGGCGTCCCTGAAAAGGACGTTTTTGCCCTCTACTTCCTCCAAACCCTCTCAAATCTCCGAACCCAAATCCCTTTCAGTTCTCCTGACAAAACAAAGGATCGTGTCAAGAAGATCAAGAAGGCCGCGTACGTGTCCATGGCCAGAGCAGCCGGGGGGACTAACCGGCTGTGGAGTAGAAGCCTCTAATTACACCAAGCCGCTAAAAGAAACAACAAGAACGTAAGACTTTCTAGGAGGAGGAAGAGGGTGACGTGGCTGAGGAGAAACCGGAGAGATCCAGTAGAGGAGCCCGCGGCGGAGAGGCTGAGGAATCTTGTTCCTGGAGGCGGAGCAATGGAGACTTCAAAGCTGATGGAGGAGACGGCTCAT…	134	Nucleus.	10.73	17499.4	chrCnn_random	Non-E-box	k	1	unknown
GSBRNA2T00051657001	BnaA01g17610D	BnabHLH014	S19	KKRATVLRLKGKGFAAVQRKVKLLSRLIPGCRKQPLPVVLEETTDYIVAM	MESISPLTNHPTASSSYDQSRRKRKKKPTSPSPSHSSSQSSVQKWRSEKQQQIYSTNIIRSLRELRISAATDASGKLSPRGGGIAVRDAAYRSLAVTARGRTLWSRAILSKAVKVKLKFRKQNRLRTSVVSITGNSRLRKKRATVLRLKGKGFAAVQRKVKLLSRLIPGCRKQPLPVVLEETTDYIVAMEMQIRALNAIISAVGSSSAVPETGNHGEETHMLD*	ATGGAGTCTATTTCTCCACTGACAAATCATCCAACGGCTAGCTCCAGTTATGATCAGTCGCGGCGTAAGCGTAAGAAGAAACCAACGTCACCATCACCGTCGCATTCTTCGTCTCAATCATCGGTGCAGAAATGGAGATCCGAGAAGCAGCAGCAAATCTACTCGACCAACATCATTCGATCTCTGAGGGAACTACGTATTAGCGCCGCCACCGATGCATCTGGTAAGCTCTCTCCTCGCGGCGGAGGTATAGCCGTACGCGACGCCGCTTACAGGTCTCTGGCGGTTACGGCGAGAGGCAGAACACTGTGGAGCCGAGCTATACTATCTAAAGCCGTTAAAGTGAAGCTCAAGTTTAGGAAACAGAACCGGTTAAGAACATCGGTGGTTTCGATAACC…	GAGATCACATGGAGGAGGAAGATAATAACAAAACGATTCCTCATTACCTTTCCTTCCTCAGAAAACATTCTCTCATCTTCTACTCTCTAATCGCTAATCTCTTTTCTCTATTTCTGTCTTCAGACACTGTCACCGGAGAAGCAGAGGAACTGACATGGAGTCTATTTCTCCACTGACAAATCATCCAACGGCTAGCTCCAGTTATGATCAGTCGCGGCGTAAGCGTAAGAAGAAACCAACGTCACCATCACCGTCGCATTCTTCGTCTCAATCATCGGTGCAGAAATGGAGATCCGAGAAGCAGCAGCAAATCTACTCGACCAACATCATTCGATCTCTGAGGGAACTACGTATTAGCGCCGCCACCGATGCATCTGGTAAGCTCTCTCCTCGCGGCGG…	-	224	Nucleus	11.41	24630.5	chrA01	Non-E-box	k	0	allopolyploid
GSBRNA2T00057585001	BnaA01g27410D	BnabHLH023	S19	TQTATVTRVKAKGMPSVQRKVRVLSRLVPGCRKQTLPVVLEETTDYIAAM	MNSTSNQLLQPTTSPTSDLSRRKRKTKSPPLVPPSPSTKWRSEKQQQIYTKKLARALTKLRIAQPSSSHSSPPHGGRAVREVADRALAVTARGKTRWSRAILSKAVKLKLRKHKRQRIYNSVTSPAITTGSLRSKTQTATVTRVKAKGMPSVQRKVRVLSRLVPGCRKQTLPVVLEETTDYIAAMEMQIRAMTAILSAVSSPTGHEGGQTHVLG*	ATGAACTCCACGTCGAATCAGTTACTTCAGCCGACGACGAGCCCTACCTCCGACCTCTCTCGCCGGAAACGGAAGACAAAATCGCCGCCGCTGGTACCTCCCTCTCCATCGACGAAATGGAGATCGGAGAAGCAGCAACAGATCTACACCAAGAAGCTTGCACGTGCCCTAACAAAGCTTCGAATCGCTCAACCATCCTCCTCACACTCTTCGCCTCCTCACGGCGGCAGAGCCGTCCGCGAAGTCGCCGACAGAGCCTTGGCGGTTACGGCAAGAGGCAAAACACGGTGGAGCCGAGCGATACTATCCAAAGCCGTTAAACTCAAACTCAGGAAACACAAACGTCAGAGAATCTATAATTCGGTTACGTCTCCGGCAATCACCACCGGGAGTCTCCGG…	GCGATTCATTGATTCGTGTTCCTCTCTCCACACCATTTCTGACACCTAATCTCTCCCACCTCCTTCTCCGTTCCGTTCCGTTCCGTTCAACAGTCTCCCCCGTTAAAGGTAAAATTAAACAATAACCACCACTCGGTTATCGTCTTTCCGGTTTACTCATCGCCTGATTTACGATTCTCTGATTTGATCCGATCGGTCAAAGATTAGATCAAACCGAACCAATAGTCGCTGAGACCTGACCGGCGATTAATGAACTCCACGTCGAATCAGTTACTTCAGCCGACGACGAGCCCTACCTCCGACCTCTCTCGCCGGAAACGGAAGACAAAATCGCCGCCGCTGGTACCTCCCTCTCCATCGACGAAATGGAGATCGGAGAAGCAGCAACAGATCTACACC…	-	215	Nucleus	11.79	23533.37	chrA01	Non-E-box	k	0	segmental duplication
GSBRNA2T00057522001	BnaA01g32740D	BnabHLH024	S19	KRRVTVVKLNKKSIPTVNRKVRVLGRLVPVPGCKKESVPVILEEATDYIQAL	MASPTYLNSTPTDLVRRKKRQSASSSAASSRRNNAASATAGDGDRWRSEKQQRNYSAKLIQALQQVRLSSSAAETPSPTAKKRGKAVREAADRALAVSARGRTLWSRAILANRIKLKFRKQKRPRPAAIPAVIPTGSSSSSNSGRWKKRRVTVVKLNKKSIPTVNRKVRVLGRLVPVPGCKKESVPVILEEATDYIQALEMQVRAMNSLVELLSGYSASAPPPI*	ATGGCGTCTCCGACTTATCTAAACTCAACCCCTACAGATCTCGTTCGAAGGAAGAAGAGACAATCCGCTTCCTCCTCCGCCGCGTCGTCTCGGAGAAACAACGCAGCTTCAGCAACCGCCGGAGACGGTGATAGATGGAGATCGGAGAAGCAGCAGCGTAACTACTCCGCCAAGCTGATCCAGGCGCTGCAACAGGTCCGCCTCAGCTCCTCCGCCGCCGAAACACCATCTCCGACGGCGAAGAAGCGGGGGAAAGCCGTCCGGGAAGCCGCCGACCGCGCTCTCGCCGTCTCCGCTCGCGGGAGGACGCTCTGGAGCAGAGCGATCCTCGCTAACCGGATCAAGCTCAAATTCCGGAAACAGAAACGGCCGCGACCGGCGGCGATCCCGGCCGTGATC…	ATGGCGTCTCCGACTTATCTAAACTCAACCCCTACAGATCTCGTTCGAAGGAAGAAGAGACAATCCGCTTCCTCCTCCGCCGCGTCGTCTCGGAGAAACAACGCAGCTTCAGCAACCGCCGGAGACGGTGATAGATGGAGATCGGAGAAGCAGCAGCGTAACTACTCCGCCAAGCTGATCCAGGCGCTGCAACAGGTCCGCCTCAGCTCCTCCGCCGCCGAAACACCATCTCCGACGGCGAAGAAGCGGGGGAAAGCCGTCCGGGAAGCCGCCGACCGCGCTCTCGCCGTCTCCGCTCGCGGGAGGACGCTCTGGAGCAGAGCGATCCTCGCTAACCGGATCAAGCTCAAATTCCGGAAACAGAAACGGCCGCGACCGGCGGCGATCCCGGCCGTGATC…	-	225	Nucleus	11.61	24454.24	chrA01	Non-E-box	unknown	1	segmental duplication
GSBRNA2T00111888001	BnaA03g29170D	BnabHLH066	S19	GDGGRSWKLSPVRTRVRVLGGLVPGCRRTALPELLDETADYIAAL	MSSEQGSAANPSTSLDVEGTETVPFLRLSRSRRSSEAPARHLSWRWRATAAQKVYSLKLYNALRRSRRSTTVRDTANKMLAATARGTTRWSRAILVSPLGNGLYRHKNTKPASTARGDGGRSWKLSPVRTRVRVLGGLVPGCRRTALPELLDETADYIAALEMQVRAMTALSKILSEFQPSHKLGSAL*	ATGTCTTCTGAACAGGGTAGTGCAGCGAATCCTTCAACGTCGCTAGACGTAGAAGGAACTGAAACAGTCCCTTTTCTCAGGCTTAGTCGATCAAGAAGAAGTTCAGAAGCTCCAGCGAGGCATCTTAGTTGGAGATGGAGAGCCACGGCGGCTCAGAAGGTTTATTCCTTAAAGCTTTACAACGCTCTCCGGCGTTCACGGCGGAGCACAACGGTCCGAGACACGGCCAACAAAATGCTTGCAGCTACAGCTCGTGGTACTACTCGGTGGAGCAGAGCCATTTTGGTGAGTCCACTCGGGAATGGTCTGTACCGGCACAAGAATACAAAGCCGGCGTCTACGGCCAGGGGAGACGGAGGAAGGAGTTGGAAGTTGTCGCCGGTGAGAACTCGGGTCAGA…	TTAAGAATGGCATCTCCCAAATGGTTATATATAGAGATCCCTCCAGGTACTCTGCATATCAACATAAAATCACATTTCTCGACATAATCGTTTAGTTAGTGTTCTTAGAGTTCTTGTGAATGTCTTCTGAACAGGGTAGTGCAGCGAATCCTTCAACGTCGCTAGACGTAGAAGGAACTGAAACAGTCCCTTTTCTCAGGCTTAGTCGATCAAGAAGAAGTTCAGAAGCTCCAGCGAGGCATCTTAGTTGGAGATGGAGAGCCACGGCGGCTCAGAAGGTTTATTCCTTAAAGCTTTACAACGCTCTCCGGCGTTCACGGCGGAGCACAACGGTCCGAGACACGGCCAACAAAATGCTTGCAGCTACAGCTCGTGGTACTACTCGGTGGAGCAGAGCCA…	-	189	Nucleus	11.46	20690.68	chrA03	Atypical	k	0	allopolyploid
GSBRNA2T00151166001	BnaA03g42420D	BnabHLH073	S19	KKRATVLRLKAKGLPAVQRRVKLLSRLIPGCRKQPLPVVLEETTDYIVAM	MESISTTRSSGYDQSRRKRKKKPPSPPPPPPPSSVQKWRSEKQQQIYSTNIIQSLRELRISDPSAKPAPPRGGGRAVRDAAYRSLAVTARGRTLWSRAILSKAVKVKLKFRKQNRSRNSNQTMVSVTGNNRLRKKRATVLRLKAKGLPAVQRRVKLLSRLIPGCRKQPLPVVLEETTDYIVAMEMQIRALNAIISAVGSSSAPRPPTPETGHDGEETHMLG*	ATGGAGTCGATTTCTACGACGAGGAGCTCCGGTTATGATCAATCCCGACGTAAGCGTAAGAAAAAACCACCTTCGCCACCACCACCACCACCACCGTCGTCGGTGCAGAAATGGAGATCGGAGAAGCAACAGCAGATCTACTCTACTAATATCATTCAGTCTCTCAGGGAACTCCGGATTAGCGATCCTTCTGCAAAGCCGGCTCCTCCTCGTGGCGGAGGTAGAGCAGTGCGCGACGCAGCTTATCGGTCCTTGGCGGTTACGGCGAGAGGTAGGACGCTGTGGAGCAGAGCTATACTATCTAAAGCTGTGAAAGTGAAACTTAAGTTCAGGAAACAGAACCGGTCGAGAAATTCGAATCAGACGATGGTATCGGTAACCGGGAATAACCGGTTAAGG…	GGATTCCTCAACCTCCCTCCACATACTCCTCTCTCTTTTGACGTCTCACCTTCTTCCACCTCAACTCGCCACATGTAACGTCCATTGCTTTTTAATCATCTCCTAATCTCTACTAATCTCCTCTCCCTAATCTCCTTTCTTGTTTCGTTCATTTCCAGGAGTTGACATGGAGTCGATTTCTACGACGAGGAGCTCCGGTTATGATCAATCCCGACGTAAGCGTAAGAAAAAACCACCTTCGCCACCACCACCACCACCACCGTCGTCGGTGCAGAAATGGAGATCGGAGAAGCAACAGCAGATCTACTCTACTAATATCATTCAGTCTCTCAGGGAACTCCGGATTAGCGATCCTTCTGCAAAGCCGGCTCCTCCTCGTGGCGGAGGTAGAGCAGTGCG…	-	222	Nucleus	11.59	24586.53	chrA03	Non-E-box	k	0	allopolyploid
GSBRNA2T00153807001	BnaA05g22920D	BnabHLH130	S19	KQTVMRIKAKGLPAVQRKVKVLSRLVPGCRKQTLPVVLEETTDYIAAM	MDSISPLSNQTTTTSSTSDLSRRKRRKKSPPSPPPSLEKWRSEKQQQIYSTKLVHALRELRISQPSPNPNGRAVREVADRALAVAARGRTLWSRAILSKAVKLKFRKHKRQRIANPALRSKKQTVMRIKAKGLPAVQRKVKVLSRLVPGCRKQTLPVVLEETTDYIAAMEMQIRAMTALLSAVSSPTEHEEEGQTHVLG*	ATGGACTCCATCTCTCCGCTTTCTAATCAGACGACGACGACGAGCTCGACCTCCGATCTCTCTCGCCGTAAGCGTAGGAAGAAATCCCCACCGTCTCCGCCTCCATCGTTGGAGAAATGGAGATCGGAGAAGCAGCAACAGATCTACTCCACGAAGCTCGTCCACGCTCTTCGCGAGCTTCGAATCAGCCAACCGTCGCCAAATCCTAACGGCAGAGCCGTGCGCGAAGTCGCCGACAGAGCGTTAGCCGTCGCGGCTAGAGGCAGAACGCTATGGAGCCGAGCGATACTCTCCAAAGCGGTTAAACTCAAATTCAGGAAACACAAGCGGCAGAGAATCGCGAACCCGGCTCTCAGGTCGAAGAAACAGACGGTTATGAGGATTAAAGCGAAAGGATTG…	AACAAAAAAAAAAAATCATCTTTCCTCTCCACATCCTTTCTGACACCTCACCTCTTCTTCCTCCGTCCCGTTCCGTTCTCCACAAAAAAGGTAAACACTAATCATTAATCATCTCTCTCGATTATATTCATCTCTTTGATTTTTCGATTCTTCCTCGATTCCGATCCATCACCTCTGACTTGATCAGCGATTGAATGGACTCCATCTCTCCGCTTTCTAATCAGACGACGACGACGAGCTCGACCTCCGATCTCTCTCGCCGTAAGCGTAGGAAGAAATCCCCACCGTCTCCGCCTCCATCGTTGGAGAAATGGAGATCGGAGAAGCAGCAACAGATCTACTCCACGAAGCTCGTCCACGCTCTTCGCGAGCTTCGAATCAGCCAACCGTCGCCAAATC…	ATGGACTCCATCTCTCCGCTTTCTAATCAGACGACGACGACGACGAGCTCTAGCTCCGATCTCTCTCGCCGTAAGCGTAGGAAGAAATCTCCACCGTCTCCGCCTCCATCGTTGGAGAAATGGAGATCGGAGAAGCAGCAACAGATCTACTCCACGAAGCTCGTCCACGCTCTTCGCGAGCTTCGAATCAGCCAACCGTCGCCAAATCCTAACGGCAGAGCCGTGCGCGAAGTCGCCGACAGAGCGTTAGCCGTCGCGGCTAGAGGCAGAACGCTATGGAGCCGAGCGATACTCTCCAAAGCGGTTAAACTCAAATTCAGGAAACACAAGCGGCAGAGAATCGCGAACCCGGCGTTGACTCAGCCGGTAATCGCAACCGGGAGTCTCAGGTCGAAGAAA…	200	Nucleus.	11.33	23385.2	chrA05	Non-E-box	k	1	allopolyploid
GSBRNA2T00027059001	BnaA05g30790D	BnabHLH132	S19	KRRVSVVGLNKKSLPTVNRKVRSLGRLVPGCKKESVPVILEEATDYIQAL	MASLTSDNEQPPTNSNSSSTDHVRKKKSLFASSPSSSRGNAASVPTRDGDSHPRWRSEKQQRIYSAKLIQALRQVRLSSSSSATTSSPTAQKRGKAVREAADRALAVSARGRTLWSRAILANRIKLKFRKQKRPRQTVIPAVTTVVTTGATSSRGRKRRVSVVGLNKKSLPTVNRKVRSLGRLVPGCKKESVPVILEEATDYIQALEMQVRAMNSLVELLSGYSTPGSDSAPPPIR*	ATGGCGTCTCTGACCTCCGATAACGAACAACCGCCGACGAATTCAAACTCAAGTTCTACAGATCATGTTAGAAAGAAGAAGAGCTTATTTGCTTCCTCCCCCTCCTCGTCTCGTGGAAACGCAGCTTCCGTACCAACCAGAGACGGTGACAGCCACCCGCGATGGAGATCGGAGAAGCAACAGCGTATCTACTCCGCCAAGCTGATCCAGGCGCTGAGACAGGTCCGCCTCAGCTCTTCCTCCTCCGCGACGACATCATCTCCAACGGCTCAGAAGCGAGGGAAAGCAGTCCGCGAAGCCGCGGACCGCGCCCTCGCCGTTTCCGCCCGCGGGAGGACGCTCTGGAGCAGAGCGATTCTTGCTAACCGGATCAAACTGAAGTTCCGGAAGCAGAAACGG…	ATGGCGTCTCTGACCTCCGATAACGAACAACCGCCGACGAATTCAAACTCAAGTTCTACAGATCATGTTAGAAAGAAGAAGAGCTTATTTGCTTCCTCCCCCTCCTCGTCTCGTGGAAACGCAGCTTCCGTACCAACCAGAGACGGTGACAGCCACCCGCGATGGAGATCGGAGAAGCAACAGCGTATCTACTCCGCCAAGCTGATCCAGGCGCTGAGACAGGTCCGCCTCAGCTCTTCCTCCTCCGCGACGACATCATCTCCAACGGCTCAGAAGCGAGGGAAAGCAGTCCGCGAAGCCGCGGACCGCGCCCTCGCCGTTTCCGCCCGCGGGAGGACGCTCTGGAGCAGAGCGATTCTTGCTAACCGGATCAAACTGAAGTTCCGGAAGCAGAAACGG…	-	237	Nucleus	11.59	25701.3	chrA05	Non-E-box	unknown	0	allopolyploid
GSBRNA2T00038541001	BnaA05g31480D	BnabHLH134	S19	GGGGGRRKLSVVGNRVRVLGGLVPGCRRTALPELLDETADYIAAL	MSGTNPSTWPELEGTETVPFRRRLVTAQRGQRVFAPKLLEALRRSRRSSEGPASHISRRWGGTAAQKVYSLKLYDALQRSRRSTTVRDTADKVLAATARGTTRWSRAILVSRLGRSLRRHKNTKPASAVRGGGGGRRKLSVVGNRVRVLGGLVPGCRRTALPELLDETADYIAALEMQVRAMTALSKILSEFQPSDKLSA*	ATGTCTGGAACGAATCCATCGACGTGGCCGGAGTTAGAAGGAACTGAAACCGTTCCTTTTCGCCGGAGATTGGTAACGGCTCAAAGAGGTCAAAGAGTTTTCGCTCCAAAGTTACTGGAGGCTCTTCGTAGATCAAGAAGAAGTTCAGAGGGCCCGGCGAGCCATATTAGTCGGAGGTGGGGAGGTACGGCGGCGCAGAAGGTATATTCCTTAAAGCTCTACGACGCTCTCCAGCGATCGCGTCGGAGCACAACGGTCCGAGACACGGCCGACAAAGTGCTAGCGGCTACAGCTCGTGGTACGACTCGGTGGAGCCGAGCCATATTGGTTAGTAGACTCGGGAGGAGTCTGCGGCGACACAAGAATACAAAGCCGGCGTCGGCGGTCAGGGGAGGTGGA…	ATGTCTGGAACGAATCCATCGACGTGGCCGGAGTTAGAAGGAACTGAAACCGTTCCTTTTCGCCGGAGATTGGTAACGGCTCAAAGAGGTCAAAGAGTTTTCGCTCCAAAGTTACTGGAGGCTCTTCGTAGATCAAGAAGAAGTTCAGAGGGCCCGGCGAGCCATATTAGTCGGAGGTGGGGAGGTACGGCGGCGCAGAAGGTATATTCCTTAAAGCTCTACGACGCTCTCCAGCGATCGCGTCGGAGCACAACGGTCCGAGACACGGCCGACAAAGTGCTAGCGGCTACAGCTCGTGGTACGACTCGGTGGAGCCGAGCCATATTGGTTAGTAGACTCGGGAGGAGTCTGCGGCGACACAAGAATACAAAGCCGGCGTCGGCGGTCAGGGGAGGTGGA…	-	201	Nucleus	11.71	22020.3	chrA05	Atypical	k	0	allopolyploid
GSBRNA2T00156186001	BnaA06g05320D	BnabHLH143	S19	RAVLATRVRASLKKHKKAKKLKILGRLVPGCRKVTVPNLLDEATDYIAAL	MVDSLFPSTEATVDDASPESRRKRRRISETAKETAESSEINQESLKRWRTNRVQQIYASKLVEALRRVRQRSNDGGKITSAAREIRDTADRVLAASARGTTRWSRAVLATRVRASLKKHKKAKKLKILGRLVPGCRKVTVPNLLDEATDYIAALEMQVRAMESLAELLAAAAPRSTLTRP*	ATGGTGGATTCTCTGTTTCCAAGCACCGAAGCAACCGTTGACGACGCCTCTCCGGAGTCAAGACGGAAGAGGCGGAGGATATCAGAGACGGCGAAGGAGACGGCAGAGTCATCAGAGATCAACCAAGAAAGCTTGAAGAGATGGAGAACCAATCGTGTGCAGCAGATCTACGCCTCCAAGCTCGTCGAAGCTCTGCGCCGAGTTCGTCAGAGATCCAACGACGGCGGTAAAATCACCTCCGCCGCGCGAGAGATACGCGACACGGCGGACCGAGTTCTCGCCGCGTCGGCTCGCGGCACGACGCGGTGGAGCAGGGCGGTCTTGGCCACTCGCGTCCGAGCGAGTCTGAAGAAGCACAAGAAGGCGAAAAAGCTGAAGATTCTCGGGAGGTTGGTTCCC…	ATGGTGGATTCTCTGTTTCCAAGCACCGAAGCAACCGTTGACGACGCCTCTCCGGAGTCAAGACGGAAGAGGCGGAGGATATCAGAGACGGCGAAGGAGACGGCAGAGTCATCAGAGATCAACCAAGAAAGCTTGAAGAGATGGAGAACCAATCGTGTGCAGCAGATCTACGCCTCCAAGCTCGTCGAAGCTCTGCGCCGAGTTCGTCAGAGATCCAACGACGGCGGTAAAATCACCTCCGCCGCGCGAGAGATACGCGACACGGCGGACCGAGTTCTCGCCGCGTCGGCTCGCGGCACGACGCGGTGGAGCAGGGCGGTCTTGGCCACTCGCGTCCGAGCGAGTCTGAAGAAGCACAAGAAGGCGAAGTTAACCGGAGCTCGCAAACCGAGAAAAGAC…	-	181	Nucleus	10.88	20124.1	chrA06	Non-E-box	k	1	allopolyploid
GSBRNA2T00021107001	BnaA08g06050D	BnabHLH198	S19	KKRATVLRLKAKGLPAVQRKVKLLSRLIPGCRKQPLPVVLEETTDYIVAM	MEEDNIKIDSIIPFLGPKVFLFISFDVSPSPTSTRHIGINMESMNQPTSIGYDQSRRKRKKKQPSPPPSQSSVQLWRSEKQQQIYSTNIIQSLRELRISAAAADQSPSLPPRGGGIAVRDAAYRSLAVTARGRTLWSRAILSKAVKVKLKFRKQNRPRYSNPPPTITGNNRLRKKRATVLRLKAKGLPAVQRKVKLLSRLIPGCRKQPLPVVLEETTDYIVAMEMQIRALNAIISAVGSGSSGGDR*	ATGGAGGAAGATAATATAAAAATCGATTCCATTATACCTTTCCTTGGTCCAAAAGTATTCCTCTTTATCTCTTTTGACGTCTCACCTTCTCCCACCTCCACTCGCCACATAGGAATTAACATGGAGTCGATGAATCAGCCGACGAGCATTGGTTATGATCAATCACGGCGTAAGCGGAAGAAGAAACAGCCGTCACCACCACCGTCTCAATCCTCGGTGCAGCTATGGAGATCAGAGAAGCAACAACAGATCTACTCCACCAACATCATTCAATCTCTAAGAGAACTCCGGATTAGCGCCGCCGCCGCGGATCAATCTCCGTCGTTACCTCCTCGCGGCGGAGGTATAGCCGTACGTGACGCTGCTTACAGGTCTCTGGCGGTTACGGCGAGGGGCAGA…	ATGGAGGAAGATAATATAAAAATCGATTCCATTATACCTTTCCTTGGTCCAAAAGTATTCCTCTTTATCTCTTTTGACGTCTCACCTTCTCCCACCTCCACTCGCCACATGTAATCTAATTACATTTAACCCTTAATCATACGCTAATCTCTTTTATTGTTTCGTATATTTCTATTTTCTGTCTCTAGATACTGTAAGCAGAGGAATTAACATGGAGTCGATGAATCAGCCGACGAGCATTGGTTATGATCAATCACGGCGTAAGCGGAAGAAGAAACAGCCGTCACCACCACCGTCTCAATCCTCGGTGCAGCTATGGAGATCAGAGAAGCAACAACAGATCTACTCCACCAACATCATTCAATCTCTAAGAGAACTCCGGATTAGCGCCGCCGCCGC…	-	247	Nucleus	11.2	27350.8	chrA08	Non-E-box	k	1	allopolyploid
GSBRNA2T00005992001	BnaAnng02890D	BnabHLH275	S19	GGGGRRRKLSVVGYRVRALGGLVPGCRRTALPELLDETADYIAAL	MNHSTSSSEVEGTETIPFGRRLQRGGQRVFAPKLLEALRRSRRCSEAPARHFSQRWRAKAAQKAYSLRLYDALRRSRRSTTVRDTADKVLAATARGTTRWSRAILVSRFGRSLRRHKHTKPASGVRGGGGRRRKLSVVGYRVRALGGLVPGCRRTALPELLDETADYIAALEMQVRAMTALTKILSEFQPSVKLGSAL*	ATGAATCATTCAACGTCGTCGTCGGAGGTAGAAGGGACTGAAACAATCCCTTTTGGCCGGAGACTGCAAAGAGGAGGGCAGAGAGTTTTCGCTCCAAAGCTTTTGGAGGCTCTTCGTCGATCAAGAAGATGTTCAGAAGCTCCGGCGAGACATTTTAGTCAGAGATGGAGAGCCAAGGCAGCGCAGAAGGCTTATTCCTTAAGACTCTACGATGCTCTCCGGCGTTCTCGGCGAAGCACAACGGTTCGGGACACGGCCGACAAAGTGCTCGCGGCTACGGCTCGTGGAACGACTCGGTGGAGCAGAGCCATATTGGTGAGCCGGTTCGGGAGGAGTCTGCGCCGGCACAAGCATACAAAGCCGGCTTCGGGGGTCAGGGGAGGTGGAGGGAGGAGGAGG…	TTTATATATATAGATTCCTCCAATGACTGAATTATTATATCAAGAAATAAGAAAGAGCTCGACTTGTTCCTCAGAAGATTCAATAATATCAAACTTCTTGAATAACGCTAAAGAATGAATCATTCAACGTCGTCGTCGGAGGTAGAAGGGACTGAAACAATCCCTTTTGGCCGGAGACTGCAAAGAGGAGGGCAGAGAGTTTTCGCTCCAAAGCTTTTGGAGGCTCTTCGTCGATCAAGAAGATGTTCAGAAGCTCCGGCGAGACATTTTAGTCAGAGATGGAGAGCCAAGGCAGCGCAGAAGGCTTATTCCTTAAGACTCTACGATGCTCTCCGGCGTTCTCGGCGAAGCACAACGGTTCGGGACACGGCCGACAAAGTGCTCGCGGCTACGGCTCGT…	-	199	Chloroplast. Nucleus.	11.77	22084.5	chrAnn_random	Atypical	k	0	unknown
GSBRNA2T00056527001	BnaC01g21940D	BnabHLH309	S19	KKRATVLRLKGKGFTAVQRKVKLLSRLIPGCRKQPLPVVLEETTDYIVAM	MEYISPLTNHPTAGSSYDQSRRKRKKKPTSPSPSHSSSQSLVQKWRSEKQQQIYSTNIIQSLRELRISAATDASGKLSPRGGGIAVRDAAYRSLAVTARGRTLWSRAILSKAVKVKLKFRKHNRLRTSNPPPTVVSITGNSRLKKKRATVLRLKGKGFTAVQRKVKLLSRLIPGCRKQPLPVVLEETTDYIVAMEMQIRALNAIISAVGSSSAVPETGNDGEETHMLD*	ATGGAGTATATTTCTCCACTGACAAATCATCCAACGGCTGGCTCCAGTTATGATCAGTCGCGGCGTAAGCGTAAGAAGAAACCAACGTCACCATCACCGTCGCATTCTTCGTCTCAATCTTTGGTGCAGAAATGGAGATCCGAGAAGCAGCAGCAAATCTACTCGACCAACATCATTCAATCTCTAAGGGAACTACGTATTAGCGCCGCCACCGATGCATCTGGTAAGCTCTCTCCTCGCGGCGGAGGTATAGCCGTACGTGACGCCGCTTACAGGTCTCTGGCGGTTACGGCGAGAGGCAGAACACTGTGGAGCCGAGCTATACTATCTAAAGCCGTTAAAGTGAAGCTCAAGTTTAGGAAACATAACCGGTTAAGAACTTCGAATCCTCCTCCCACG…	ATGGAGTATATTTCTCCACTGACAAATCATCCAACGGCTGGCTCCAGTTATGATCAGTCGCGGCGTAAGCGTAAGAAGAAACCAACGTCACCATCACCGTCGCATTCTTCGTCTCAATCTTTGGTGCAGAAATGGAGATCCGAGAAGCAGCAGCAAATCTACTCGACCAACATCATTCAATCTCTAAGGGAACTACGTATTAGCGCCGCCACCGATGCATCTGGTAAGCTCTCTCCTCGCGGCGGAGGTATAGCCGTACGTGACGCCGCTTACAGGTCTCTGGCGGTTACGGCGAGAGGCAGAACACTGTGGAGCCGAGCTATACTATCTAAAGCCGTTAAAGTGAAGCTCAAGTTTAGGAAACATAACCGGTTAAGAACTTCGAATCCTCCTCCCACG…	-	229	Nucleus	11.03	25170.1	chrC01	Non-E-box	k	0	allopolyploid
GSBRNA2T00067144001	BnaC01g34890D	BnabHLH315	S19	TQTAKVTRRKVKALSRLVPGCRKQTLPVVLEETTDYIAAM	MNSTSNQLLQPMTSSISDLSRRKRKTKSPPLVPPSPSTKWRSEKQQQIYTTKLARALTKLRIAQSSSSHSSPPHTGRAVREVADSALAVTARGKTRWSRAILSKAVNLKLRKHKRPRISNSVTSPAITTGSLRSKTQTAKVTRRKVKALSRLVPGCRKQTLPVVLEETTDYIAAMEMQIRAMTAILSAVSSPTGHEGGQTHVLG*	ATGAACTCCACCTCGAATCAGTTACTTCAGCCGATGACGAGCTCTATCTCCGACCTCTCTCGCCGGAAACGGAAGACAAAATCGCCGCCGTTGGTACCTCCCTCTCCATCGACGAAATGGAGATCGGAGAAGCAGCAACAGATCTACACCACGAAGCTTGCACGTGCCCTAACAAAGCTTCGAATCGCTCAATCATCCTCCTCACACTCTTCGCCTCCTCACACCGGTAGAGCCGTGCGCGAAGTCGCTGATAGCGCCTTGGCGGTTACGGCAAGAGGCAAAACACGGTGGAGCCGAGCGATACTATCCAAAGCCGTTAATCTCAAACTCAGGAAACACAAACGGCCGAGAATCTCTAATTCGGTTACGTCTCCGGCAATCACCACCGGGAGTCTCCGG…	TGCGATTCATTGATTCGTGTTCCTCTCTCCACACCATTTCTGACACGGTGACACCTCATCTCTCCCACCTCCTTCTCCGTTCCGTTCCGTTCCGTTCAACAGTCTCCCCCGTTAAAGGTAAAATTAAACAATAACCACCACTCGGTTATCGTCTTTCCGGTTTACTCATCGCCTGATTTACGATTCGTGTATTTGATCCGATCGGTCGAAGATTAGATCAAACCGAACCAATAGTCGCTGAGATTTGACCGGTGATTAATGAACTCCACCTCGAATCAGTTACTTCAGCCGATGACGAGCTCTATCTCCGACCTCTCTCGCCGGAAACGGAAGACAAAATCGCCGCCGTTGGTACCTCCCTCTCCATCGACGAAATGGAGATCGGAGAAGCAGCAACAG…	ATGAACTCCACCTCGAATCAGTTACTTCAGCCGATGACGAGCTCTATCTCCGACCTCTCTCGCCGGAAACGGAAGACAAAATCGCCGCCGTTGGTACCTCCCTCTCCATCGACGAAATGGAGATCGGAGAAGCAGCAACAGATCTACACCACGAAGCTTGCACGTGCCCTAACAAAGCTTCGAATCGCTCAATCATCCTCCTCACACTCTTCGCCTCCTCACACCGGTAGAGCCGTGCGCGAAGTCGCTGATAGCGCCTTGGCGGTTACGGCAAGAGGCAAAACACGGTGGAGCCGAGCGATACTATCCAAAGCCGTTAATCTCAAACTCAGGAAACACAAACGGCCGAGAATCTCTAATTCGGTTACGTCTCCGGCAATCACCACCGGGAGTCTCCGG…	205	Nucleus.	11.76	23353.1	chrC01	Non-E-box	k	1	allopolyploid
GSBRNA2T00094177001	BnaC03g34370D	BnabHLH365	S19	GDGGRSWKLSPVRTRVRVLGGLVPGCRRTALPELLDETADYIGAL	MSSEQGSAANPSTSLDVEGTETIPFLRLSRSRRSSEAPARHLSWRWRATAAQKVYSLKLYNALRRSRRSTTVRDTANKMLAATARGTTRWSRAILVSPLGNGLYRHKNTKPVSTARGDGGRSWKLSPVRTRVRVLGGLVPGCRRTALPELLDETADYIGALEMQVRAMTALSKILSEFQPSDKLGSAL*	ATGTCTTCTGAACAGGGTAGTGCAGCGAATCCTTCAACGTCGCTAGACGTAGAAGGAACTGAAACAATCCCTTTTCTCAGGCTTAGTCGATCAAGAAGAAGTTCAGAAGCTCCAGCGAGGCATCTTAGTTGGAGATGGAGAGCCACGGCGGCTCAGAAGGTTTATTCCTTAAAGCTTTACAACGCTCTCCGGCGTTCACGGCGGAGCACAACGGTCCGAGACACGGCCAACAAAATGCTTGCAGCTACGGCTCGTGGTACTACTCGGTGGAGCAGAGCCATTTTGGTGAGTCCACTCGGGAATGGTCTGTACCGGCACAAGAATACAAAGCCGGTGTCTACGGCCAGGGGAGACGGAGGAAGGAGTTGGAAGTTGTCGCCGGTGAGAACTCGGGTCAGA…	TTAAGAATGGCATCTCCCAAATGTTTATATATAGAGATCCCTCCAGTTACTCTGAATTATCAACATAAAATCACATTTCTCGACATAATCGTTTAGTTAGTGTTCTTTAGAGCTCTTGTGAATGTCTTCTGAACAGGGTAGTGCAGCGAATCCTTCAACGTCGCTAGACGTAGAAGGAACTGAAACAATCCCTTTTCTCAGGCTTAGTCGATCAAGAAGAAGTTCAGAAGCTCCAGCGAGGCATCTTAGTTGGAGATGGAGAGCCACGGCGGCTCAGAAGGTTTATTCCTTAAAGCTTTACAACGCTCTCCGGCGTTCACGGCGGAGCACAACGGTCCGAGACACGGCCAACAAAATGCTTGCAGCTACGGCTCGTGGTACTACTCGGTGGAGCAGAGC…	-	189	Chloroplast. Nucleus	11.36	20696.7	chrC03	Atypical	k	0	allopolyploid
GSBRNA2T00100506001	BnaC05g06750D	BnabHLH441	S19	GSVLATRVRASLEKHKKLKILGQLVLGCRKVTVPNLLDEATDYIAAL	MVDSLFPSIETTVDDASPESRQKRRRLSETAKEADSLEINQESSKRWRTNRVQQIFASKLVEALRRVHQRSNDGERYATRRTEFSPRRLAARHGGAGSVLATRVRASLEKHKKLKILGQLVLGCRKVTVPNLLDEATDYIAALEMQVRAMESLAELLAAAAPQSTLTRP*	ATGGTGGATTCTCTGTTTCCGAGCATCGAAACAACCGTTGACGACGCTTCTCCGGAGTCAAGACAGAAGAGGCGGAGGTTATCAGAGACGGCGAAGGAGGCAGATTCATTAGAGATCAACCAAGAAAGCTCGAAGAGATGGAGAACCAATCGAGTGCAGCAGATCTTCGCCTCCAAGCTCGTCGAAGCTCTGCGTCGAGTTCATCAGAGATCCAACGACGGCGAGAGATACGCGACACGGCGGACCGAGTTCTCGCCGCGTCGGCTCGCGGCACGACACGGTGGAGCAGGGTCGGTCTTAGCCACTCGCGTCCGAGCGAGTCTGGAGAAACACAAGAAGCTGAAGATTCTCGGCCAGCTGGTTCTCGGTTGCCGAAAAGTCACCGTACCAAACCTTTTA…	ATGGTGGATTCTCTGTTTCCGAGCATCGAAACAACCGTTGACGACGCTTCTCCGGAGTCAAGACAGAAGAGGCGGAGGTTATCAGAGACGGCGAAGGAGGCAGATTCATTAGAGATCAACCAAGAAAGCTCGAAGAGATGGAGAACCAATCGAGTGCAGCAGATCTTCGCCTCCAAGCTCGTCGAAGCTCTGCGTCGAGTTCATCAGAGATCCAACGACGGCGGTAAAATCACCTCCGCCGTGAGAGAGATACGCGACACGGCGGACCGAGTTCTCGCCGCGTCGGCTCGCGGCACGACACGGTGGAGCAGGGTCGGTCTTAGCCACTCGCGTCCGAGCGAGTCTGGAGAAACACAAGAAGGTGAAGATAACCGGAACTCGCAAACCGAGAAAAGACAC…	-	170	Nucleus	10.2	18979.7	chrC05	Atypical	k	2	tandem duplication
GSBRNA2T00100505001	BnaC05g06760D	BnabHLH442	S19	DRVLAASARGTTHLKKHKTLKILGRLVPGCRKVTVPNLLDEATDYIAAL	MVDSLFPSIETTVDDASLESRQKRRSISETVKEADSSEINQESSKRWRTNRVQQIYASKLVEALRRIRQISNDGGKITSAAREIHDTTDRVLAASARGTTHLKKHKTLKILGRLVPGCRKVTVPNLLDEATDYIAALEMQVRAMESLAELLAAAAPRSTLTRP*	ATGGTGGATTCTCTGTTTCCGAGCATCGAAACAACCGTTGACGACGCCTCTCTAGAGTCAAGACAGAAGAGGCGGAGTATATCAGAGACGGTGAAGGAGGCAGATTCATCAGAGATTAACCAAGAAAGCTCGAAGAGATGGAGAACCAATCGTGTGCAGCAGATCTACGCCTCCAAGCTCGTCGAAGCTCTGCGTCGAATTCGTCAGATATCCAACGACGGCGGTAAAATCACCTCCGCTGCGCGAGAGATACACGACACGACAGACCGAGTTCTCGCCGCGTCGGCTCGCGGCACGACACATCTGAAGAAACACAAAACGCTGAAGATTCTCGGCCGGCTGGTTCCTGGTTGCCGGAAAGTCACTGTACCAAACCTTTTAGATGAGGCGACCGATTAC…	ATGGTGGATTCTCTGTTTCCGAGCATCGAAACAACCGTTGACGACGCCTCTCTAGAGTCAAGACAGAAGAGGCGGAGTATATCAGAGACGGTGAAGGAGGCAGATTCATCAGAGATTAACCAAGAAAGCTCGAAGAGATGGAGAACCAATCGTGTGCAGCAGATCTACGCCTCCAAGCTCGTCGAAGCTCTGCGTCGAATTCGTCAGATATCCAACGACGGCGGTAAAATCACCTCCGCTGCGCGAGAGATACACGACACGACAGACCGAGTTCTCGCCGCGTCGGCTCGCGGCACGACACAGTAGAGCATGGCGGTCTTAGCCACTCGCGTCCGAGCGAGTCTGAAGAAACACAAAACGGTGAAGATAACCGGAACTCGCAAACCGAGAAAAGATACC…	-	164	Nucleus	9.71	18125.7	chrC05	Atypical	unknown	2	tandem duplication
GSBRNA2T00100489001	BnaC05g06810D	BnabHLH443	S19	RAVLATRVRASLKKHKKEKKLKILGRLVPGCRKVTVPNLLDEATDYIAAL	MVDSLFPSFETTVDDASPESRQKRRKISETAKEAESSEINQESLKRWRTNRVQQIYASKLVEALRRVRQRSNDGGKITSAAREIHDTGEPSSHRWSRAVLATRVRASLKKHKKEKKLKILGRLVPGCRKVTVPNLLDEATDYIAALEMQVRAMESLAELLAATAPRSTLIRP*	ATGGTGGATTCTCTATTTCCGAGCTTCGAAACAACCGTTGACGATGCCTCTCCGGAGTCAAGACAGAAGAGGCGGAAGATATCAGAGACGGCGAAGGAGGCAGAGTCATCAGAGATCAACCAAGAAAGCTTGAAGAGATGGAGAACCAATCGTGTGCAGCAGATCTACGCCTCCAAGCTCGTCGAAGCTCTGCGCCGAGTTCGTCAGAGATCCAACGACGGCGGTAAAATCACATCCGCCGCACGAGAGATACACGACACGGGCGAACCGAGTTCTCACCGCTGGAGCAGGGCGGTCTTAGCCACTCGCGTCCGAGCGAGTCTGAAGAAACACAAGAAGGAGAAAAAGCTGAAAATTCTCGGCCGGTTGGTTCCCGGTTGCCGGAAAGTCACTGTGCCA…	ATGGTGGATTCTCTATTTCCGAGCTTCGAAACAACCGTTGACGATGCCTCTCCGGAGTCAAGACAGAAGAGGCGGAAGATATCAGAGACGGCGAAGGAGGCAGAGTCATCAGAGATCAACCAAGAAAGCTTGAAGAGATGGAGAACCAATCGTGTGCAGCAGATCTACGCCTCCAAGCTCGTCGAAGCTCTGCGCCGAGTTCGTCAGAGATCCAACGACGGCGGTAAAATCACATCCGCCGCACGAGAGATACACGACACGGGCGAACCGAGTTCTCACCGCGTCGGCTCGCGGCACGACACAGTGGAGCAGGGCGGTCTTAGCCACTCGCGTCCGAGCGAGTCTGAAGAAACACAAGAAGGAGAAGTTAGCCGGAACTCCCAAACCGAGAAAAGACAC…	-	173	Nucleus	10.19	19448.29	chrC05	Non-E-box	k	2	unknown
GSBRNA2T00101870001	BnaC05g36340D	BnabHLH457	S19	KQRAATVMRIKAKGLPAVQRKVKVLSRLVPGCRKQTLPVVLEETTDYIAAM	MDSISPLSNQTTTTSSGSDLSRRKCKKKSPSSPPPSLEKWRSEKQQQIYSTNLGHALRELRISQPSPNPNGRAVREVADRALAVAARGKTLWSRAILSKAVKLKFRKHKRQRIANPALTQPVIATGSLRSKKQRAATVMRIKAKGLPAVQRKVKVLSRLVPGCRKQTLPVVLEETTDYIAAMEMQIRAMTALLSAVSSPTEHEEGQTHVLG*	ATGGACTCCATCTCTCCGCTTTCCAATCAGACGACGACGACGAGCTCTGGCTCCGATCTCTCTCGCCGTAAGTGTAAGAAGAAATCTCCGTCGTCTCCGCCTCCATCGTTAGAGAAATGGAGATCGGAGAAGCAGCAACAGATCTACTCCACGAACCTCGGCCACGCTCTTCGCGAGCTTCGTATCAGCCAACCGTCACCCAATCCTAACGGCAGAGCCGTGCGCGAAGTCGCCGACAGAGCGTTAGCCGTCGCGGCGAGAGGCAAAACGCTATGGAGCCGAGCGATACTGTCCAAGGCGGTCAAACTCAAGTTCAGGAAACACAAACGGCAGAGAATCGCGAACCCGGCGTTGACTCAGCCGGTAATCGCTACCGGGAGTCTCAGGTCGAAGAAACAG…	CATGGGGGAAGAGAAGGACTAAAAATGCGATTCGTTGCTTTCCCTTTTGTTAACAAAAAAAAAAAAAATCGTCTTTCCTCTCCACATCCTTTCTGACACCTCATCTCTTCTTCCTCCGTTCCGTTCTCCACAGAAAAGGTAAAAACTAATCATTTAATCATCTCTCTCGATTATATTCATCTCTTTGATTTTTCGATTCGTCCAATACAGATCCTCGATTCCGATCCATCACCTCTGACGTGATCAGCGATTGAATGGACTCCATCTCTCCGCTTTCCAATCAGACGACGACGACGAGCTCTGGCTCCGATCTCTCTCGCCGTAAGTGTAAGAAGAAATCTCCGTCGTCTCCGCCTCCATCGTTAGAGAAATGGAGATCGGAGAAGCAGCAACAGATCT…	-	212	Nucleus	11.14	23248	chrC05	Non-E-box	k	6	allopolyploid
GSBRNA2T00120105001	BnaC05g45240D	BnabHLH459	S19	TGASSSRGRKRRVLPTVNRKVRSLGRLVPGCKKESVPVILEEATDYIQAL	MASLFSDNEQPPTNSNSISTVLLRKKKSLSASTGDGESHARWRSEKQQRIYSAKLIQALKQVRLSSSSAASTSSPTAQKRGKAVREAADRALAVSARGRTLWSRAILANRIKLKFRKQKRPRQTVVPAVTTVVTTGASSSRGRKRRVLPTVNRKVRSLGRLVPGCKKESVPVILEEATDYIQALEMQVRAMNSLVELLSGYSAYAPPPI*	ATGGCGTCTCTGTTCTCCGATAACGAACAACCGCCGACGAATTCGAACTCAATTTCTACCGTTCTCCTTCGAAAGAAGAAGAGCTTATCTGCTTCAACCGGAGACGGTGAGAGCCACGCGCGATGGAGATCGGAGAAGCAACAGCGTATCTACTCCGCCAAGCTGATCCAGGCGCTGAAACAGGTCCGCCTCAGCTCTTCCTCCGCCGCGTCGACATCGTCTCCAACGGCTCAGAAGCGGGGAAAAGCCGTCCGCGAAGCCGCCGACCGCGCCCTCGCCGTTTCCGCCCGCGGAAGGACGCTCTGGAGCAGAGCGATCCTTGCTAACCGGATCAAACTGAAGTTCCGGAAGCAGAAACGGCCGAGGCAGACGGTCGTACCGGCCGTGACCACGGTGGTC…	GTACCATGAAAGAGAGTTTAATATACATTAATACAAATGTAGAATGTGTTTAGAAATTTTAAAATAACACTAAAGATCATAGGCTTCAGTATATAGAAAATTTACCGAAAAATTCAGTATTTTCGTAGGGGGTCTCTATATAATGATACCATACTATCATCCCTATAATTATTTACCATAAAATTCAAGATTATTTCGAAATTAGTATTTATTCGGTTCATCGAATCACAGATAGGCAATGCCACTAGTGTTTATATATGTAGAAAAAGCATAAAATGAACGAGTTGATTAACGATCTTTACAGGCAAATTAGTGAAAAGAAAGATGAAATAGCCGTAGAAAGAAGCAATGCTACGCCACTAACCCTACATAGTCATGCATTTCGTTTTGGTATTTTAC…	-	210	Nucleus	11.41	22912.5	chrC05	Non-E-box	unknown	1	allopolyploid
GSBRNA2T00120006001	BnaC05g46030D	BnabHLH461	S19	GSVGGRRKLSVVGNRVRVLGGLVPGCRRTALPELLDETADYIAAL	MSGTNPSTSPELEGTETVPFGRRLVRAQRGQRVFAPKLLEALRRSRRSSEAPASHISRRWGDTAAQKVYSLKLYDALQRSRRSTTVRDTADKVLAATARGTTRWSRAVLVSRLGRSLRRHKKTKPASAMRGSVGGRRKLSVVGNRVRVLGGLVPGCRRTALPELLDETADYIAALEMQVRAMTALSKIMSEFQPSDKLGSA*	ATGTCTGGAACGAATCCATCGACGTCGCCGGAGTTAGAAGGAACTGAAACCGTTCCTTTTGGCCGGAGATTGGTAAGGGCTCAAAGAGGGCAAAGAGTTTTCGCTCCAAAGCTACTGGAGGCTCTTCGTAGATCAAGAAGAAGTTCAGAGGCCCCGGCGAGCCATATTAGTCGGAGGTGGGGAGATACGGCGGCGCAGAAGGTTTATTCCTTAAAGCTCTACGACGCTCTCCAGCGATCACGGCGGAGCACAACGGTCCGAGACACGGCCGACAAAGTGCTAGCGGCTACAGCTCGTGGTACGACTCGGTGGAGCCGAGCCGTATTGGTCAGTCGACTCGGGAGGAGTCTGCGGCGACACAAGAAGACAAAGCCGGCGTCGGCGATGAGAGGAAGCGTA…	GCTTGTTTCTCCGACGGTTCCATAATATAAATCTTTCTTTTTTGCTAAAGCCATAATATAAACTTTCTTGAACAAAAGAAAAAACGTCAATAGCGTTCTTTTGTGGTATTGTCAGAGTTCTTGTGAATGTCTGGAACGAATCCATCGACGTCGCCGGAGTTAGAAGGAACTGAAACCGTTCCTTTTGGCCGGAGATTGGTAAGGGCTCAAAGAGGGCAAAGAGTTTTCGCTCCAAAGCTACTGGAGGCTCTTCGTAGATCAAGAAGAAGTTCAGAGGCCCCGGCGAGCCATATTAGTCGGAGGTGGGGAGATACGGCGGCGCAGAAGGTTTATTCCTTAAAGCTCTACGACGCTCTCCAGCGATCACGGCGGAGCACAACGGTCCGAGACACGGCCGAC…	-	202	Chloroplast. Nucleus.	11.65	22128.5	chrC05	Atypical	k	6	allopolyploid
GSBRNA2T00031380001	BnaC07g33520D	BnabHLH503	S19	KKRATVLRLKTKGLPAVQRRVKLLSRLIPGCRKQPLPVVLEETTDYIVAM	MESISTTRSSGYDQSRRKRKKKPPSPPPSSVQKWRSEKQQQIYSTNIIQSLRELRISDPSAKPAPPRGGGRAVRDAAYRSLAVTARGRTLWSRAILSKAVKVKLKFRKQNRSRNSNPPTTMVSITGNNRLRKKRATVLRLKTKGLPAVQRRVKLLSRLIPGCRKQPLPVVLEETTDYIVAMEMQIRALNAIISAVGSSSAPRPPTPEIGREGEETHMLG*	ATGGAGTCGATTTCCACGACGAGGAGCTCCGGTTATGATCAATCCCGACGTAAGCGTAAGAAAAAACCGCCTTCGCCACCACCGTCGTCGGTGCAGAAATGGAGATCGGAGAAGCAACAGCAGATCTACTCTACCAATATCATTCAGTCTCTCAGGGAACTCCGGATTAGCGATCCTTCTGCGAAGCCGGCTCCTCCTCGTGGCGGAGGTAGAGCAGTACGCGACGCAGCTTATCGGTCCTTGGCGGTTACGGCGAGAGGTAGGACGCTGTGGAGCCGAGCTATACTGTCTAAAGCTGTGAAAGTGAAACTCAAGTTCAGGAAACAGAACCGGTCGAGAAATTCTAATCCTCCGACTACGATGGTGTCGATAACCGGGAATAACCGGTTAAGGAAGAAG…	GCTCAAAAAGGATTCCTCAACCTCCACAGACTCCTCTCTCTTTTGACGTCTCACCTTCTTCCACCTCAACTCGCCACATGTAACGTCCATTGCTTTTAATCATCTCCTAATCTCCTCTCCCTAATCTCATTTCTTGTTTCGTTGATTTCCAGGAGTTGACATGGAGTCGATTTCCACGACGAGGAGCTCCGGTTATGATCAATCCCGACGTAAGCGTAAGAAAAAACCGCCTTCGCCACCACCGTCGTCGGTGCAGAAATGGAGATCGGAGAAGCAACAGCAGATCTACTCTACCAATATCATTCAGTCTCTCAGGGAACTCCGGATTAGCGATCCTTCTGCGAAGCCGGCTCCTCCTCGTGGCGGAGGTAGAGCAGTACGCGACGCAGCTTATCGGTC…	-	220	Nucleus	11.64	24454.5	chrC07	Non-E-box	k	0	segmental duplication
GSBRNA2T00075028001	BnaC08g10500D	BnabHLH515	S19	KKRSTVLRLKAKGLPAVQRKVKLLSRLIPGCRKQPLPVVLEETTDYIVAM	MEEDNIKIDSIIPFLGPKVFLFISFDVSPSSTSTRHIGINMESMNQPTSIGYDQSRRKRKKKQPSPPPSQSSVQLWRSEKQQQIYSTNIIQSLRELRISAAAADQSPSLPPRGGGITVRDAAYRSLAVTARGRTLWSRAILSKAVKVTLKFRKQNRPKYSNHPPTITGNNRLRKKRSTVLRLKAKGLPAVQRKVKLLSRLIPGCRKQPLPVVLEETTDYIVAMEMQIRALNAIISAVGSGSSGRDRS*	ATGGAGGAAGATAATATAAAAATCGATTCCATTATACCTTTCCTTGGTCCAAAAGTATTCCTCTTTATCTCTTTTGACGTCTCACCTTCTTCCACCTCCACTCGCCACATAGGAATTAACATGGAGTCGATGAATCAGCCGACGAGCATTGGTTATGATCAATCACGGCGTAAGCGGAAGAAGAAACAGCCGTCACCACCACCGTCTCAATCCTCGGTGCAGCTATGGAGATCAGAGAAGCAACAACAGATCTACTCCACCAACATCATTCAATCTCTAAGAGAACTCCGGATTAGCGCCGCCGCCGCGGATCAATCTCCTTCGTTACCTCCTCGCGGCGGAGGTATAACCGTACGCGACGCTGCTTACAGGTCTCTGGCGGTTACGGCGAGAGGCAGA…	ATGGAGGAAGATAATATAAAAATCGATTCCATTATACCTTTCCTTGGTCCAAAAGTATTCCTCTTTATCTCTTTTGACGTCTCACCTTCTTCCACCTCCACTCGCCACATGTAATCTAATTACATTTAACCCTTAATCATACGCTAATCTCCTTTGTTGTTTCGTATATTTCTATTTTGTGTCTCCAGATACTGTAAGCAGAGGAATTAACATGGAGTCGATGAATCAGCCGACGAGCATTGGTTATGATCAATCACGGCGTAAGCGGAAGAAGAAACAGCCGTCACCACCACCGTCTCAATCCTCGGTGCAGCTATGGAGATCAGAGAAGCAACAACAGATCTACTCCACCAACATCATTCAATCTCTAAGAGAACTCCGGATTAGCGCCGCCGCCGC…	-	248	Nucleus	11.2	27558	chrC08	Non-E-box	k	1	allopolyploid
GSBRNA2T00131278001	BnaA01g08750D	BnabHLH012	S2	EEPLNHVEAERQRREKLNQRFYSLRAVVPNVSKMDKASLLGDAISYINEL	MSSTNVQLTDHHLNQSTNGTNLWSTTEDNASVMEPLIGSEHSSLWPQPPLTPPPPHVTEDTLQQRLQALIEGARESWTYAVFWQLSHDFAGEDISNTAALLSWGDGYYKGEEERKSRKRKPNPVSAAEQEHRKRVIRELNSLISGGGGGGGTAGDEDVSDTEWFFLVSMTQSFANGSGLPGRAFSSSRTIWLSGSNALAGSSCERARQGQVYGLETMVCIPTQNGVVELGSLEIIHQSSELVDKVNSFFSFNGGGGGGESGSWAFNLNPDQGENDPATWINEPNVTGIEPVLGAPATSNSDSQTASKLCNGSSVEHPKQQQNPQISSSGFVEGDSNKKKRCLVSDKEEEMLSFTSVLPLPTKSNDSNRSDLEASVVKEAESGRIAAEPEKKPRKRGRKP…	ATGTCTTCGACAAATGTTCAACTAACCGACCACCACCTCAACCAGTCAACAAACGGCACAAACCTCTGGTCAACAACCGAAGACAATGCGTCTGTAATGGAACCTCTCATCGGCTCCGAACACTCTTCTCTCTGGCCTCAACCACCTCTCACTCCTCCTCCTCCTCACGTCACCGAAGACACTCTCCAGCAACGACTCCAAGCATTGATCGAAGGAGCTAGAGAAAGCTGGACGTACGCCGTGTTCTGGCAGCTATCCCACGACTTCGCCGGAGAAGACATCAGCAACACGGCGGCGCTGCTAAGCTGGGGCGATGGCTACTACAAAGGCGAGGAGGAGAGGAAGTCGAGGAAGAGGAAGCCGAATCCCGTCAGCGCGGCGGAGCAAGAGCATCGGAAG…	ATGTCTTCGACAAATGTTCAACTAACCGACCACCACCTCAACCAGTCAACAAACGGCACAAACCTCTGGTCAACAACCGAAGACAATGCGTCTGTAATGGAACCTCTCATCGGCTCCGAACACTCTTCTCTCTGGCCTCAACCACCTCTCACTCCTCCTCCTCCTCACGTCACCGAAGACACTCTCCAGCAACGACTCCAAGCATTGATCGAAGGAGCTAGAGAAAGCTGGACGTACGCCGTGTTCTGGCAGCTATCCCACGACTTCGCCGGAGAAGACATCAGCAACACGGCGGCGCTGCTAAGCTGGGGCGATGGCTACTACAAAGGCGAGGAGGAGAGGAAGTCGAGGAAGAGGAAGCCGAATCCCGTCAGCGCGGCGGAGCAAGAGCATCGGAAG…	ATGTCTTCGACAAATGTTCAACTAACCGACCACCACCTCAACCAGTCAACAAACGGCACAAACCTCTGGTCAACAACCGAAGACAATGCGTCTGTAATGGAACCTCTCATCGGCTCCGAACACTCTTCTCTCTGGCCTCAACCACCTCTCACTCCTCCTCCTCCTCACGTCACCGAAGACACTCTCCAGCAACGACTCCAAGCATTGATCGAAGGAGCTAGAGAAAGCTGGACGTACGCCGTGTTCTGGCAGCTATCCCACGACTTCGCCGGAGAAGACATCAGCAACACGGCGGCGCTGCTAAGCTGGGGCGATGGCTACTACAAAGGCGAGGAGGAGAGGAAGTCGAGGAAGAGGAAGCCGAATCCCGTCAGCGCGGCGGAGCAAGAGCATCGGAAG…	580	Nucleus.	5.22	64241.3	chrA01	G-box	k	1	allopolyploid
GSBRNA2T00051682001	BnaA01g17420D	BnabHLH013	S2	EEALNHVEAERQRREKLNQRFYALRAVVPNISKMDKASLLADAITYITDM	MGQKFWDNQEDRAMVESTIGSEACDFFISSASSLTKLLPPPPTDPNLQQGLRHVVEGSDWDYAIFWLASNVNSSDGCVLIWGDGHCRVVKGNSGDEQDETKRRVLSKLHLSFVGSDLVKQGPLTDLDMFYLASLYFSFRCDSNKYGPAGTYVSGKPLWAADLPSCLSYYRVRSFLARSAGFKTVLSVPVNCGVVELGSLKLIPEDKSVVEMVKSVFGGSDFVKTKEAPKIFGRQLSLGGSKPRSMSINFSPKVEDDSGFSLEAYEVGGSNQVYGKDEAALYLTDEQRPRKRGRKPANGREEALNHVEAERQRREKLNQRFYALRAVVPNISKMDKASLLADAITYITDMQKKIRVYETEKQVMKRRESNQITPAEVDYQQRQDDAVVRVSCPLENHPVS…	ATGGGTCAAAAGTTCTGGGACAATCAAGAAGATCGAGCCATGGTGGAATCCACCATAGGCTCCGAAGCTTGCGACTTTTTCATCTCATCCGCTTCTTCCCTCACCAAGCTACTCCCCCCTCCTCCAACTGATCCCAATCTCCAGCAAGGCCTCCGCCACGTCGTCGAAGGCTCTGACTGGGACTACGCCATCTTCTGGCTAGCTTCCAACGTCAACAGCTCCGACGGTTGCGTCTTGATCTGGGGAGACGGCCACTGCCGTGTCGTAAAGGGTAACTCGGGAGACGAGCAAGACGAGACCAAAAGGCGTGTGCTTAGCAAGCTCCACTTGTCCTTTGTCGGTTCGGATCTGGTGAAACAGGGTCCTCTCACTGATCTCGACATGTTTTATTTGGCGTCT…	GAGTCAACCCCCTTCCCATTCTCGCATCTTCCTCGTTTCTTCTTCGTCAATTTCAGAAGAAGTCAGGACAGATCTGAGTGAAACAAGCTCAGGTTTTGTCTTCATCTTGAGTCTCTACTTCCTCGGCAATTGAATTGAAAGATAAGAGCTTTTTTTTAAAAAAAAAAGGATTTACCTTCAACATCAGCAAACCCTAAACTCGGTGTCCCAACAAGAAACACGTGAATCTTCTTCATCACATCTTCCATCTCCTTGTAAGCGGCTGATTTCAACTCATACCTTTAACGCGTTTCAATGAATGTTTCAGGAGAATCAATGGGTCAAAAGTTCTGGGACAATCAAGAAGATCGAGCCATGGTGGAATCCACCATAGGCTCCGAAGCTTGCGACTTTTTCATC…	-	452	Nucleus	6.69	50254.9	chrA01	G-box	k	0	allopolyploid
GSBRNA2T00151152001	BnaA03g42560D	BnabHLH074	S2	EEALNHVEAERQRREKLNQRFYALRAVVPNISKMDKASLLADAITYITDM	MNVTGESMVGQKFWESQEDRAMVESAIGTEACDFFISSNTSLPKLLPPPPPTDPNLQQGLRHVVEGSDWDYAVFWLASNVNSSDGCVLIWGDGYYRATQKGNSSDKEEDETKRRVLRKLHLSFTGSDEDHRLMKSGGLLSDLDMFYLASLYFYFRCDSTKYGPAGTYVSGKPLWAADLPSCLSYYRVRSFLARSAGFKTVLSVPVNCGVVELGSLKLIPEDKSVVEMVKSVFGGSDFVQAPKIFGRQLSKPRSMSINFSPKMEDESGFSLDAYEVGGSNQVEAALYLTDEQKPRKRGRKPANGREEALNHVEAERQRREKLNQRFYALRAVVPNISKMDKASLLADAITYITDMQKKIRVYETEKQVMKRRESSQITPGDVDYQQRHDDAVVRVSCPLE…	ATGAACGTTACAGGAGAATCAATGGTTGGTCAAAAGTTCTGGGAAAGTCAAGAAGACCGAGCGATGGTGGAATCCGCCATAGGCACCGAAGCTTGCGACTTTTTCATCTCTTCAAACACTTCCCTCCCCAAGCTACTCCCGCCGCCGCCGCCAACCGATCCCAATCTCCAGCAAGGCTTACGTCACGTCGTCGAAGGCTCGGACTGGGACTACGCCGTCTTTTGGCTAGCTTCAAACGTGAACAGCTCCGACGGCTGCGTCTTGATCTGGGGAGACGGCTATTACCGTGCCACCCAGAAGGGAAACTCATCAGATAAAGAAGAAGACGAGACCAAACGGCGCGTGCTTCGCAAGCTCCACTTGTCTTTTACCGGTTCGGATGAAGACCATCGTCTGATG…	ATGAACGTTACAGGAGAATCAATGGTTGGTCAAAAGTTCTGGGAAAGTCAAGAAGACCGAGCGATGGTGGAATCCGCCATAGGCACCGAAGCTTGCGACTTTTTCATCTCTTCAAACACTTCCCTCCCCAAGCTACTCCCGCCGCCGCCGCCAACCGATCCCAATCTCCAGCAAGGCTTACGTCACGTCGTCGAAGGCTCGGACTGGGACTACGCCGTCTTTTGGCTAGCTTCAAACGTGAACAGCTCCGACGGCTGCGTCTTGATCTGGGGAGACGGCTATTACCGTGCCACCCAGAAGGGAAACTCATCAGATAAAGAAGAAGACGAGACCAAACGGCGCGTGCTTCGCAAGCTCCACTTGTCTTTTACCGGTTCGGATGAAGACCATCGTCTGATG…	-	457	Nucleus	6.14	51136.79	chrA03	G-box	k	0	allopolyploid
GSBRNA2T00053352001	BnaA04g29670D	BnabHLH112	S2	EEPLNHVEAERQRREKLNQRFYALRAVVPNISKMDKASLLEDAISYIKEL	MNDLGWDEEETSMANAILGNSASDFLKTISSSNQNLFLLMETDDSLNKKLSSLVEWPNSENFSWNYAILWQQTVSRSGHRVLGWGDGCCREPKEEESSVCNCPSSTLEEEEMRKRVLQKLQRVFGESDEDNYALSLERVTATETFFLASMYFFFNHGEGGPGRCFASGRHVWWVDSGDDYCFRSFMARSAGIRTVVMVNTEVGVVELGSVWSLPENLELVKSVQGLFTRRAESPLVVHKLFGQELNVVGSSTNNQLRKSDSCNENRPVSLLAVGGGGGGCVVEEKRPKKRGRKPANGREEPLNHVEAERQRREKLNQRFYALRAVVPNISKMDKASLLEDAISYIKELQERVKIIEAEGVRRESTEVEIQAVEEEVVVRVISPLETHPVSRIVQAMRNS…	ATGAATGATTTAGGATGGGATGAAGAAGAGACATCCATGGCTAATGCCATTTTAGGAAACTCAGCTTCTGATTTTCTCAAAACAATCTCATCTTCGAATCAGAATCTCTTTCTATTAATGGAAACCGACGATAGCCTCAACAAGAAGCTTTCTAGTTTAGTAGAGTGGCCAAACTCTGAGAATTTCAGCTGGAACTACGCCATCTTATGGCAGCAGACCGTGTCTAGATCCGGACACCGAGTCCTAGGCTGGGGAGACGGGTGCTGCCGCGAGCCTAAGGAAGAGGAATCCAGCGTTTGTAACTGCCCCAGCAGCACCCTAGAGGAAGAAGAGATGAGGAAGAGAGTTTTGCAGAAGCTTCAGAGAGTGTTTGGCGAATCCGACGAAGACAATTACGCT…	CTTCTTCAAAACCTCTTTGTTTCTTTTCATACCTTTTCTGGTTTCAATTCTCCATTTCTGCTTTAAAAATCGAAACTTTCACCACTTCCTCTCGTCAAAGCTCTCGTTCTTACATGGTTCCAAGCATCACTGAGACAATCATTGAGTTCTGTAGAAGAAAGGTTTGTCTTTTTAGGATTTGGTAGCGTAATCGTGAGATAAGATGAATGATTTAGGATGGGATGAAGAAGAGACATCCATGGCTAATGCCATTTTAGGAAACTCAGCTTCTGATTTTCTCAAAACAATCTCATCTTCGAATCAGAATCTCTTTCTATTAATGGAAACCGACGATAGCCTCAACAAGAAGCTTTCTAGTTTAGTAGAGTGGCCAAACTCTGAGAATTTCAGCTGGAACTA…	-	459	Nucleus	5.34	51233.6	chrA04_random	G-box	k	0	segmental duplication
GSBRNA2T00132901001	BnaA05g01330D	BnabHLH116	S2	EEALNHVEAERQRREKLNQRFYALRAVVPNISKMDKASLLGDAISYIKEL	MNTSDVVGWEDEDTRSMVSAVLGNSASEFLTANSNSNQNLFLVMGTDDGLNEKLSRLVDCPNSETFSWNYAVFWQQTVSRSGQQVLAWGDGCCREPKEEESTVCYNLEEEMRWQYMRKRVLQKLHRMFGGSDEDDYALSLENVTATEMFFLASMYFFFNHGEGGPGRCFASGRHVWLSDAVGSDYCFRSFMVKSAGIRTVVMVPTDAGVLELGSVWSLPENVELVRSVQALFMRRVKPPNMSGGKIHKLFGQELNSSDKVAHQVQENVNVVVVEDTNHKVMKTSCNEKRPASLLPGGVSVVEEKRPRKRGRKPANGREEALNHVEAERQRREKLNQRFYALRAVVPNISKMDKASLLGDAISYIKELQERVKIIEAEGVMTIGTEESQEVVDIQAGEEE…	ATGAATACGAGTGATGTAGTAGGATGGGAAGATGAAGATACTAGATCCATGGTTAGCGCCGTGTTAGGAAACTCAGCTTCTGAGTTTCTTACAGCAAACTCAAACTCAAATCAGAATCTGTTTCTCGTCATGGGAACCGACGATGGTCTCAACGAGAAGCTCTCTCGTCTCGTGGACTGTCCAAACTCCGAGACTTTCAGCTGGAACTACGCCGTGTTCTGGCAGCAGACCGTGTCTAGATCCGGACAACAAGTCTTGGCTTGGGGAGACGGGTGTTGCCGCGAGCCCAAGGAAGAGGAATCAACCGTTTGTTATAACCTAGAGGAAGAGATGAGGTGGCAGTACATGAGGAAGAGAGTGCTTCAGAAGCTACACAGGATGTTCGGTGGATCCGATGAA…	ATGAATACGAGTGATGTAGTAGGATGGGAAGATGAAGATACTAGATCCATGGTTAGCGCCGTGTTAGGAAACTCAGCTTCTGAGTTTCTTACAGCAAACTCAAACTCAAATCAGAATCTGTTTCTCGTCATGGGAACCGACGATGGTCTCAACGAGAAGCTCTCTCGTCTCGTGGACTGTCCAAACTCCGAGACTTTCAGCTGGAACTACGCCGTGTTCTGGCAGCAGACCGTGTCTAGATCCGGACAACAAGTCTTGGCTTGGGGAGACGGGTGTTGCCGCGAGCCCAAGGAAGAGGAATCAACCGTTTGTTATAACCTAGAGGAAGAGATGAGGTGGCAGTACATGAGGAAGAGAGTGCTTCAGAAGCTACACAGGATGTTCGGTGGATCCGATGAA…	-	488	Nucleus	5.44	54357.4	chrA05	G-box	k	0	allopolyploid
GSBRNA2T00036618001	BnaA05g18020D	BnabHLH126	S2	NEPLNHVEAERQRREKLNQRFYALRAVVPNVSKMDKASLLGDAIAYINEL	MTEPTMNLWTTDDNASMMEAFMSSSSDISALWQPATTTATASTTAPAPAGFNEETLQQRLQALIEGTNEGWTYAIFWQPSYDFSGASVLGWGDGYYKGEEDKAKPRQRTSPPPFSTPADQEYRKKVLRELNSFACGSGLAGKAFSTGNAVWVYGSDQLTGSGCERAKQGGVFGMQTIACIPSANGVVELGSTEQIRQSSDLMNKVRVLFNFNGGAGDLSGLNWNLDPDQGENDPTMWINDPIGVAEQGNGAPSSSSQLFAKSIQFENEPLNHVEAERQRREKLNQRFYALRAVVPNVSKMDKASLLGDAIAYINELKSKVTKTESEKTQIKTQLEEVKMELAGRKASAGGDLSSSCSMTAIKPVGMEIEVKIIGWDAMIRVESSKRNHPAARLMSALMD…	ATGACGGAGCCGACGATGAATCTCTGGACCACCGACGATAACGCCTCTATGATGGAAGCTTTCATGAGCTCCTCCTCCGACATCTCAGCCTTATGGCAACCGGCAACGACGACGGCAACGGCGTCGACTACAGCTCCGGCACCGGCGGGATTCAACGAGGAGACTCTACAGCAAAGGCTGCAAGCACTGATTGAAGGGACAAACGAAGGCTGGACCTACGCTATATTCTGGCAGCCGTCGTACGACTTCTCCGGCGCCTCCGTGCTCGGATGGGGCGATGGGTATTACAAAGGAGAAGAAGACAAGGCAAAGCCCAGACAGAGAACGTCTCCACCGCCGTTTTCAACACCGGCGGATCAGGAGTATCGTAAGAAGGTGTTGCGTGAGCTCAACTCCTTC…	ATGACGGAGCCGACGATGAATCTCTGGACCACCGACGATAACGCCTCTATGATGGAAGCTTTCATGAGCTCCTCCTCCGACATCTCAGCCTTATGGCAACCGGCAACGACGACGGCAACGGCGTCGACTACAGCTCCGGCACCGGCGGGATTCAACGAGGAGACTCTACAGCAAAGGCTGCAAGCACTGATTGAAGGGACAAACGAAGGCTGGACCTACGCTATATTCTGGCAGCCGTCGTACGACTTCTCCGGCGCCTCCGTGCTCGGATGGGGCGATGGGTATTACAAAGGAGAAGAAGACAAGGCAAAGCCCAGACAGAGAACGTCTCCACCGCCGTTTTCAACACCGGCGGATCAGGAGTATCGTAAGAAGGTGTTGCGTGAGCTCAACTCGTTG…	ATGACGGAGCCGACGATGAATCTCTGGACCACCGACGATAACGCCTCTATGATGGAAGCTTTCATGAGCTCCTCCTCCGACATCTCAGCCTTATGGCCACCGGTAACGACGACGGCAACGGCGTCGACTACAGCTCCGGCACCGGCGGGATTCAACGAGGAGACTCTACAGCAAAGGCTACAAGCACTGATTGAAGGGACGAACGAAGGCTGGACCTACGCTATATTCTGGCAGCCGTCGTACGACTTCTCCGGTGCCTCCGTGCTCGGATGGGGCGATGGTTATTACAAAGGAGAAGAAGACAAGGCAAAGCCCAGACAGAGAACGTCTCCACCGCCGTTTTCAACTCCGGCGGATCAGGAGTATCGTAAGAAGGTGTTGCGTGAGCTCAACTCGTTG…	444	Nucleus.	5.21	66297.1	chrA05	G-box	k	2	segmental duplication
GSBRNA2T00054728001	BnaA06g35910D	BnabHLH158	S2	EEPMNHVEAERLRREKLNQRFYALRALLPNATKKEKASILEDTVTYINEL	MNLLNSDDALLMINTLLNSSDLWPLAPANLSQLPLAPTAINSSSDLWPYVPANFGQIQYEESNISASAVKLEDSAHFNIDAKTTPEKKRGRRPTHGREEPMNHVEAERLRREKLNQRFYALRALLPNATKKEKASILEDTVTYINELKLNAENAETEKNAIENQLNELKEKIAGRRNGSSSVCSGGEKTPEIEVKIDVKVMDRDALIRLESSKNNHPGARLMNAFMDLEVEVNHASISVMNDLMIQQVTVKMGSRVYKQEQLRDLLLSKIN*	ATGAATCTCCTGAACTCCGATGATGCCTTATTAATGATTAACACTTTATTGAACTCCTCCGATTTGTGGCCATTAGCTCCGGCGAATCTCAGCCAGCTGCCACTAGCTCCGACGGCGATTAACTCCTCCTCTGATTTGTGGCCATATGTTCCGGCGAATTTCGGCCAGATCCAGTACGAGGAAAGCAACATTTCAGCCAGCGCCGTAAAACTCGAGGACTCGGCTCACTTTAACATTGATGCCAAAACGACGCCGGAAAAGAAACGTGGGAGAAGACCGACGCACGGCAGAGAAGAGCCGATGAACCACGTGGAAGCCGAGCGGTTGAGACGCGAGAAGCTAAACCAGCGGTTCTACGCGTTACGAGCGCTTCTGCCAAACGCAACGAAAAAAGAAAAG…	CTACCGCTACTTAACACCGTACCATCGTTTATAAAAGACACAACCCATATGACTTCTGATTTTCTCATGTAACACTGTTTCTAATACTTACTTTGTTCAAACATCAAACACCATTTATCTTACCGGCAACAATGAATCTCCTGAACTCCGATGATGCCTTATTAATGATTAACACTTTATTGAACTCCTCCGATTTGTGGCCATTAGCTCCGGCGAATCTCAGCCAGCTGCCACTAGCTCCGACGGCGATTAACTCCTCCTCTGATTTGTGGCCATATGTTCCGGCGAATTTCGGCCAGATCCAGTACGAGGAAAGCAACATTTCAGCCAGCGCCGTAAAACTCGAGGACTCGGCTCACTTTAACATTGATGCCAAAACGACGCCGGAAAAGAAACGTG…	-	272	Nucleus	6.04	30476.6	chrA06	G-box	k	0	allopolyploid
GSBRNA2T00023683001	BnaA06g40330D	BnabHLH162	S2	EEPLNHVEAERQRREKLNQRFYSLRAVVPNVSKMDKASLLGDAISYINEL	MNDYFLNESTPPGDNASTAMEAFIGTNHSSLWPQPPVPTPSLSQFNEDTLQQRLQALIESAGEKWTYAIFWQISHDFESPAGDNAVVLGWGDGYYKGEEDKEKKKKSSNSNPAEQEHRKREVTDTEWFFLVSMTQSFANGVGLPGESFLNSRVIWLSGSGALTGSGCERANQGQIYGLQTMVCIAAENGVVELGSSEAISQSSDLMDKVNSLFNSSNGMLSFSTVVRSTAKSGESDHSDLEASVVKEAIVVEPEKKPRKRGRKPANGREEPLNHVEAERQRREKLNQRFYSLRAVVPNVSKMDKASLLGDAISYINELKSKLQQAESEKEEIQKQLDGMSKEGNGKSGASRAVKERRSSYQDSASSVEMEIDVKIIGWDVMIRVQCSKKNHPGSRFMDA…	ATGAACGACTACTTCCTCAACGAGTCAACACCCCCCGGAGACAACGCGTCGACGGCGATGGAAGCTTTCATCGGAACGAACCACTCATCTCTCTGGCCGCAACCACCTGTTCCCACTCCTTCACTCTCCCAATTCAACGAAGACACTCTCCAGCAACGTCTCCAAGCTCTAATCGAATCCGCCGGTGAAAAATGGACTTACGCGATCTTCTGGCAGATCTCGCACGACTTCGAATCTCCCGCCGGAGACAACGCGGTGGTCCTCGGATGGGGAGACGGGTATTACAAAGGAGAAGAAGATAAAGAGAAGAAGAAGAAAAGCTCCAACTCGAACCCGGCGGAGCAAGAGCATCGGAAGAGAGAAGTTACCGATACAGAGTGGTTCTTCTTGGTCTCGATG…	TAAAATATAGTAGAGAATCCTCTTCAGACAATCACTAAACGCCATTTGCGTAGCGTTTCCTCTTTTGATTCTCCTCCAACACGTCACTTCTCTCTCTCTCTCCAGACCAGAAAAGTCTTCAACTTTCACCGGAAAATTTCATCTTCCCTTTCTCCACCGGATGTTCACATGAACGACTACTTCCTCAACGAGTCAACACCCCCCGGAGACAACGCGTCGACGGCGATGGAAGCTTTCATCGGAACGAACCACTCATCTCTCTGGCCGCAACCACCTGTTCCCACTCCTTCACTCTCCCAATTCAACGAAGACACTCTCCAGCAACGTCTCCAAGCTCTAATCGAATCCGCCGGTGAAAAATGGACTTACGCGATCTTCTGGCAGATCTCGCACGACTTC…	ATGAACGACTACTTCCTCAACGAGTCAACACCCCCCGGAGACAACGCGTCGACGGCGATGGAAGCTTTCATCGGAACGAACCACTCATCTCTCTGGCCGCAACCACCTGTTCCCACTCCTTCACTCTCCCAATTCAACGAAGACACTCTCCAGCAACGTCTCCAAGCTCTAATCGAATCCGCCGGTGAAAAATGGACTTACGCGATCTTCTGGCAGATCTCGCACGACTTCGAATCTCCCGCCGGAGACAACGCGGTGGTCCTCGGATGGGGAGACGGGTATTACAAAGGAGAAGAAGATAAAGAGAAGAAGAAGAAAAGCTCCAACTCGAACCCGGCGGAGCAAGAGCATCGGAAGAGAGTCATCCGTGAGCTCAACTCGTTGATCTCCGGCGGAGGA…	450	Nucleus.	5.11	63358.2	chrA06_random	G-box	k	2	segmental duplication
GSBRNA2T00058078001	BnaA09g18160D	BnabHLH232	S2	EEPLNHVEAERQRREKLNQRFYSLRAVVPNVSKMDKASLLGDAISYINEL	MDDHRSRVSLSPPDAHMSNYFLNQSTATDDDNASAAMEAFIGTNHWSQQPSLPPPPPSLSQFNEDTLQQRLQTLIESAGERWTYAIFWQISHDFDSPAGENTVILGWGDGYYRGEEDKEKKKKQSSSSNPAEQEHRKRVIRELNSLIAGGGAGVSDEANDEEVTDTEWFFLVSMTQSFVNGVGLPGESFLNSRVIWLSGSGALTGSGCERARQGEVYGLQTIVCIAAENGVVELGSSEVISQSSDLMDKVNGLFNGNGGGEASSWGFNLNPDQGENDPALWLSEPNITGIEPVQETPAIENAADLNFSSSGLNQNGNFKQGSSSNKKRSPVGKDEEMLSFSTVVRSAAKSVDSDHSDIEASVVKEAIIVEPEKKPRKRGRKPANGREEPLNHVEAERQR…	ATGGATGATCATCGGAGTCGTGTCTCTCTCTCTCCACCGGATGCTCACATGAGCAACTACTTCCTCAACCAGTCAACAGCCACCGACGACGATAACGCCTCCGCCGCGATGGAAGCTTTCATCGGAACAAATCACTGGTCACAACAACCATCCCTTCCTCCTCCTCCTCCGTCACTGTCTCAGTTCAACGAAGATACTCTCCAGCAACGTCTCCAAACGCTAATCGAATCCGCGGGTGAGAGATGGACTTACGCGATCTTCTGGCAGATCTCGCACGATTTCGACTCTCCCGCCGGAGAGAACACGGTGATTCTCGGGTGGGGAGACGGGTACTACAGAGGAGAGGAAGACAAAGAGAAGAAGAAGAAACAGAGCTCGAGCTCGAATCCGGCGGAGCAG…	ATGGATGATCATCGGAGTCGTGTCTCTCTCTCTCCACCGGATGCTCACATGAGCAACTACTTCCTCAACCAGTCAACAGCCACCGACGACGATAACGCCTCCGCCGCGATGGAAGCTTTCATCGGAACAAATCACTGGTCACAACAACCATCCCTTCCTCCTCCTCCTCCGTCACTGTCTCAGTTCAACGAAGATACTCTCCAGCAACGTCTCCAAACGCTAATCGAATCCGCGGGTGAGAGATGGACTTACGCGATCTTCTGGCAGATCTCGCACGATTTCGACTCTCCCGCCGGAGAGAACACGGTGATTCTCGGGTGGGGAGACGGGTACTACAGAGGAGAGGAAGACAAAGAGAAGAAGAAGAAACAGAGCTCGAGCTCGAATCCGGCGGAGCAG…	-	563	Nucleus	5.05	61843.7	chrA09	G-box	k	0	allopolyploid
GSBRNA2T00058083001	BnaA09g18200D	BnabHLH233	S2	KEPLNHVQAERLRREKLNQRFYALRATVPNVSKMDKASLLGDAISYIKEL	MDSLNTNVPASMIDALMSSPSSGFWPPQSPANPSPDSALQKRLQAVLNGTHEAWTYAIFWTPSYYDYSGESVLKWGDGIYKGEEADNTRRKRRRMTVAEREHWSIILPELSSMISDENVSVIEGEDDVEVSDTEWFYMVSMTVSFGSETGLPGKAFATYKPVWVTGSDHILASGCDRAKKGGDSGLQTIVCIPLDNGVLELGSTVEIQQNPDLFNKIRVVFSFEGSRDFSGDPNSNSFQPFSTHLENGGGSSTVTVNANLYPNPVYPQTVNYAISPLERALHSPNRNYPHQIPIDNGELLHSAGDIDGSDHSDIEATVVPGNKQKKKRGRKLANGRKEPLNHVQAERLRREKLNQRFYALRATVPNVSKMDKASLLGDAISYIKELKSRAENAESERNA…	ATGGATAGCTTAAATACAAACGTCCCCGCATCAATGATCGACGCTCTCATGAGCTCTCCCTCTTCCGGTTTCTGGCCGCCACAATCTCCGGCGAATCCCAGCCCAGACAGTGCTCTCCAGAAGCGGTTACAAGCTGTGTTAAATGGCACCCACGAGGCTTGGACCTACGCCATTTTCTGGACACCGTCGTACTACGACTATTCCGGCGAGTCGGTGCTCAAATGGGGCGATGGAATTTATAAAGGCGAAGAAGCTGATAATACTCGGCGGAAGAGGAGGAGGATGACGGTGGCGGAGAGAGAGCACTGGAGTATCATTTTGCCGGAGCTTAGCTCGATGATCTCCGACGAAAATGTGTCGGTGATAGAAGGCGAAGATGACGTGGAAGTGTCGGATACG…	ATGGATAGCTTAAATACAAACGTCCCCGCATCAATGATCGACGCTCTCATGAGCTCTCCCTCTTCCGGTTTCTGGCCGCCACAATCTCCGGCGAATCCCAGCCCAGACAGTGCTCTCCAGAAGCGGTTACAAGCTGTGTTAAATGGCACCCACGAGGCTTGGACCTACGCCATTTTCTGGACACCGTCGTACTACGACTATTCCGGCGAGTCGGTGCTCAAATGGGGCGATGGAATTTATAAAGGCGAAGAAGCTGATAATACTCGGCGGAAGAGGAGGAGGATGACGGTGGCGGAGAGAGAGCACTGGAGTATCATTTTGCCGGAGCTTAGCTCGATGATCTCCGACGAAAATGTGTCGGTGATAGAAGGCGAAGATGACGTGGAAGTGTCGGATACG…	-	508	Nucleus	5.81	56192.2	chrA09	G-box	k	0	unknown
GSBRNA2T00027997001	BnaA09g53560D	BnabHLH258	S2	KEPLNHVQAERLRREKLNMRFYALRATVPNVSKMDKASLLGDAICYINEL	MDHLNTNVTASMIEALMNSPSSDSWPPLSPANPSPDSALQKRLQAVLDGTQEAWTYAIFWMPSYYDFSGDSVLKWGDGIYKGEEADKTRRRRRTVAENEHRSTILRELSSMISDEALLVMGDEDDLEVSDPSWFYLTSMTVSFGSGSGLPGKAFATYKPVWVTGSDHIMGSGCDRAKKGGDLGLQTIVCIPLDNGVLELGSTAEIQQTPDLFNKIRVVFSFEGSRDFSGDPNSNSFPLFSTQLDNGGGSSTVTFSPYPGPFYPQILNTLSEEINFNTLEGDHSGEIHTANRNAYPGQIQNDDGHIDDFVHSDIEATVAPDNKRKKKRGRKLANGRKEPLNHVQAERLRREKLNMRFYALRATVPNVSKMDKASLLGDAICYINELKSRAENAESKKNAI…	ATGGATCACTTAAATACAAACGTTACCGCATCCATGATCGAGGCTCTCATGAATTCTCCCTCTTCCGATTCCTGGCCGCCACTATCTCCGGCGAATCCCAGCCCGGACAGTGCTCTCCAGAAGCGGTTACAAGCTGTGTTAGATGGAACACAAGAAGCTTGGACCTACGCCATTTTCTGGATGCCGTCGTACTACGACTTTTCCGGCGACTCGGTGCTCAAATGGGGCGACGGAATTTACAAAGGCGAAGAAGCTGATAAGACTCGGCGGAGGAGGAGGACGGTGGCGGAGAATGAGCACCGGAGTACCATTTTGCGGGAGCTTAGCTCGATGATCTCCGACGAAGCTTTGCTAGTGATGGGGGACGAAGACGATCTGGAAGTTTCGGATCCATCGTGG…	ATGGATCACTTAAATACAAACGTTACCGCATCCATGATCGAGGCTCTCATGAATTCTCCCTCTTCCGATTCCTGGCCGCCACTATCTCCGGCGAATCCCAGCCCGGACAGTGCTCTCCAGAAGCGGTTACAAGCTGTGTTAGATGGAACACAAGAAGCTTGGACCTACGCCATTTTCTGGATGCCGTCGTACTACGACTTTTCCGGCGACTCGGTGCTCAAATGGGGCGACGGAATTTACAAAGGCGAAGAAGCTGATAAGACTCGGCGGAGGAGGAGGACGGTGGCGGAGAATGAGCACCGGAGTACCATTTTGCGGGAGCTTAGCTCGATGATCTCCGACGAAGCTTTGCTAGTGATGGGGGACGAAGACGATCTGGAAGTTTCGGATCCATCGTGG…	-	510	Nucleus	5.51	56357.3	chrA09_random	G-box	k	0	unknown
GSBRNA2T00150520001	BnaA10g00610D	BnabHLH261	S2	AEALNHVEAERQRREKLNQRFYALRSVVPNISKMDKASLLGDAVSYINEL	MTVGSDDNLQNKLSDLVETPNSSNFSWNYAIFWQVSRSKSGDLVLCWGDGSCREPKDGERSEMMRMLSMGREEETHQTLRKRVLQKLHALFGGLDDEEDSCALVLDRVTDTEMFLLASMYFSFPRGQGGPGKCFHSSQPVWLSDLVNSGSDYCVRSFLAKSAGIQTVVLVPTDIGVVELGSTSCLPHSDESLSSIRLSFSSPPPPPPPPPPVRLPVVVANHNDDNSSSKIFGKDLHSSSGFLHQQQHRQFREKLTVRKMDDNRVPKRLDGNNNRFMFSNPITTMTTSTWIPPEAPTREDFKFLPLQQTSSSSHRLLPPAQMQIDFSGASSRPSDNNSDGGGGGGGGGADWSDLVGGVDESGGDNRPRKRGRRPANGRAEALNHVEAERQRREKLNQRFY…	ATGACGGTCGGAAGCGACGACAATCTCCAGAACAAGCTCTCGGATCTCGTGGAGACCCCAAACTCCTCCAACTTCTCCTGGAACTACGCCATTTTCTGGCAGGTCTCTCGGTCAAAGTCCGGAGATTTAGTCCTCTGCTGGGGCGACGGCTCCTGCAGAGAGCCTAAGGACGGAGAGAGGTCGGAGATGATGAGGATGCTTTCCATGGGGAGAGAAGAGGAAACCCACCAGACTCTGCGGAAGAGAGTGCTTCAAAAGCTTCACGCTTTGTTCGGTGGGTTGGATGATGAAGAAGATAGCTGCGCTTTGGTGCTCGATAGAGTTACGGACACTGAGATGTTTCTTCTCGCTTCAATGTACTTCTCTTTCCCTCGCGGTCAAGGTGGTCCTGGCAAGTGT…	GAGAGAGAAGGAAGAACATGCGTTATTTCTCTCTCTCTCTCTAACTCTTATTTGCTTCAATTCAATTCAATTAAGAGGACACGGCGACGAAAGAGAGGAAGAAGGAAACTTGATGAAATCAAATCTCCTTAAATCAGAATTTATTGGTAATAACATATACTATCATTCTTCTTCTTTTGTTGTTTTTGGATTGTGTTTTTTTTTTAATGTGTTTTTGGTTTAAATGTTTAAAAAAAAAACAGGACAAGATCTGAGATCTCTGGTGTTGTTCCATGCAGCAAAGCCTGTTGGTTTCTTCACGGATTTGACCAACAACACTCTGTTTCTTCTCGAGAAAGATCTCTGCTTTTCTTCTTCTTCTTGTTGAAATCAAACAAAGCTTCGGTTTTTATCAAATTA…	-	541	Nucleus	6.15	59461.7	chrA10	G-box	k	0	allopolyploid
GSBRNA2T00080269001	BnaC01g10420D	BnabHLH305	S2	EEPLNHVEAERQRREKLNQRFYSLRAVVPNVSKMDKASLLGDAISYINEL	MSSTNVQLTDHHLNQSTNGTNLWSTTEDNASVMEPLIGSEHSSLWHQPPLTLPPPHVTEDTLQQRLQALIEGARESWTYAVFWQLSHDFAGEDISNTAALLSWGDGYYKGEEERKSRKRKPNPVSAAEQEHRKRVIRELNSLISGGGGTVSSSGGSSDEAGDEDVSDTEWFFLVSMTQSFVNGSGLPGRAFSSSRTIWLSGSNALAGSSCERARQGQVYGLETMVCIPTQNGVVELGSLEIIHQSSDLVEKVNSFFSFNGGGGGGESGSWEFNLNPDQGENDPATWINEPNVTGIEPVLGAPATSNSDSQTASKLCNGSSVEHPKQQQNPQISSSGFVEGDSNKKKRCLVSDKEEEMLSFTSVLPLPTKSNDSNRSDLEASVVKEAESGRIVAEPEKKP…	ATGTCTTCGACAAATGTTCAACTAACCGACCACCACCTCAACCAGTCAACAAACGGCACAAACCTCTGGTCAACAACCGAAGACAATGCGTCTGTAATGGAACCTCTCATCGGCTCCGAACACTCTTCTCTCTGGCATCAACCCCCTCTCACTCTTCCTCCTCCTCACGTCACCGAAGACACTCTCCAGCAACGACTCCAAGCATTGATCGAAGGAGCTAGAGAAAGCTGGACGTACGCCGTGTTCTGGCAACTATCCCACGACTTCGCCGGAGAAGACATCAGCAACACGGCGGCGCTGCTAAGCTGGGGCGATGGCTACTACAAAGGCGAGGAGGAGAGGAAGTCGAGGAAGAGGAAGCCCAATCCCGTCAGCGCGGCGGAGCAAGAGCATCGGAAG…	ATGTCTTCGACAAATGTTCAACTAACCGACCACCACCTCAACCAGTCAACAAACGGCACAAACCTCTGGTCAACAACCGAAGACAATGCGTCTGTAATGGAACCTCTCATCGGCTCCGAACACTCTTCTCTCTGGCATCAACCCCCTCTCACTCTTCCTCCTCCTCACGTCACCGAAGACACTCTCCAGCAACGACTCCAAGCATTGATCGAAGGAGCTAGAGAAAGCTGGACGTACGCCGTGTTCTGGCAACTATCCCACGACTTCGCCGGAGAAGACATCAGCAACACGGCGGCGCTGCTAAGCTGGGGCGATGGCTACTACAAAGGCGAGGAGGAGAGGAAGTCGAGGAAGAGGAAGCCCAATCCCGTCAGCGCGGCGGAGCAAGAGCATCGGAAG…	-	587	Nucleus	5.21	64168.3	chrC01	G-box	k	0	allopolyploid
GSBRNA2T00056575001	BnaC01g21650D	BnabHLH308	S2	EEALNHVEAERQRREKLNQRFYALRAVVPNISKMDKASLLADAITYITDM	MGQKFWDNQEDRAMVESTIGSEACDFFISSASSLTKLLPPPPTDPNLQQGLRHVVEGSDWDYAIFWLASNVNSSDGCVLIWGDGHCRVVKGNSVDEQDETKRRVLSKLHLSFVGSDLVKQGPLTDLDMFYLASLYFSFRCDSNKYGPAGTYVSGKPLWAADLPSCLSYYRVRSFLARSAGFKTVLSVPVNCGVVELGSLKLIPEDKSVIEMVKSVFGGSDFVKTKEAPKIFGRQLSLGGSKPRSMSINFSPKMEDDSGFSLESYEVGGSNQVYGKDEAALYLTDEQRPRKRGRKPANGREEALNHVEAERQRREKLNQRFYALRAVVPNISKMDKASLLADAITYITDMQKKIRVYETEKQVMKRRESNQITPAEVDYQQRQDDAVVRISCPLENHPVS…	ATGGGTCAAAAGTTCTGGGACAATCAAGAAGATCGGGCCATGGTGGAATCCACCATAGGCTCCGAAGCTTGCGACTTTTTCATCTCCTCTGCTTCTTCCCTCACCAAGCTACTCCCCCCTCCTCCAACTGATCCCAATCTCCAGCAAGGCCTGCGCCACGTCGTCGAAGGCTCAGACTGGGACTACGCCATCTTCTGGCTAGCTTCCAACGTCAACAGCTCCGACGGTTGCGTCTTGATCTGGGGAGACGGCCACTGCCGTGTCGTAAAGGGTAACTCGGTAGACGAGCAAGACGAGACCAAAAGGCGTGTCCTTAGCAAGCTCCACTTGTCCTTTGTCGGTTCGGATCTGGTGAAACAGGGTCCTCTCACTGATCTCGACATGTTTTATTTGGCGTCT…	CTCAAATTTCTTTTTCGTCAATTTCTTCAGAAGTCACGACAGATCTGAGTGAATCAAGCTCAGGTTCTGTCTTTCTAAAGACAGGAGCGTTTTGCCTAAACTCGGTGGCCCCAACAAGAAACACGTGATTCTTCTTCTTCCTCCTCCCAACAAAACGAAACGCCCACCTTCCATCCCCTCGTAAGCGGCTGATTTCAATGGGTCAAAAGTTCTGGGACAATCAAGAAGATCGGGCCATGGTGGAATCCACCATAGGCTCCGAAGCTTGCGACTTTTTCATCTCCTCTGCTTCTTCCCTCACCAAGCTACTCCCCCCTCCTCCAACTGATCCCAATCTCCAGCAAGGCCTGCGCCACGTCGTCGAAGGCTCAGACTGGGACTACGCCATCTTCTGGCTAG…	-	452	Nucleus	6.73	50430.2	chrC01	G-box	k	0	allopolyploid
GSBRNA2T00037255001	BnaC04g50860D	BnabHLH429	S2	EEPLNHVEAERQRREKLNQRFYALRAVVPNISKMDKASLLEDAISYIKEL	MNDLGWDEEETSLANAVLGNSASDFLKTISSSNQSLFLLMETDDTLNKKLSSLVEWPNSENFSWNYAILWQQTVSRSGHRVLGWGDGCCREPKEEESSVCNRRSSTLEEEEMRKRVLQKLQRVFGESDEDNYALSLERVTATETFFLASMYFFFNHGEGGPGRCFASGRHVWWVDSGDDYCFRSFMARSAGIRTVVMVNTEAGVVELGSVWSLPENLELVKSVQGLFTRRAEPPLVVHKLFGQELNVVGSSTNNQLRKSDSCNENRLAVGGGGGGGGGACFVEEKRPKKRGRKPANGREEPLNHVEAERQRREKLNQRFYALRAVVPNISKMDKASLLEDAISYIKELQERVKIIEGEGVRKDRTEVEIQAVGEEVVVRVVSPLETHPASRIIQAMRNA…	ATGAATGATTTAGGATGGGACGAGGAAGAGACATCGCTGGCTAATGCAGTTTTAGGAAACTCAGCTTCCGATTTTCTCAAAACAATCTCATCATCCAATCAGAGTCTCTTTCTATTAATGGAAACCGACGATACTCTCAACAAGAAGCTATCTAGTTTAGTAGAGTGGCCAAACTCTGAGAATTTCAGCTGGAACTACGCCATCTTATGGCAGCAGACCGTGTCTAGATCCGGACACCGAGTCCTAGGCTGGGGAGACGGGTGCTGCCGCGAGCCTAAGGAAGAGGAATCCAGCGTTTGTAACCGCCGCAGCAGCACCCTAGAGGAAGAAGAGATGAGGAAGAGAGTGCTGCAGAAGCTTCAGAGAGTGTTTGGAGAATCTGATGAAGACAACTACGCT…	CTTCTTCAGAACCTCTTTGTTTCTTTTCATACCTTTTCCGGTTTCAAAACCAATTCAATTCTTCATTTTTCTGCTTTAAAAATCGAAACTTTAACCACTTCCTCTCGTCAAAGCTCTCGTTTTTACATGGTTCCAAGCATCACTGAGACAATCATTGAGTCCTGTAGAAGAAAGGTTTGTCTTTTTGGATTAGGTAGCGTAATCTTGAGATAAGATGAATGATTTAGGATGGGACGAGGAAGAGACATCGCTGGCTAATGCAGTTTTAGGAAACTCAGCTTCCGATTTTCTCAAAACAATCTCATCATCCAATCAGAGTCTCTTTCTATTAATGGAAACCGACGATACTCTCAACAAGAAGCTATCTAGTTTAGTAGAGTGGCCAAACTCTGAGAATTT…	-	444	Nucleus	5.65	49467.6	chrC04	G-box	k	0	allopolyploid
GSBRNA2T00020213001	BnaC04g52120D	BnabHLH432	S2	EEALNHVEAERQRREKLNQRFYALRAVVPNISKMDKASLLGDAISYIKEL	MNTSDVVGWEDEDTRSMASAVLGNSASDFLTANSNSNQNLFLVMGTDDGLNEKLSRLVDSPNPESFSWNYAVFWQQTVSRSGQQVLAWGDGCCREPKEEESMAYNLEEEMRWQYMRKRVLQKLHRMFGGSDEDDYALNLENVTATEMFFLASMYFFFNHGEGGPGRCFASGRHVWLSDAVGSDYCFRSFMVKSAGIRTVVMVPTDAGVLELGSVWSLPENVELVRSVQGLFARRVKPPNMSGGKIHKLFGQELNSSHHNNNGSTIGYTSQEIDVKVQENVNVVVVDDKNHKVMKTSCNEKRPASLLPEGVSVVEEKRPRKRGRKPANGREEALNHVEAERQRREKLNQRFYALRAVVPNISKMDKASLLGDAISYIKELQERVKIIEAEASQEVVDVQA…	ATGAATACGAGTGATGTAGTAGGATGGGAAGATGAAGATACTAGATCCATGGCCAGCGCCGTGTTAGGAAACTCAGCTTCCGATTTTCTTACAGCGAACTCAAACTCAAATCAGAATCTGTTTCTCGTCATGGGAACCGACGATGGTCTCAACGAGAAGCTCTCTCGCCTCGTGGATTCTCCAAACCCCGAGAGTTTCAGCTGGAACTACGCCGTGTTCTGGCAGCAGACCGTGTCTAGATCCGGACAGCAAGTCCTCGCTTGGGGAGACGGGTGTTGCCGCGAGCCCAAGGAAGAGGAATCTATGGCTTATAACTTAGAGGAAGAGATGAGGTGGCAGTACATGAGGAAGAGAGTGCTTCAGAAGCTACACAGGATGTTCGGTGGATCCGATGAAGAC…	ATGAATACGAGTGATGTAGTAGGATGGGAAGATGAAGATACTAGATCCATGGCCAGCGCCGTGTTAGGAAACTCAGCTTCCGATTTTCTTACAGCGAACTCAAACTCAAATCAGAATCTGTTTCTCGTCATGGGAACCGACGATGGTCTCAACGAGAAGCTCTCTCGCCTCGTGGATTCTCCAAACCCCGAGAGTTTCAGCTGGAACTACGCCGTGTTCTGGCAGCAGACCGTGTCTAGATCCGGACAGCAAGTCCTCGCTTGGGGAGACGGGTGTTGCCGCGAGCCCAAGGAAGAGGAATCTATGGCTTATAACTTAGAGGAAGAGATGAGGTGGCAGTACATGAGGAAGAGAGTGCTTCAGAAGCTACACAGGATGTTCGGTGGATCCGATGAAGAC…	ATGAATACGAGTGATGTAGTAGGATGGGAAGATGAAGATACTAGATCCATGGCCAGCGCCGTGTTAGGAAACTCAGCTTCCGATTTTCTTACAGCGAACTCAAACTCAAATCAGAATCTGTTTCTCGTCATGGGAACCGACGATGGTCTCAACGAGAAGCTCTCTCGCCTCGTGGATTCTCCAAACCCCGAGAGTTTCAGCTGGAACTACGCCGTGTTCTGGCAGCAGACCGTGTCTAGATCCGGACAGCAAGTCCTCGCTTGGGGAGACGGGTGTTGCCGCGAGCCCAAGGAAGAGGAATCTATGGCTTATAACTTAGAGGAAGAGATGAGGTGGCAGTACATGAGGAAGAGAGTGCTTCAGAAGCTACACAGGATGTTCGGTGGATCCGATGAAGAC…	492	Nucleus.	5.51	56185.2	chrC04_random	G-box	k	1	allopolyploid
GSBRNA2T00106294001	BnaC05g28450D	BnabHLH453	S2	NEPLNHVEAERQRREKLNQRFYALRAVVPNVSKMDKASLLGDAIAYINEL	MTEPTMNLWTTDDNASMMEAFMSSSSDISALWPPVTTTATASTTAPAPAGFNEETLQQRLQALIEGTNEGWTYAIFWQPSYDFSGASVLGWGDGYYKGEEDKAKPRQRTSPPPFSTPADQEYRKKVLRELNSFACGSGLAGKAFSTGNAVWVYGSDQLTGSGCERAKQGGVFGMQTIACIPSANGVVELGSTEQIRQSSDLMNKVRVLFNFNGGAGDLSCLNWNLDPDQGENDPSMWINDPIGVPEQGNGAPSSSSQLFAKSIQFENEPLNHVEAERQRREKLNQRFYALRAVVPNVSKMDKASLLGDAIAYINELKSKVTKTESEKTQIKTQLEEVKMELAGRKASAGGDLSSSCSLTAIKPVGMEIEVKIIGWDAMIRVESSKRNHPAARLMSALMD…	ATGACGGAGCCGACGATGAATCTCTGGACCACCGACGATAACGCCTCTATGATGGAAGCTTTCATGAGCTCCTCCTCCGACATCTCAGCCTTATGGCCACCGGTAACGACGACGGCAACGGCGTCGACTACAGCTCCGGCACCGGCGGGATTCAACGAGGAGACTCTACAGCAAAGGCTACAAGCACTGATTGAAGGGACGAACGAAGGCTGGACCTACGCTATATTCTGGCAGCCGTCGTACGACTTCTCCGGTGCCTCCGTGCTCGGATGGGGCGATGGTTATTACAAAGGAGAAGAAGACAAGGCAAAGCCCAGACAGAGAACGTCTCCACCGCCGTTTTCAACTCCGGCGGATCAGGAGTATCGTAAGAAGGTGTTGCGTGAGCTCAACTCCTTC…	ATGACGGAGCCGACGATGAATCTCTGGACCACCGACGATAACGCCTCTATGATGGAAGCTTTCATGAGCTCCTCCTCCGACATCTCAGCCTTATGGCCACCGGTAACGACGACGGCAACGGCGTCGACTACAGCTCCGGCACCGGCGGGATTCAACGAGGAGACTCTACAGCAAAGGCTACAAGCACTGATTGAAGGGACGAACGAAGGCTGGACCTACGCTATATTCTGGCAGCCGTCGTACGACTTCTCCGGTGCCTCCGTGCTCGGATGGGGCGATGGTTATTACAAAGGAGAAGAAGACAAGGCAAAGCCCAGACAGAGAACGTCTCCACCGCCGTTTTCAACTCCGGCGGATCAGGAGTATCGTAAGAAGGTGTTGCGTGAGCTCAACTCGTTG…	ATGACGGAGCCGACGATGAATCTCTGGACCACCGACGATAACGCCTCTATGATGGAAGCTTTCATGAGCTCCTCCTCCGACATCTCAGCCTTATGGCCACCGGTAACGACGACGGCAACGGCGTCGACTACAGCTCCGGCACCGGCGGGATTCAACGAGGAGACTCTACAGCAAAGGCTACAAGCACTGATTGAAGGGACGAACGAAGGCTGGACCTACGCTATATTCTGGCAGCCGTCGTACGACTTCTCCGGTGCCTCCGTGCTCGGATGGGGCGATGGTTATTACAAAGGAGAAGAAGACAAGGCAAAGCCCAGACAGAGAACGTCTCCACCGCCGTTTTCAACTCCGGCGGATCAGGAGTATCGTAAGAAGGTGTTGCGTGAGCTCAACTCGTTG…	444	Nucleus.	5.21	66297.1	chrC05	G-box	k	2	allopolyploid
GSBRNA2T00128661001	BnaC07g19420D	BnabHLH497	S2	EEPLNHVEAERQRREKLNQRFYSLRAVVPNVSKMDKASLLGDAISYINEL	MNDYLLNESAPTEDNASTAMEAFIRTNHSSLWPQPPVPTPSLPSLSQFNEDTLQQRLQALIESAGEKWTYAIFWQISHDFESPTGDNAVVLGWGDGYYKGEEDKEKKKKSSNSNPAEQEHRKREVTDTEWFFLVSMTQSFANGVGLPGESFLNSRVIWLSGSGALTGSGCERASQGQIYGLQTMVCIAAENGVVELGSSEAISQSSDLMDKVNSLFNSNNGMLSFSTVVRSTAKSGESDHSDLEASVVKEAIVVEPEKKPRKRGRKPANGREEPLNHVEAERQRREKLNQRFYSLRAVVPNVSKMDKASLLGDAISYINELKSKLQQAESDKEEIQKQLDGMSKEGNGKSGASRAVRERKSSYQDSASSVEMEIDVKIIGWDVMIRVQCSKKNHPGSRF…	ATGAACGACTACTTACTCAACGAGTCAGCACCCACCGAAGACAACGCGTCGACGGCGATGGAAGCTTTCATCAGAACGAACCACTCATCTCTCTGGCCACAACCACCTGTTCCCACTCCTTCTCTTCCTTCACTCTCCCAATTCAACGAAGACACTCTCCAGCAACGTCTCCAAGCTTTGATCGAATCCGCCGGTGAAAAATGGACTTACGCGATCTTCTGGCAGATCTCGCACGACTTCGAATCTCCCACGGGAGACAACGCGGTGGTCCTCGGATGGGGAGACGGGTATTACAAAGGAGAAGAAGATAAAGAGAAGAAGAAGAAGAGCTCCAACTCGAATCCGGCGGAGCAAGAGCATCGGAAGAGAGAAGTCACGGATACAGAGTGGTTCTTCTTG…	AAAAAAAAAAACAATTTTCTAACAATAAAATATAGTAGAGAATCCTCTTCAGACAATCACTAAACGCCATTCGCGTAGCGTTTCCACTTTTGATTCTCCTCCAACACGTCACCTCTCTCTCTCTCTCCAGACCAGAAAAGTCTTCAACTTTCACCGGAAAATTTCATCTTCCCTTTCTCCACCAGATGTTCACATGAACGACTACTTACTCAACGAGTCAGCACCCACCGAAGACAACGCGTCGACGGCGATGGAAGCTTTCATCAGAACGAACCACTCATCTCTCTGGCCACAACCACCTGTTCCCACTCCTTCTCTTCCTTCACTCTCCCAATTCAACGAAGACACTCTCCAGCAACGTCTCCAAGCTTTGATCGAATCCGCCGGTGAAAAATGGAC…	ATGAACGACTACTTACTCAACGAGTCAGCACCCACCGAAGACAACGCGTCGACGGCGATGGAAGCTTTCATCAGAACGAACCACTCATCTCTCTGGCCACAACCACCTGTTCCCACTCCTTCTCTTCCTTCACTCTCCCAATTCAACGAAGACACTCTCCAGCAACGTCTCCAAGCTTTGATCGAATCCGCCGGTGAAAAATGGACTTACGCGATCTTCTGGCAGATCTCGCACGACTTCGAATCTCCCACGGGAGACAACGCGGTGGTCCTCGGATGGGGAGACGGGTATTACAAAGGAGAAGAAGATAAAGAGAAGAAGAAGAAGAGCTCCAACTCGAATCCGGCGGAGCAAGAGCAGCGGAAGAGAGTCATCCGTGAGCTTAACTCGTTGATCTCC…	453	Nucleus.	5.08	63775.7	chrC07	G-box	k	2	segmental duplication
GSBRNA2T00128670001	BnaC07g19500D	BnabHLH498	S2	EEPMNHVEAERLRPKKLNQRFYALRAVVPNITGMDKASLLEDTVRYINEL	MLKRKRQKKHKKKPTHGREEPMNHVEAERLRPKKLNQRFYALRAVVPNITGMDKASLLEDTVRYINELKLNAENAESKKNAVQIQLNKLNEEIAEQNAVLEFVDAGKSSGDEDRREGYGS*	ATGCTGAAGAGAAAACGTCAAAAGAAACACAAGAAGAAGCCGACACACGGTAGAGAAGAGCCAATGAACCACGTGGAAGCGGAGCGGTTGAGACCCAAGAAGCTAAACCAACGATTTTACGCGTTACGAGCGGTTGTGCCAAACATAACAGGAATGGACAAGGCGTCGTTACTTGAAGACACTGTTAGGTACATCAACGAACTGAAGTTGAACGCAGAAAACGCAGAATCGAAAAAAAATGCGGTTCAGATCCAGCTCAATAAACTTAATGAAGAGATCGCAGAGCAGAACGCAGTTTTAGAGTTTGTAGACGCGGGGAAAAGCAGTGGAGATGAAGATAGACGTGAAGGTTATGGGTCGTGA	ATGCTGAAGAGAAAACGTCAAAAGAAACACAAGAAGAAGCCGACACACGGTAGAGAAGAGCCAATGAACCACGTGGAAGCGGAGCGGTTGAGACCCAAGAAGCTAAACCAACGATTTTACGCGTTACGAGCGGTTGTGCCAAACATAACAGGAATGGACAAGGCGTCGTTACTTGAAGACACTGTTAGGTACATCAACGAACTGAAGTTGAACGCAGAAAACGCAGAATCGAAAAAAAATGCGGTTCAGATCCAGCTCAATAAACTTAATGAAGAGATCGCAGAGCAGAACGCAGTTTTAGAGTTTGTAGACGCGGGGAAAAGCAGTGGAGATGAAGATAGACGTGAAGGTTATGGGTCGTGA	-	121	Nucleus	9.58	13827.7	chrC07	E-box	k	0	unknown
GSBRNA2T00128678001	BnaC07g19530D	BnabHLH499	S2	EEPMNHVEAERLRREKLNQRFYALRALLPNVTKREKASILEDTVTYINEL	MNLLNSDDALLMINTLLNSSDLWPLDPANLSQLPLAPTAINSSSDLWSYVPANFGQIQYEESNISASAVKLEDSAHFNIDAKTTPEKKRGRRPTHGREEPMNHVEAERLRREKLNQRFYALRALLPNVTKREKASILEDTVTYINELKVNAENAESEKNAFEIQLNELKEKIAGRRNGSSSVCGGGEKTPEIEVKIDVKVMDRDALIRLESSKNNHPGARLMNAFMDLEVEVNHASISVMNNLMIQQVTVKMGSRVYKQEQLRDLLLSKVN*	ATGAATCTCCTGAACTCCGATGATGCCTTATTAATGATTAACACTTTATTGAACTCCTCCGATTTGTGGCCATTAGATCCGGCGAATCTCAGCCAGCTGCCACTAGCTCCGACGGCCATTAACTCCTCCTCCGATTTGTGGTCATATGTTCCGGCGAATTTCGGCCAGATCCAGTACGAGGAAAGCAACATTTCAGCCAGCGCCGTAAAGCTCGAGGACTCAGCTCACTTTAACATTGATGCCAAAACGACGCCGGAAAAGAAACGCGGGAGAAGACCGACGCACGGTAGAGAAGAGCCGATGAACCACGTGGAAGCCGAGCGGTTGAGACGCGAGAAGCTAAACCAGCGGTTCTACGCGTTACGAGCGCTTCTGCCAAACGTAACGAAAAGGGAAAAG…	TAACATTCTTACCAGGTAAATCACCTTTTAACTGCTTCAATACAAATTAACGAATAATATGTGATCAAAATGGATGTTGAATACTACAAACAAAATACAGTCACGAACTGATCTTTTCATGCTTCACTTAATACGAGTATGTGGAGAGTGTGGCTGCAATATCAAAAACACACTACAACAAACATATCAACTCTGCAGCTATGTTCGTGTATACCACAGACACGAACGTTATACTAAAAACAATCTAATTCAAGCCAATTTTCACACCTCAAGCTCTAGCCGCCGACCAATTTTACATCGTCTCCAATACAAGCATAACGGCCAACCCCACATCAACATGGGTTCAGAGAAACTAACACTGTGGATTTGACTTTTCTAAGTACCCAACAAACATAACCC…	-	272	Nucleus	6.04	30526.7	chrC07	G-box	k	0	unknown
GSBRNA2T00031364001	BnaC07g33660D	BnabHLH504	S2	EEALNHVEAERQRREKLNQRFYALRAVVPNISKMDKASLLADAITYITDM	MIKLFFSLDQALNNQIKYFQENLKQEIKTLSILSPQKQIKDTNFKTPLPLQLTSVDPQQETRESMVGQKFWENQEDRAMVESAIGTEACEFFISSNTSLPKLLPPPPPPPTDPNLQQGLRHVVEGSDWDYAVFWLASNVNSSDGCFLIWGDGHYRATQKGNSSDKEDDETKRRVLSKLHFDVDMFYLASLYFYFRCDSTKYGPAGTYVSGKPLWAADLPSCLSYYRVRSFLARSAGFKTVLSVPVNCGVVELGSLKLIPEDKSVVEMVKSVFGGSDFVQAPKIFGRQLSLGGSKPRSMSINFSPKMEDDSGFSLDAYEVGGSNQVEAALKPANGREEALNHVEAERQRREKLNQRFYALRAVVPNISKMDKASLLADAITYITDMQKKIRVYETEKQVM…	ATGATCAAGCTTTTCTTTTCTCTTGATCAAGCACTTAATAATCAAATTAAGTATTTCCAAGAAAATCTGAAACAAGAAATCAAAACGTTATCAATACTTTCTCCTCAAAAACAAATTAAAGATACAAACTTTAAAACCCCTTTGCCCCTTCAACTAACATCGGTGGACCCTCAACAAGAAACACGAGAATCAATGGTTGGTCAAAAGTTCTGGGAGAATCAAGAAGACCGAGCGATGGTGGAATCCGCCATAGGCACCGAAGCTTGCGAATTTTTCATCTCTTCAAACACTTCCCTCCCCAAGCTACTCCCGCCGCCGCCGCCGCCGCCGACTGATCCCAATCTCCAGCAAGGCTTACGCCACGTCGTCGAAGGCTCGGACTGGGACTACGCCGTTTTC…	ATGATCAAGCTTTTCTTTTCTCTTGATCAAGCACTTAATAATCAAATTAAGTATTTCCAAGAAAATCTGAAACAAGAAATCAAAACGTTAGTCATTCTCATTCTTGATAATTAAAACAAATAAATTATCTTTAACCAAGTCAAACATTTACACATTTTTGACTATTGAAAAAAAAAACGTTTTTAATTATTTAATAACAAAAATCAAGATACCAAATCAGAATCTCTAAAGTCTTTAAACGACTTTCAGCAAATCAAAGTTAAAGTCAAAGTCTCAAAGACAACATTGATGATCAAGCGTGAGGCTGTAAGAAGTTAAACAAGTTAACGCAAGGATGCCAAAAATAATAATAATTAATTGATCAATTAACCAGTAAACGATGATAAACGATTGAAACTA…	-	488	Nucleus	5.88	54725	chrC07	G-box	k	4	segmental duplication
GSBRNA2T00139997001	BnaC08g07580D	BnabHLH514	S2	EEPLNHVEAERQRREKLNQRFYALRAVVPNVSKMDKASLLGDAIAY	MRNLWTSDDNTSMMEAFLSSSDMSALWLPEASTASATAPAPAGFNQETLQQRLQALIEGTNEGWTYAIFWQPSYDFSSASVLGWGDGYYKGEEDKGKPKQRSIPLPFSTPADQEYRKKSFASGAGLAGKALSTANVVWVSGSDQLSGSSCERAKQGGVFGMQTIACIPSANGVVELGSTEQIPPSSDLMSKVRILFNFDVGVADLPGPNWNLDPTQGENDPSIWINDPIGAPEPGKGQLFSNPVHSQTQNQKINNNFSPEMNFSKSSTTLVKPRPREILSFGNDGRRSSMNPDPIQFENKRKNSLGLIDDKVLSFGGGGESDHSDLEAFIVKEIPEKRPKKRGRKPANGREEPLNHVEAERQRREKLNQRFYALRAVVPNVSKMDKASLLGDAIAYINE…	ATGAGGAATCTGTGGACCAGCGACGATAACACTTCTATGATGGAAGCTTTCTTGAGCTCCTCCGATATGTCAGCCTTATGGCTACCGGAAGCTTCGACGGCGTCGGCAACAGCTCCGGCCCCAGCGGGGTTTAACCAGGAGACTCTCCAGCAAAGGCTACAAGCACTGATTGAAGGGACAAACGAAGGTTGGACCTACGCTATATTCTGGCAGCCGTCGTACGATTTCTCAAGCGCCTCCGTGCTCGGCTGGGGTGATGGTTATTACAAAGGTGAAGAAGACAAAGGGAAGCCTAAACAGAGATCGATTCCGTTGCCTTTTTCGACTCCGGCGGATCAGGAGTATCGGAAAAAGAGCTTTGCTTCCGGTGCTGGATTGGCGGGTAAAGCGTTATCGACA…	ATGAGGAATCTGTGGACCAGCGACGATAACACTTCTATGATGGAAGCTTTCTTGAGCTCCTCCGATATGTCAGCCTTATGGCTACCGGAAGCTTCGACGGCGTCGGCAACAGCTCCGGCCCCAGCGGGGTTTAACCAGGAGACTCTCCAGCAAAGGCTACAAGCACTGATTGAAGGGACAAACGAAGGTTGGACCTACGCTATATTCTGGCAGCCGTCGTACGATTTCTCAAGCGCCTCCGTGCTCGGCTGGGGTGATGGTTATTACAAAGGTGAAGAAGACAAAGGGAAGCCTAAACAGAGATCGATTCCGTTGCCTTTTTCGACTCCGGCGGATCAGGAGTATCGGAAAAAGGTGTTGCGTGAGCTCAATTCTTTGATCTCCGGGGGAGGTGGCTCG…	ATGAGGAATCTGTGGACCAGCGACGATAACACTTCTATGATGGAAGCTTTCTTGAGCTCCTCCGATATGTCAGCCTTATGGCTACCGGAAGCTTCGACGGCGTCGGCAACAGCTCCGGCCCCAGCGGGGTTTAACCAGGAGACTCTCCAGCAAAGGCTACAAGCACTGATTGAAGGGACAAACGAAGGTTGGACCTACGCTATATTCTGGCAGCCGTCGTACGATTTCTCAAGCGCCTCCGTGCTCGGCTGGGGTGATGGTTATTACAAAGGTGAAGAAGACAAAGGGAAGCCTAAACAGAGATCGATTCCGTTGCCTTTTTCGACTCCGGCGGATCAGGAGTATCGGAAAAAGGTGTTGCGTGAGCTCAATTCTTTGATCTCCGGGGGAGGTGGCTCG…	530	Nucleus.	5.42	64429.4	chrC08	G-box	k	2	allopolyploid
GSBRNA2T00115684001	BnaC09g19610D	BnabHLH547	S2	EEPLNHVEAERQRREKLNQRFYSLRAVVPNVSKMDKASLLGDAISYINEL	MDDHRNRVSLSPPDAHMSNYFLNQSTATDDDNASASMEAFIGTNHWSQQPSLPPPPSLSQFNEDTLQQRLQTLIESAGERWTYAIFWQISHDFDSPAGESTVILGWGDGYYRGEEDKEKKKKQSSSSNPAEQEHRKRVIRELNSLIAGGAGVSDEANDEEVTDTEWFFLVSMTQSFVNGVGLPGESFLNSRVIWLSGSGALTGSGCERARQGEVYGLQTIVCIAAENGVVELGSSEVISQSSDLMDKVNGLFNGNGGGEASSWGFNLNPDQGENDPSLWLSEPNITGIEPVQEAPAIENAADLNFSSSGLNQNGNFKQGSSSNKKRSPVSKDEEMLSFSTVVRSAAKSVDSDHSDIEASVVKEAIIVEPEKKPRKRGRKPANGREEPLNHVEAERQRRE…	ATGGATGATCATCGGAATCGTGTCTCTCTCTCTCCACCGGATGCTCACATGAGCAACTACTTCCTCAACCAGTCAACAGCCACCGACGACGATAACGCCTCCGCCTCGATGGAAGCTTTCATCGGAACAAATCACTGGTCACAACAACCATCCCTTCCTCCTCCTCCGTCATTGTCTCAGTTCAACGAAGATACTCTCCAGCAACGTCTCCAAACGCTAATCGAATCCGCGGGTGAGAGATGGACGTACGCGATCTTCTGGCAGATCTCGCACGATTTCGACTCTCCCGCCGGAGAGAGCACGGTGATTCTCGGGTGGGGAGACGGGTACTACAGAGGAGAGGAAGACAAAGAGAAGAAGAAGAAACAGAGCTCGAGCTCGAATCCGGCGGAGCAGGAG…	ATGGATGATCATCGGAATCGTGTCTCTCTCTCTCCACCGGATGCTCACATGAGCAACTACTTCCTCAACCAGTCAACAGCCACCGACGACGATAACGCCTCCGCCTCGATGGAAGCTTTCATCGGAACAAATCACTGGTCACAACAACCATCCCTTCCTCCTCCTCCGTCATTGTCTCAGTTCAACGAAGATACTCTCCAGCAACGTCTCCAAACGCTAATCGAATCCGCGGGTGAGAGATGGACGTACGCGATCTTCTGGCAGATCTCGCACGATTTCGACTCTCCCGCCGGAGAGAGCACGGTGATTCTCGGGTGGGGAGACGGGTACTACAGAGGAGAGGAAGACAAAGAGAAGAAGAAGAAACAGAGCTCGAGCTCGAATCCGGCGGAGCAGGAG…	ATGGATGATCATCGGAATCGTGTCTCTCTCTCTCCACCGGATGCTCACATGAGCAACTACTTCATCAACCAGTCAACAGCCACCGACGACGATAACGCCTCCGCCTCGATGGAAGCTTTCATCGGAACAAATCACTGGTCACAACAACCATCCCTTCCTCCTCCTCCGTCATTGTCTCAGTTCAACGAAGATACTCTCCAGCAACGTCTCCAAACGCTAATCGAATCCGCGGGTGAGAGATGGACGTACGCGATCTTCTGGCAGATCTCGCACGATTTCGACTCTCCCGCCGGAGAGAGCACGGTGATTCTCGGGTGGGGAGACGGGTACTACAGAGGAGAGGAAGACAAAGAGAAGAAGAAGAAACAGAGCTCGAGCTCGAATCCGGCGGAGCAGGAG…	546	Nucleus.	5.05	61633.3	chrC09	G-box	k	1	allopolyploid
GSBRNA2T00115657001	BnaC09g19710D	BnabHLH548	S2	KEPLNHVQAERLRREKLNQRFYALRATVPNVSKMDKTSLLGDAISYIKEL	MDSLNTNVTASMIDALMRSPSSGFWPPLSPANPSPDSALQKRLQAVLNGTHEAWTYAILWTPSYYDYSGESVLKWGDGIYKGEEADNTRRKRRRMTVAEREHWSIILPELSSMTSDEDLPVIDGEDDVEVSDTEWFYMVSMTVSFGSETGLPGKAFATYKPVWVTGSDHILASGCERAKKGGYSGLQTIVCIPLDNGVLELGSTVEIKQNPDLFNKIRVVFSFEGSRDFSVYPQTVNFATSTLERALHSPNQNYPEQIPIDDGELLHSAGDIDGSDHSDIEATVVPENKQKKKRGRKLANGRKEPLNHVQAERLRREKLNQRFYALRATVPNVSKMDKTSLLGDAISYIKELKSRAENAESERNAIQILLNKLKEEMAGRNAVCRGGKNASEIETANID…	ATGGATAGCTTAAATACAAACGTCACCGCATCGATGATAGACGCTCTCATGAGATCTCCTTCTTCCGGTTTCTGGCCGCCACTATCTCCGGCGAATCCCAGCCCAGACAGTGCTCTCCAGAAGCGGTTACAAGCTGTGTTAAATGGCACCCACGAGGCTTGGACCTACGCCATTTTGTGGACACCGTCGTACTACGACTATTCCGGCGAGTCGGTGCTCAAATGGGGCGATGGAATTTATAAAGGCGAAGAAGCTGATAATACTCGGCGGAAGAGGAGGAGGATGACGGTGGCGGAGAGAGAGCACTGGAGTATCATTTTGCCGGAGCTTAGCTCGATGACCTCCGACGAAGATTTGCCGGTGATAGACGGCGAAGATGACGTGGAAGTGTCGGATACG…	ATGGATAGCTTAAATACAAACGTCACCGCATCGATGATAGACGCTCTCATGAGATCTCCTTCTTCCGGTTTCTGGCCGCCACTATCTCCGGCGAATCCCAGCCCAGACAGTGCTCTCCAGAAGCGGTTACAAGCTGTGTTAAATGGCACCCACGAGGCTTGGACCTACGCCATTTTGTGGACACCGTCGTACTACGACTATTCCGGCGAGTCGGTGCTCAAATGGGGCGATGGAATTTATAAAGGCGAAGAAGCTGATAATACTCGGCGGAAGAGGAGGAGGATGACGGTGGCGGAGAGAGAGCACTGGAGTATCATTTTGCCGGAGCTTAGCTCGATGACCTCCGACGAAGATTTGCCGGTGATAGACGGCGAAGATGACGTGGAAGTGTCGGATACG…	ATGGATAGCTTAAATACAAACGTCACCGCAACGATGATCGACGCTCTCATGAGCTCTCCTTCTTCCGGTTTCTGGCCGCCACTATCTCCGGCGAATCCCAGCCCAGACAGTGCTCTCCAGAAGCGGTTACAAGCTGTGTTAAATGGCACCCACGAGGCTTGGACCTACGCCATTTTCTGGACACCGTCGTACTACGACTATTCCGGCGAGTCGGTGCTCAAATGGGGCGATGGAATTTATAAAGTCGAAGAAGCTGATAATACTCGGCGGAAGAGGAGGAGGATGACGGTGGCGGAGAGAGAGCACTGGAGTATCATTTTGCCGGAGCTTAGCTCGATGACCTCCGACGAAGATTTGCCGGTGATAGACGGCGAAGATGACGTGGAAGTGTCGGATACG…	474	Nucleus.	5.65	56213.2	chrC09	G-box	k	1	tandem duplication
GSBRNA2T00115653001	BnaC09g19730D	BnabHLH549	S2	KEPLNHVQAERLRREKLNMRFYALRATVPNVSKMDKASLLGDAICYINEL	MDHLNTNVTASMIEALMNSPSSDSWPPLSPAIPSPDSALQKRLQAVLNGTHEAWTYAIFWTPSYYDFSGDSVLKWGDGIYKGEEADKTRWRRRKVAENENRSTILRELSSMISDEALLVMEDEDDVEVSDPSWFYLTSMTVSFGSGFGLPGKAFATYKPVWITGSELILGSGCDRAKTGGEFGLQTIVCIPLDNGVLELGSTAEIQQTPDLLNKIRVVFSFEGSRDFSGDPNSNSFPLFSAQLDNGGGSSTVTFSPYPGPFYPQILNSLSQEINFDMLEGNHSGEIHSANRGAYPGQIQNDDGHIDDFVHSDIEATVVRDNKRKKKRGRKLANGRKEPLNHVQAERLRREKLNMRFYALRATVPNVSKMDKASLLGDAICYINELKSRAEDAESKKNAI…	ATGGATCACTTAAATACAAACGTTACCGCATCCATGATCGAGGCTCTCATGAACTCTCCCTCTTCAGATTCCTGGCCGCCATTATCTCCGGCAATTCCCAGCCCAGACAGTGCTCTCCAGAAGCGGTTACAAGCTGTGTTAAATGGAACACACGAAGCTTGGACCTACGCCATTTTCTGGACACCGTCGTACTACGACTTTTCCGGCGACTCGGTGCTCAAATGGGGCGACGGAATTTACAAAGGCGAAGAAGCTGATAAGACTCGGTGGAGGAGGAGGAAGGTGGCGGAGAATGAGAACCGGAGTACCATTTTACGGGAGCTTAGCTCGATGATCTCCGACGAAGCTTTGCTAGTGATGGAGGACGAAGACGATGTGGAAGTTTCGGATCCATCGTGG…	ATGGATCACTTAAATACAAACGTTACCGCATCCATGATCGAGGCTCTCATGAACTCTCCCTCTTCAGATTCCTGGCCGCCATTATCTCCGGCAATTCCCAGCCCAGACAGTGCTCTCCAGAAGCGGTTACAAGCTGTGTTAAATGGAACACACGAAGCTTGGACCTACGCCATTTTCTGGACACCGTCGTACTACGACTTTTCCGGCGACTCGGTGCTCAAATGGGGCGACGGAATTTACAAAGGCGAAGAAGCTGATAAGACTCGGTGGAGGAGGAGGAAGGTGGCGGAGAATGAGAACCGGAGTACCATTTTACGGGAGCTTAGCTCGATGATCTCCGACGAAGCTTTGCTAGTGATGGAGGACGAAGACGATGTGGAAGTTTCGGATCCATCGTGG…	-	510	Nucleus	5.39	56415.4	chrC09	G-box	k	0	allopolyploid
GSBRNA2T00094283001	BnaCnng66320D	BnabHLH598	S2	AEALNHVEAERQRREKLNQRFYALRSVVPNISKMDKASLLGDAVSYINEL	MSTSTWIPPEAPSREDFKFLPLQQSSSSHRLLPPAQMQIDFSGASSRPSDNNSDGGGGGGGGADWADLVGGADESGGDNRPRKRGRRPANGRAEALNHVEAERQRREKLNQRFYALRSVVPNISKMDKASLLGDAVSYINELYAKLKVMEAEREKLGYSSNPLICLEPPAVNVQTAGEDVAVTVNCALDSHPASRIFHAFEEAKVEVINSKLEVPQDVVLHTFVIKSEEVTKEKLVSALSREQSSSRTSSGR*	ATGTCTACTTCTACTTGGATCCCTCCAGAAGCTCCTAGCAGGGAAGATTTCAAGTTTCTCCCTTTGCAGCAATCATCATCATCTCACAGGCTGCTTCCTCCTGCTCAGATGCAGATTGATTTCTCCGGCGCAAGTTCCAGGCCATCTGACAATAACTCAGACGGAGGAGGAGGAGGAGGAGGAGGAGCTGATTGGGCTGATCTTGTTGGTGGTGCTGATGAATCTGGCGGCGACAACAGACCGAGGAAACGAGGGAGGAGACCTGCCAACGGAAGAGCTGAAGCTTTGAACCACGTGGAAGCGGAGAGGCAACGGCGTGAGAAGCTTAACCAGAGGTTCTACGCACTGAGATCAGTTGTTCCAAACATTTCAAAGATGGACAAAGCCTCCTTGCTGGGA…	ATGTCTACTTCTACTTGGATCCCTCCAGAAGCTCCTAGCAGGGAAGATTTCAAGTTTCTCCCTTTGCAGCAATCATCATCATCTCACAGGCTGCTTCCTCCTGCTCAGATGCAGATTGATTTCTCCGGCGCAAGTTCCAGGCCATCTGACAATAACTCAGACGGAGGAGGAGGAGGAGGAGGAGGAGCTGATTGGGCTGATCTTGTTGGTGGTGCTGATGAATCTGGCGGCGACAACAGACCGAGGAAACGAGGGAGGAGACCTGCCAACGGAAGAGCTGAAGCTTTGAACCACGTGGAAGCGGAGAGGCAACGGCGTGAGAAGCTTAACCAGAGGTTCTACGCACTGAGATCAGTTGTTCCAAACATTTCAAAGATGGACAAAGCCTCCTTGCTGGGA…	-	253	Nucleus	6.25	27401.6	chrCnn_random	G-box	k	0	unknown
GSBRNA2T00039902001	BnaA01g06640D	BnabHLH006	S20	RRQSRSAIEEVAAKARKLVKKKTQGLRNVVPGGEFMSNDVLLIQETLDYIVSL	MQPTSSMKEEFLKKWQMGLQIYRPLIDNTSVSERRKAIKLSADVAMASLRKGTTCWSRALIQKTATEDNFLVRQMLSGIKAETLINKKLPKVMCHRKIVRRSKKILRRRQSRSAIEEVAAKARKLVKKKTQGLRNVVPGGEFMSNDVLLIQETLDYIVSLQTQVNVMRSIVDAAEAGSER*	ATGCAACCCACGAGCTCAATGAAGGAAGAATTCCTAAAGAAATGGCAAATGGGCCTTCAGATATACCGTCCTTTGATAGACAACACCAGTGTCTCCGAGAGAAGGAAAGCGATAAAGCTCTCTGCAGACGTTGCAATGGCATCTCTAAGGAAAGGAACAACTTGTTGGAGCCGAGCCCTAATCCAGAAAACCGCCACCGAGGACAATTTCCTCGTACGTCAGATGCTCTCTGGTATAAAAGCGGAAACGTTAATCAACAAGAAGTTGCCTAAGGTTATGTGTCACAGAAAGATAGTGAGAAGAAGCAAGAAGATCTTGAGGAGGAGGCAATCTAGATCAGCAATCGAAGAGGTCGCAGCAAAAGCTAGGAAGCTCGTCAAGAAAAAGACTCAAGGATTA…	CTCTCTCTCTCTCTCTCTCTCGTCAATTTCAAGAACTCGTGAGGTGACCGCAGATATCCTCTAACTAATCTTTGAAACTCAACCAAAAGAGGAAGAACAAAAATTCTACAAAAAGGTATTTGTTCATGTCTCTTTCTATTTTGATAAGGAACCCTAAACGGAATATATCATGTGATTATGATTTGATGTATATTACATGTCTCCCTTTGATGCATACTTTGACCTATAAAGGCAACATGGATGAATTACTTTCTTATAATTTGTTTATTTTTTGAAAAGAATTATTCAGAATTTTGAGTATTAATTAATTTTACTTGATTAGGATTTAAGATGCAACCCACGAGCTCAATGAAGGAAGAATTCCTAAAGAAATGGCAAATGGGCCTTCAGATATACCGT…	-	181	Nucleus	10.46	20488.2	chrA01	Non-E-box	k	0	allopolyploid
GSBRNA2T00021794001	BnaA08g13080D	BnabHLH203	S20	RRKSKSAMEEVAAKAKKLVKRKTQGLRNIVPGGEFMSNNVLLIQETLDYIVSL	MQPTSSMNEQFLKKWQMGLQIFRPSIDNTSVSERKRAIKLSADVAMASLRKGTTCWSRALIQKAATQDNFLVRQMLSGIKEETLINKKLPKIVCHRKIVRRSKKILMRRKSKSAMEEVAAKAKKLVKRKTQGLRNIVPGGEFMSNNVLLIQETLDYIVSLQTQVNVMRSIVDAADAGVER*	ATGCAACCTACGAGCTCAATGAATGAACAATTCCTAAAGAAATGGCAAATGGGTCTTCAAATATTCCGTCCTTCGATAGACAACACGAGTGTCTCCGAGAGAAAGAGAGCAATAAAGCTCTCTGCAGACGTTGCAATGGCGTCTCTAAGAAAAGGAACGACATGTTGGAGCCGAGCCCTAATCCAGAAAGCCGCCACCCAGGACAATTTCCTCGTACGTCAAATGCTCTCTGGCATCAAAGAGGAAACGCTAATCAACAAGAAGTTGCCTAAGATTGTGTGTCATAGAAAGATTGTGAGAAGAAGCAAGAAGATCTTGATGAGGAGGAAATCGAAATCAGCGATGGAAGAGGTCGCAGCAAAAGCTAAGAAGCTCGTCAAGAGAAAGACTCAAGGGTTA…	AGCTGATCGCAGATTTTTTCTTAGCAATCTTCGACACTCAACAAAATAAGCTGAAGAAATATTCTACAAAAAGGGTAATGGTTCATGTCTCTTTTCGTTATGATGATAAGGATCCCTAAACGGAATATATATGGGCAGTCTATGATTTGATTTTTATTACATGTCTCCCAGCCCTTTGATGTGTACGTAGTGTCGGTCTGACATTTTTTTAAAAAAAATCATAATTTCATACCCTCAAATAAGTTTGTGTTTTTATTTTTCATATACCTACACATACAACTAAAACTAAAATTGTCGCATAAATCGTGATGACAAAAGAGCGAGCAGTTCTTTTGCATATGTTTCTTTTTTTTTCTGAAAGGAGTTCTTTTGTATATGTTCCAAACCAGTTTATGTGTA…	-	181	Nucleus	10.57	20416.1	chrA08	Non-E-box	k	0	allopolyploid
GSBRNA2T00013830001	BnaAnng36770D	BnabHLH293	S20	KNRCTTITRNGIFGAKMRVRKRTELLKSLVPGGELIYDKDYLIRETLDYIVYL	MNTYNMVKQEFIKKWITTLHMLDSSVEHPLNVTERKNAIRLSSDIAMAATRSGATIWSRALISRTRKYTTTCKPVAHRILKKARNRMKNRCTTITRNGIFGAKMRVRKRTELLKSLVPGGELIYDKDYLIRETLDYIVYLQAQVDVMRTVAAIDSVTRDLS*	ATGAACACGTATAACATGGTAAAGCAAGAATTTATCAAGAAATGGATAACGACTCTCCACATGTTAGATTCTTCCGTTGAACACCCCCTGAACGTAACCGAGAGGAAAAACGCGATAAGACTATCATCGGACATAGCGATGGCAGCCACAAGAAGCGGCGCAACCATATGGAGCCGTGCTCTCATCTCTAGGACCAGAAAGTACACGACAACCTGCAAACCCGTGGCTCATAGAATACTCAAGAAAGCTCGGAACCGGATGAAGAATCGTTGTACTACTATTACACGAAATGGAATTTTTGGGGCGAAAATGAGAGTGAGAAAACGTACGGAATTGCTCAAGAGTCTAGTACCAGGAGGCGAGTTGATATACGACAAAGACTACTTGATAAGAGAGACA…	ATGAACACGTATAACATGGTAAAGCAAGAATTTATCAAGAAATGGATAACGACTCTCCACATGTTAGATTCTTCCGTTGAACACCCCCTGAACGTAACCGAGAGGAAAAACGCGATAAGACTATCATCGGACATAGCGATGGCAGCCACAAGAAGCGGCGCAACCATATGGAGCCGTGCTCTCATCTCTAGGACCAGAAAGTACACGACAACCTGCAAACCCGTGGCTCATAGAATACTCAAGAAAGCTCGGAACCGGATGAAGAATCGTTGTACTACTATTACACGAAATGGAATTTTTGGGGCGAAAATGAGAGTGAGAAAACGTACGGAATTGCTCAAGAGTCTAGTACCAGGAGGCGAGTTGATATACGACAAAGACTACTTGATAAGAGAGACA…	-	162	Chloroplast	10.31	18564.8	chrAnn_random	Non-E-box	k	0	unknown
GSBRNA2T00130321001	BnaC01g07980D	BnabHLH300	S20	RRKSRSAIEEVAAKARKLVKKKTQGLRNVVPGGEFMSNDVLLIQETLDYIVSL	MQPTSSMKEEFLQKWQMGLQIYRPLIDNTSVSERRKAIKLSADVAMASLRRGTTCWSRALIQKTATEDNFLVRQMLSGIKAETLINKKLPKVMCHRKIVRRSKKILRRRKSRSAIEEVAAKARKLVKKKTQGLRNVVPGGEFMSNDVLLIQETLDYIVSLQTQVNVMRSIVDAAEAGSER*	ATGCAACCCACGAGCTCAATGAAGGAAGAATTCCTACAGAAATGGCAAATGGGCCTTCAGATATACCGTCCTTTGATAGACAACACCAGTGTCTCCGAGAGAAGGAAAGCGATAAAGCTCTCTGCAGACGTTGCAATGGCATCTCTAAGGAGAGGAACAACTTGTTGGAGCCGAGCCCTAATCCAGAAAACTGCCACCGAGGACAATTTCCTCGTACGTCAGATGCTCTCTGGTATCAAAGCGGAAACGTTAATCAACAAGAAGTTGCCTAAGGTTATGTGTCATAGAAAGATAGTGAGAAGAAGCAAGAAGATCTTGAGGAGGAGGAAATCTAGATCAGCAATCGAAGAGGTCGCAGCAAAAGCTAGGAAGCTCGTCAAGAAAAAGACTCAAGGATTA…	CTCTCTCTCTCCCTCCCTCTCGTCAATTTCAAGAACTCGTGAGGTGACCGCAGATATCCTCTAACTAATCTTTGAAACTCAACCAAAAGAAGAAGAACAAAAATTCTACAAAAAAGGTATTTGTTCATGTCTCTTTCTATTTTGATAAGGAACCCTAAACGGAATATATCATGTGATTATGATTTGATGTATATTACATGTCTCCCTTTGATGCATACTTTGACCTATAAAGGCAACATGGATGAATTACTTTCTTATAATTTGTTTATTTTTTGAAAAGAATTATTCAGAATTTTGAGTATTAATTAATTTTACTTGATTAGGATTTAAGATGCAACCCACGAGCTCAATGAAGGAAGAATTCCTACAGAAATGGCAAATGGGCCTTCAGATATACCG…	-	181	Nucleus	10.53	20516.2	chrC01	Non-E-box	k	0	allopolyploid
GSBRNA2T00116235001	BnaC03g67940D	BnabHLH387	S20	RRKSRSAMEEVTAKAKKLVKRKTKGLRNVVPGGEFMSNNVLLIQETLDYIVSL	MQPTSSMNEQFLKKWQMGLQIFRPSIDNTSVSERKRAIKLSADVAMASLRKGTTCWSRALIQKAATEDSFLVRQMLAGIKEETLINRKLPKIVCHRKIVRRSKKILMRRKSRSAMEEVTAKAKKLVKRKTKGLRNVVPGGEFMSNNVLLIQETLDYIVSLQTQVNVMRSIVDAAEAGVER*	ATGCAACCTACGAGCTCAATGAATGAACAATTCCTAAAGAAATGGCAAATGGGTCTTCAAATATTCCGTCCTTCGATAGACAACACGAGCGTCTCCGAGAGGAAGAGGGCAATAAAGCTCTCTGCAGACGTTGCAATGGCGTCTCTAAGAAAAGGAACAACATGTTGGAGCCGAGCCCTAATCCAGAAAGCCGCCACCGAGGACAGTTTCCTCGTACGTCAAATGCTCGCTGGCATCAAAGAGGAAACGTTAATCAACAGGAAGTTGCCTAAGATTGTGTGTCATAGAAAGATCGTGAGAAGAAGCAAGAAGATCTTGATGAGGAGGAAATCGAGATCAGCGATGGAAGAGGTCACAGCAAAAGCTAAGAAGCTCGTCAAGAGAAAGACTAAAGGATTA…	TCTGTCTCTCTCTTGTCGATAGCTGACCGCAGATTTTTTCTTAGCAATCTTCGACACTCAACAAAAGAAGCAGAAGAAACATTCTACAAAAAGGGTAATGGTTCATGTCTCTTTTCGTTGTGACGATAAGGATCCCTAAACGGGATATATATGGCCAGTTTGATTATGATTTGATTTTTATTACATGTCTCCCAGCCCTTTGATGTGTAGTGTCGGTCTGACATTTTTTAAAAAATAATCATAATTTCATACCTCAAATAAGTTTGTGTTTTTATTTTTCATATACCTCTATACATGCAACTAAAACTAAAATTGTCGCATAAATCGCGATGACAAAAGAGCGAGCAATTCTTTTGCATATGTTTTTTTTTCTGAAAAGGAATTCTTTTGCATATGTTC…	-	181	Nucleus	10.65	20460.2	chrC03	Non-E-box	k	0	segmental duplication
GSBRNA2T00097507001	BnaCnng19610D	BnabHLH571	S20	KNRCTTITRNGIFGEKMRVRKRTELLKSLVPGGELIYDKDYLIRETLDYIVYL	MNTYNMVKQEFIKKWITTLHMLDSSVEHPMNVTERKNVIRLSSDIAMAATRSGATIWSRALISRTRKYTTTCKPVAHRILKKARNRMKNRCTTITRNGIFGEKMRVRKRTELLKSLVPGGELIYDKDYLIRETLDYIVYLQAQVDVMRTVAAIDSVTRDLSKNT*	ATGAACACGTATAACATGGTAAAGCAAGAATTTATCAAGAAATGGATAACGACTCTCCACATGTTAGATTCTTCCGTTGAACACCCCATGAACGTAACCGAGAGGAAAAACGTGATAAGACTATCATCGGACATAGCGATGGCAGCCACAAGAAGCGGCGCAACCATATGGAGCCGTGCTCTCATCTCTAGGACCAGAAAGTACACGACAACCTGCAAACCCGTGGCTCATAGAATACTCAAGAAAGCTCGGAACCGGATGAAGAATCGTTGTACTACTATTACACGAAATGGAATTTTTGGGGAGAAAATGAGAGTGAGAAAACGTACGGAATTGCTCAAGAGTCTAGTACCAGGAGGCGAGTTGATATACGACAAAGACTACTTGATAAGAGAGACA…	TCTCTCCTCCTCCTCTCTCTCTCTCTCTCTCTCTCTCTCTCTCTCTCTCATTCCTTCCTAGCTAGTGTTTCAGCTTCAGACACAGTCGAGCTACTTGGATATTCAAAAACAGAAACAAGCGTAAGGTAAGTATTTATTGCTTACATTAAGGTATGACCGGTCATAATCAAAAGTATGTCAAATGAAATATTCCGACGAAGCTAGGTGCAGTATATAGGATAAATACTTTAATATGCTGATGAATTCATTATTACACAATATAGCATCCATTAATTTTTGTTTAAATATATTAGGATGAACACGTATAACATGGTAAAGCAAGAATTTATCAAGAAATGGATAACGACTCTCCACATGTTAGATTCTTCCGTTGAACACCCCATGAACGTAACCGAGAGG…	-	165	Chloroplast. Nucleus	10.25	19012.3	chrCnn_random	Non-E-box	k	0	unknown
GSBRNA2T00078747001	BnaA08g13180D	BnabHLH204	S21	DEDGEIEEKLSELQKLLPGGEEMNVEEMLSEIGNYIKCL	MERQIMNNKKRLFSVEPTKLSPSEVFTRKYTSHLVPALKKLNMDKNPSPINQLTVKHEVDKALALSAQEFAWSGFLLQKLSSSNNPTTTTSSSSNGTRILEGACKEDEDGEIEEKLSELQKLLPGGEEMNVEEMLSEIGNYIKCLELQTIALKSIVQDTT*	ATGGAGAGGCAAATCATGAACAACAAGAAACGACTATTCTCTGTTGAACCAACCAAACTATCCCCTAGTGAAGTTTTCACAAGGAAATACACAAGCCACTTAGTTCCTGCACTCAAGAAGCTCAACATGGACAAGAACCCTTCACCAATCAACCAACTAACCGTGAAGCATGAAGTAGACAAGGCTTTGGCTTTGTCTGCTCAAGAATTTGCATGGAGCGGTTTCTTGCTACAGAAGCTATCCTCCTCGAACAATCCAACCACTACTACAAGTTCTTCTTCCAATGGAACTCGGATTCTAGAAGGAGCCTGTAAAGAAGACGAAGATGGAGAGATAGAGGAGAAACTGAGTGAACTACAGAAGCTTTTGCCAGGTGGAGAAGAGATGAATGTGGAAGAA…	ATGGAGAGGCAAATCATGAACAACAAGAAACGACTATTCTCTGTTGAACCAACCAAACTATCCCCTAGTGAAGTTTTCACAAGGAAATACACAAGCCACTTAGTTCCTGCACTCAAGAAGCTCAACATGGACAAGAACCCTTCACCAATCAACCAACTAACCGTGAAGCATGAAGTAGACAAGGCTTTGGCTTTGTCTGCTCAAGAATTTGCATGGAGCGGTTTCTTGCTACAGAAGCTATCCTCCTCGAACAATCCAACCACTACTACAAGTTCTTCTTCCAATGGAACTCGGATTCTAGAAGGAGCCTGTAAAGAAGACGAAGATGGAGAGATAGAGGAGAAACTGAGTGAACTACAGAAGCTTTTGCCAGGTGGAGAAGAGATGAATGTGGAAGAA…	-	161	Nucleus	5.33	17873.4	chrA08	Atypical	k	0	allopolyploid
GSBRNA2T00044957001	BnaA09g09840D	BnabHLH226	S21	KEGAEIKKKLKELQKLVPGGEKMNMEEILSEVGSYIVCL	MKQTNAHMERQIMNKRKRVFSVQEKKNPKAVFAKRYVSHLVPALKKINMNKPSSQINSKSFEQTVKHEVDMALALSAQEFAWSRFLQHKLLSSPHEDPSYSSKILETSSCKQDGKEGAEIKKKLKELQKLVPGGEKMNMEEILSEVGSYIVCLELQMIVLKSLVQDNIS*	ATGAAGCAAACAAATGCTCATATGGAGAGGCAAATTATGAACAAGAGAAAACGAGTTTTTTCTGTCCAAGAAAAGAAGAACCCGAAGGCAGTCTTTGCGAAAAGATACGTGAGTCACTTGGTTCCAGCTCTCAAGAAGATCAACATGAACAAACCCTCTTCGCAAATCAACAGCAAAAGTTTCGAGCAAACCGTGAAACATGAAGTAGACATGGCTTTGGCTTTGTCTGCTCAAGAATTCGCGTGGAGCCGATTCTTGCAACACAAGCTATTATCTTCCCCTCATGAAGATCCTAGTTACTCTTCCAAGATTCTAGAAACATCTAGCTGTAAACAAGACGGCAAAGAAGGAGCAGAGATAAAGAAGAAACTGAAGGAATTGCAAAAGCTTGTGCCAGGA…	ATGAAGCAAACAAATGCTCATATGGAGAGGCAAATTATGAACAAGAGAAAACGAGTTTTTTCTGTCCAAGAAAAGAAGAACCCGAAGGCAGTCTTTGCGAAAAGATACGTGAGTCACTTGGTTCCAGCTCTCAAGAAGATCAACATGAACAAACCCTCTTCGCAAATCAACAGCAAAAGTTTCGAGCAAACCGTGAAACATGAAGTAGACATGGCTTTGGCTTTGTCTGCTCAAGAATTCGCGTGGAGCCGATTCTTGCAACACAAGCTATTATCTTCCCCTCATGAAGATCCTAGTTACTCTTCCAAGATTCTAGAAACATCTAGCTGTAAACAAGACGGCAAAGAAGGAGCAGAGATAAAGAAGAAACTGAAGGAATTGCAAAAGCTTGTGCCAGGA…	-	170	Nucleus	9.52	19303.5	chrA09	Atypical	k	0	allopolyploid
GSBRNA2T00059650001	BnaAnng23680D	BnabHLH287	S21	HEDGEREEKLRELQKLLPGGEEMNVEEMLGEIGNYIKCL	MERQIINKKKRVFSVEPNKIPPSEVFTRKYTSLLVPALKKLNMNKNSSQVNQLTVKHEVDMALALSAQEFAWSRFLLQKLSSSNNPTTTTSSSSNGIRIQERSGKEGGHEDGEREEKLRELQKLLPGGEEMNVEEMLGEIGNYIKCLELQTIALKSIVQDTT*	ATGGAGAGGCAAATCATAAACAAGAAGAAACGAGTGTTTTCTGTTGAACCAAACAAGATACCCCCTAGTGAAGTTTTCACGAGGAAATACACAAGCCTCTTAGTTCCTGCACTCAAGAAGCTCAACATGAACAAGAACTCTTCACAAGTCAACCAACTAACCGTGAAGCATGAAGTAGACATGGCTTTGGCTTTGTCTGCCCAAGAATTTGCATGGAGCCGTTTCTTGCTACAGAAGCTATCGTCCTCGAACAATCCAACCACTACTACCAGTTCTTCTTCCAACGGAATTCGTATTCAAGAAAGATCCGGTAAAGAAGGTGGACACGAAGATGGAGAGAGAGAGGAGAAACTGAGGGAACTGCAGAAGCTTTTGCCAGGTGGTGAAGAGATGAATGTA…	ATGGAGAGGCAAATCATAAACAAGAAGAAACGAGTGTTTTCTGTTGAACCAAACAAGATACCCCCTAGTGAAGTTTTCACGAGGAAATACACAAGCCTCTTAGTTCCTGCACTCAAGAAGCTCAACATGAACAAGAACTCTTCACAAGTCAACCAACTAACCGTGAAGCATGAAGTAGACATGGCTTTGGCTTTGTCTGCCCAAGAATTTGCATGGAGCCGTTTCTTGCTACAGAAGCTATCGTCCTCGAACAATCCAACCACTACTACCAGTTCTTCTTCCAACGGAATTCGTATTCAAGAAAGATCCGGTAAAGAAGGTGGACACGAAGATGGAGAGAGAGAGGAGAAACTGAGGGAACTGCAGAAGCTTTTGCCAGGTGGTGAAGAGATGAATGTA…	-	163	Nucleus	8.64	18276.9	chrAnn_random	Atypical	k	0	unknown
GSBRNA2T00116257001	BnaC03g68050D	BnabHLH388	S21	DEDGEIEEKLSELRKLLPGGEEMNVEEMLSEIGNYIKCL	MERQIMNNKKRLFSVEPTELSPSEVFTRKYTSHLVPALKKLNMDKSPSPINQLTVKHEVDKALALSAQEFAWSGFLLQKLSSSNNPTTTTSSSSNGARILEGACKEDEDGEIEEKLSELRKLLPGGEEMNVEEMLSEIGNYIKCLELQTIALKSIVQDTT*	ATGGAGAGGCAAATCATGAACAACAAGAAACGACTATTCTCTGTTGAACCAACCGAACTATCCCCTAGTGAAGTTTTCACAAGGAAATACACAAGCCACTTAGTTCCTGCACTCAAGAAGCTCAACATGGACAAGAGCCCTTCACCAATCAACCAACTAACCGTGAAGCATGAAGTAGACAAGGCTTTGGCTTTGTCTGCTCAAGAATTTGCATGGAGCGGTTTCTTGCTACAGAAGCTATCCTCCTCGAACAATCCAACCACTACTACAAGTTCTTCTTCCAATGGAGCTCGTATTCTAGAAGGAGCCTGTAAAGAAGACGAAGATGGAGAGATAGAGGAGAAACTGAGTGAACTACGGAAGCTTTTGCCAGGTGGAGAAGAGATGAATGTGGAAGAA…	ATGGAGAGGCAAATCATGAACAACAAGAAACGACTATTCTCTGTTGAACCAACCGAACTATCCCCTAGTGAAGTTTTCACAAGGAAATACACAAGCCACTTAGTTCCTGCACTCAAGAAGCTCAACATGGACAAGAGCCCTTCACCAATCAACCAACTAACCGTGAAGCATGAAGTAGACAAGGCTTTGGCTTTGTCTGCTCAAGAATTTGCATGGAGCGGTTTCTTGCTACAGAAGCTATCCTCCTCGAACAATCCAACCACTACTACAAGTTCTTCTTCCAATGGAGCTCGTATTCTAGAAGGAGCCTGTAAAGAAGACGAAGATGGAGAGATAGAGGAGAAACTGAGTGAACTACGGAAGCTTTTGCCAGGTGGAGAAGAGATGAATGTGGAAGAA…	-	161	Nucleus	5.19	17845.3	chrC03	Atypical	k	0	allopolyploid
GSBRNA2T00114367001	BnaA04g09080D	BnabHLH090	S22	SGDKFTEKLQALKSLLPPPNSGETEQLFQETADYIVRL	MRILKTQRSSRGGRRNSKKQGSRTSHVSGDKFTEKLQALKSLLPPSETNKTYHNRHVEEKPNSGETEQLFQETADYIVRLRNQVIVLQKLIEIYGSAPSSDQTEDFVL*	ATGAGAATATTGAAGACCCAAAGATCCTCGAGAGGAGGAAGAAGAAACAGCAAGAAACAAGGAAGCAGAACATCACATGTTTCTGGAGATAAGTTCACCGAGAAGCTTCAAGCGCTTAAGAGTCTTCTTCCTCCGTCAGAGACGAACAAGACGTATCACAATCGTCACGTTGAGGAGAAACCAAATAGTGGAGAGACGGAACAGCTGTTTCAAGAAACGGCGGATTACATCGTCAGGCTTAGGAACCAAGTCATCGTGTTGCAAAAGCTAATCGAGATATATGGATCAGCACCATCCTCTGATCAGACGGAAGACTTTGTCTTATAA	ATGAGAATATTGAAGACCCAAAGATCCTCGAGAGGAGGAAGAAGAAACAGCAAGAAACAAGGAAGCAGAACATCACATGTTTCGTCACGAGCCAGCATTATCAGGAATTGTTCTGGAAACAGTGGAGATAAGTTCACCGAGAAGCTTCAAGCGCTTAAGAGTCTTCTTCCTCCGTCAGAGACGAACAAGACGTATCACAATCGTCACGTTGAGGAGAAACCAAATAGTGGAGAGACGGAACAGCTGTTTCAAGAAACGGCGGATTACATCGTCAGGCTTAGGAACCAAGTCATCGTGTTGCAAAAGCTAATCGAGATATATGGATCAGCACCATCCTCTGATCAGACGGAAGACTTTGTCTTATAA	ATGAGAATATTGAAGACCCAAAGATCCTCGAGAGGAGGAAGAAGAAACAGCAAGAAACAAGGAAGCAGAACATCACATGTTTCGTCACGAGCCAGCATTATCAGGAATTGTTCTGGAAACAGTGGAGATAAGTTCACCGAGAAGCTTCAAGCGCTTAAGAGTCTTCTTCCTCCGTCAGAGACGAACAAGACGTATCACAATCGTCACGTTGAGGAGAAACCAAATAGTGGAGAGACGGAACAGCTGTTTCAAGAAACGGCGGATTACATCGTCAGGCTTAGGAACCAAGTCATCGTGTTGCAAAAGCTAATCGAGATATATGGATCATCATCATCCTCTGATCAGACGGAAGACTTTGTCTTATAA	109	Nucleus.	9.86	13711.3	chrA04	Atypical	k	1	allopolyploid
GSBRNA2T00064842001	BnaC04g31300D	BnabHLH413	S22	SGDKFTEKLQALKSLLPPPNSGETEQLFQETADYIVRL	MRILKTQRSSRGGRRNIKKQGSRRSHVSGDKFTEKLQALKSLLPPSETNKTDHNRHVEEKPNSGETEQLFQETADYIVRLRNQVIVLQKLIEIYGSSSSSDQTEDFVL*	ATGAGAATATTGAAGACCCAAAGATCCTCGAGAGGAGGAAGAAGAAACATCAAGAAACAAGGAAGCAGAAGATCACATGTTTCTGGAGATAAGTTCACCGAGAAGCTTCAGGCGCTTAAGAGTCTTCTTCCTCCGTCAGAGACCAACAAGACGGATCACAATCGTCACGTGGAGGAGAAACCAAATAGTGGAGAGACGGAACAGCTGTTTCAAGAAACGGCGGATTACATCGTCAGGCTTAGGAACCAAGTCATCGTGTTGCAAAAGCTAATCGAGATATATGGATCATCATCATCCTCTGATCAGACGGAAGACTTTGTCTTATAA	ATGAGAATATTGAAGACCCAAAGATCCTCGAGAGGAGGAAGAAGAAACATCAAGAAACAAGGAAGCAGAAGATCACATGTTTCGTCACGAGCCAGCATTATCAGGAACTGTTCCAGAAACAGTGGAGATAAGTTCACCGAGAAGCTTCAGGCGCTTAAGAGTCTTCTTCCTCCGTCAGAGACCAACAAGACGGATCACAATCGTCACGTGGAGGAGAAACCAAATAGTGGAGAGACGGAACAGCTGTTTCAAGAAACGGCGGATTACATCGTCAGGCTTAGGAACCAAGTCATCGTGTTGCAAAAGCTAATCGAGATATATGGATCATCATCATCCTCTGATCAGACGGAAGACTTTGTCTTATAATGTTCATATTTTTAAATTATGATTTTGTTTTCT…	ATGAGAATATTGAAGACCCAAAGATCCTCGAGAGGAGGAAGAAGAAACATCAAGAAACAAGGAAGCAGAAGATCACATGTTTCGTCACGAGCCAGCATTATCAGGAACTGTTCCAGAAACAGTGGAGATAAGTTCACCGAGAAGCTTCAGGCGCTTAAGAGTCTTCTTCCTCCGTCAGAGACCAACAAGACGGATCACAATCGTCACGTGGAGGAGAAACCAAATAGTGGAGAGACGGAACAGCTGTTTCAAGAAACGGCGGATTACATCGTCAGGCTTAGGAACCAAGTCATCGTGTTGCAAAAGCTAATCGAGATATATGGATCATCATCATCCTCTGATCAGACGGAAGACTTTGTCTTATAA	109	Nucleus.	10.07	13843.5	chrC04	Atypical	k	1	segmental duplication
GSBRNA2T00045298001	BnaA04g15690D	BnabHLH096	S23	LKPGENPRPRPKDRQMIQDRVKELREIIPNGAKCSIDALLERTIKHMLFL	MGVLLREALSSICVNNQWSYAVFWKIGCQNSSLLIWEECYNETASNENVQLLTNRMMLNNRIILVGEGLVGRAAFTGHHQWLLANTFNRDVHPPEVINEMLLQFSAGIQTVAVFPVVPHGVVQLGSSLPIMENLGFVNDVKGLILQLGCVPGALLSENYTAYEPAADFIGVPVSGLMPSQGHKILQSSAFVAETSKPHFNSTGSSDCRRNDEPFNYVDEQNITGYLAAEEVAVVPVPPPSNPDAWLNQNFSCMYNVDASEQQDSGSKRSDDLFDMLGLDDNKKNKGGCENNSWGVSEMRRELSDFRIIQDSEFGYELSGADHLLDAVVSGACSSTKQISDETSESCKTSSVTTPSHSSPQGLYEKKQGTHHVGTSSVYGSQISSWVEQAHSLKREESPR…	ATGGGTGTTCTGCTAAGAGAAGCGTTGAGTTCTATTTGCGTTAATAATCAATGGTCTTATGCTGTTTTCTGGAAAATTGGCTGCCAAAATTCAAGCTTGTTGATTTGGGAGGAATGCTACAACGAAACCGCGTCGAATGAGAATGTTCAGTTGCTTACAAACAGAATGATGTTGAACAATCGAATCATTTTGGTAGGAGAAGGGTTAGTTGGCCGAGCTGCATTCACTGGACATCATCAATGGCTTCTAGCCAACACTTTCAACCGCGATGTCCATCCACCTGAGGTTATAAACGAGATGCTTCTCCAATTCTCCGCTGGTATTCAGACCGTTGCAGTCTTCCCAGTTGTTCCTCATGGTGTTGTTCAACTCGGTTCTTCTCTTCCTATCATGGAGAAT…	ATGGGTGTTCTGCTAAGAGAAGCGTTGAGTTCTATTTGCGTTAATAATCAATGGTCTTATGCTGTTTTCTGGAAAATTGGCTGCCAAAATTCAAGGTAATAAGTTTACATCTTTCAAAGTTTGGAACTCAGATCTCGAGGACGACCGGGAACTATTTGATTTCTTGGGGTTTTGTGTTTGGTCTGATCTCGCTTGTCTAAAAGAATCTTTTTAGATTTGTTCTTGGTTCTAGTCAAAAACCATATCTTTGTCTTTGGTCTTTTATTTGTTTATGAACTGTCCAACAGTTTCAACTTCATGACTTTAGATTTGTTTCTTGTCCTGTTGTGTAATAGTAGTAACTAAATCAATATTGTCCTTATCTGTTTGGATGTGTTAATTCCTTTTCCTTTTCTTATA…	-	622	Chloroplast	5.58	68711.02	chrA04	Non-E-box	f	6	allopolyploid
GSBRNA2T00006345001	BnaA04g18110D	BnabHLH098	S23	AKPGESSRPRPRDRQLIQDRIKELRELVPNGSKCSIDSLLERTIKHMLFL	MGSTSQEILRSLCSNTVWRYAVFWKLNHRSRMVLTLEDAYYDNDNHGHNNSPEVQGCSVIPKDMHGAHDSLGLVLAKMAYHVYSLGEGIVGHVALSGGHQWVFPENYGNCHSAAEFHNVWESQISAGVKTILVVAVGPCGVVQLGSLRKVDEDVTLVNHIRHMFSALKDPMADHAASFMQCNMNNSLSLPKIPSECLHVEAFPNCSGEVGKAMNVASVPYNTPSCLLMEKAAQAVQGSSCGSYSSVTFGFPIDLIDAKHENQVGDPNLHQYVKNHVLNNSSSSALATEAERLISGQSHPGLDSAFYDSSRTGKESSYQNEVFQLSENQGDRYIEETERMLEGKCEDALISSGYPFAGSELLEALGSGFKQTSRGGHEELVKSEHGSTTRPTDDMSHSQL…	ATGGGTTCTACCTCGCAAGAGATACTGAGGAGCCTTTGCTCCAACACGGTGTGGAGATATGCTGTGTTCTGGAAACTTAACCATCGGTCTCGAATGGTGCTTACCTTGGAGGATGCTTACTATGATAATGACAATCATGGACACAATAACTCACCGGAAGTTCAAGGTTGCAGCGTTATACCAAAGGACATGCATGGAGCACATGACTCCCTGGGTTTAGTTCTGGCGAAGATGGCTTATCATGTCTATTCTCTAGGGGAAGGGATTGTAGGACACGTTGCTCTTTCTGGAGGACACCAATGGGTATTTCCAGAAAATTATGGCAACTGCCACTCAGCAGCTGAGTTTCATAATGTTTGGGAGAGTCAAATATCTGCTGGAGTAAAGACCATTCTTGTT…	GAGTTTTGTGTTTTTTTTTTCTTTTTTTTCATTTCCGGAGAGTTCTCATCTCTGTCTCTCTTAGAGAATGGGTTCTACCTCGCAAGAGATACTGAGGAGCCTTTGCTCCAACACGGTGTGGAGATATGCTGTGTTCTGGAAACTTAACCATCGGTCTCGAATGTGAGTTGCTTGAACATTTCCTTTTATTCCTGCTAAGATATGTTTATTGTCTGTGCTTGGTGGAACATTTATAATTGTCAACGGGTTGGAATCTGATAGTTGGTTTGGGTGTTTAAGAGATGTATAGTTAATGTTTTTAAGACGTACCTCCATCCAACTCGCTAGTGTTAGAGAACATATGTAACGTTTATGGATTGCAGCCTTATGCAAGTGTTAGTTTAAGTGGCTTCTTAATCT…	-	682	Nucleus	5.89	74680.1	chrA04	Non-E-box	f	11	allopolyploid
GSBRNA2T00048609001	BnaA05g11570D	BnabHLH123	S23	AKPGESSRPRPRDRQLIQDRIKELRELVPNGSKCSIDSLLERTIKHMLFL	MGSTSQEILRSFCSNTEWKYAVFWKLNHPSRMILTLEDAYYDNHGHNNSPKNMHGAHDPLGLALAKMAYHVYSLGEGIVGHVAVSGEHQWVFPEYYDNWYSASEFHNVWESQISAAIKTILVVPVGPCGVVQLGSLLKVDEDVTLVNHIKHMFLALKDPLPDHEENLVQCNMNNSFYLPKLPSECSHVEAFPNCSGEVGKAMDVEESSFLTQYPNLHPYLKNHVLNNTSSSTLAIDTERLITDQSYPGLDSTFHTLSTDNEKSSRFDALISSGYNFPGSELLEALGSGFKQTSRGLEELVKSEHGSATRPTDDNMSHSQLTFDSAPENLLDAVVANVCHSEGNARDDIFSSKSVQSFLTSMEMAEPSGQNKHIVSNPNDRAMNQPLVEVDTQQNPSDIC…	ATGGGTTCTACTTCTCAAGAGATACTGAGGAGCTTTTGCTCCAATACGGAGTGGAAGTATGCTGTGTTCTGGAAACTTAACCATCCATCTCGAATGATACTTACATTGGAGGATGCTTACTATGACAATCATGGGCACAATAACTCACCGAAAAACATGCATGGAGCACATGACCCACTGGGTTTAGCTTTGGCGAAGATGGCTTATCATGTCTATTCTCTAGGGGAAGGGATTGTAGGACATGTTGCGGTTTCTGGAGAACATCAGTGGGTATTCCCTGAATATTATGACAACTGGTACTCAGCCTCAGAGTTTCATAACGTTTGGGAGAGTCAAATATCTGCTGCAATCAAGACCATTCTTGTAGTACCTGTTGGTCCCTGTGGTGTTGTGCAGCTA…	GTCCGGAGAGTTCTCATCTCTCTTTGTCTCCCTTTGAGTCGGACATTAGTTAAGAGGGGGAGGGGGGTTTGGTTTTTGCCCTTTAGAATGGGTTCTACTTCTCAAGAGATACTGAGGAGCTTTTGCTCCAATACGGAGTGGAAGTATGCTGTGTTCTGGAAACTTAACCATCCATCTCGAATGTGAGTCGTCTAAACATTTCCTCATTCCTTTCAAAGAGTGTTTACTACATGTGTCCTCCAACTTGCTCCTGTGAAAAGAACATATGAAACCTTATACAGTAGTAGTAGTTTAAGTGGCTTAATCTTTTGGAAGAGTTATTAGGTGCTCATAGCCTGTGAAAGTAATACAGTAGTAGTAGTTTAAGTGGATTAAAGACTGTACTCTATTGGGTTTTGA…	-	610	Nucleus	5.79	67703.27	chrA05	Non-E-box	f	10	allopolyploid
GSBRNA2T00118645001	BnaA07g13090D	BnabHLH178	S23	LKPGENPRPRPKDRQMIQDRVKELREIIPNGAKCSIDALLERTIKHMLFL	MGVLLREALRSICVNNQWSYAVFWKIGCQNSSLLIWEECYDETSPSGNENVQLLTNRMMLNNRIILVGEGLVGRAAFTGHHQWILADSFNRGGVHPPEVINEMLLQFSAGIQTVAVVPVVPHGVVQLGSSFPIMENLGFVNEVKGLILQLGCVPGALLSESYTTYEPPAADFIGVPVSGLIMPSQGHKILHSSAFFNSTSSSDHQTYEEASCNLVDEHLKQGGWQTPDAWLNQNLSCMSNVVQCEDSSSKRSDDLFDMLGLDDDRNRGWGMRTEQLTRELSDFGIIQETDHLLDAVVSGARSSSSTKQISSDETSESCKTTMTKVSNSSVTTTPSHSSPQGGLYNEKKPVGPPPSSSALYGSQISSWVEQAHSLKREGTPKVNETAKPAASNRKRLKPG…	ATGGGTGTTTTGCTAAGAGAAGCGTTGAGGTCTATTTGCGTTAATAATCAATGGTCTTATGCTGTTTTCTGGAAAATCGGCTGCCAAAACTCAAGCTTGTTGATTTGGGAGGAATGCTACGACGAAACCTCACCTTCTGGAAATGAGAATGTTCAGTTGCTTACAAACAGAATGATGTTGAACAATCGGATCATTTTGGTAGGAGAAGGGTTAGTTGGCCGAGCTGCATTTACAGGACACCATCAATGGATCCTAGCAGATAGTTTCAACCGGGGTGGTGTTCATCCACCTGAGGTTATTAATGAGATGCTTCTCCAATTCTCTGCTGGTATTCAGACCGTCGCAGTTGTCCCAGTTGTTCCTCATGGTGTTGTTCAACTCGGTTCTTCCTTTCCTATT…	TTTGAAAATTGCAGTGTTGTAAAGTGAAGAAGATCGTTCTTTAGTTGGAGCTGAGAAAGAGAGAAGGAAGCTATGGGTGTTTTGCTAAGAGAAGCGTTGAGGTCTATTTGCGTTAATAATCAATGGTCTTATGCTGTTTTCTGGAAAATCGGCTGCCAAAACTCAAGGTTACTTCTACTACTACCACTTTCATTTTCTTATTACCCAACAAAAAAAGAAACCAAGATCTTGAATGAATTTTGATTAAAGGGTTCTTCAAACTCAGATCTCGAGGATGTTTTTTTTTTTAATTATTGGGGTTTTTGTGTGTTTGGTTTAATCTAATCTTGGTTGTTGTGTAAAAGAATCTTTTGATTTGTGACAAAACCATATCCTCTTCTTTTGTTTAATTGTTTTATG…	-	600	Chloroplast	5.8	65978.1	chrA07	Non-E-box	f	5	allopolyploid
GSBRNA2T00011662001	BnaA09g53070D	BnabHLH256	S23	AKAGESRKPRPKDRQMIQDRIKELRGMIPNGAKCSIDTLLDLTIRHVVFM	MDMEVKQILKSLCFSYGWSYAVYWRSDPINPMLLRVEETHNDEQSATLVDDMILKTHVLGQGIVGEAALTGNYQWLFSDTLVQCEHEFQNQFLSGFKSIAIIPIGSSGVVQLGSTQKIVESREMLEETERALQEKHSLKVKDQSVDLDTLFESLIPLVDCEIVPESFQGLSFDDIFTEEDTNPPSLLFDKPASEASPKPSSSDINGDDDSVFDILNSYSWDDLYQLLADDDSQEQECFMVIQGNDKDLLGIHSYDFPQKGQLFSELISTSLSNSTSCTSLTNVQQEDSYCGLNQSKRRKLDNSTSSSFFMTQAETLTPLNPPMWIDEDMAGNWKKPQEEGVKKKKKRAKAGESRKPRPKDRQMIQDRIKELRGMIPNGAKCSIDTLLDLTIRHVVFMQS…	ATGGATATGGAGGTTAAGCAGATATTAAAGAGTCTATGTTTCAGCTACGGATGGTCTTATGCTGTCTATTGGCGCTCTGACCCCATTAATCCCATGTTACTGAGAGTTGAAGAAACACACAATGATGAACAATCAGCCACACTCGTTGATGATATGATTCTTAAGACTCATGTCTTAGGCCAAGGCATCGTGGGGGAAGCTGCTTTAACCGGTAACTACCAATGGCTGTTCTCAGACACACTTGTTCAGTGTGAGCATGAGTTTCAGAATCAGTTTCTATCTGGCTTTAAGAGTATCGCAATCATTCCAATAGGATCAAGCGGCGTTGTTCAGTTAGGGTCTACTCAAAAGATTGTTGAGAGCCGAGAGATGTTGGAAGAAACAGAAAGAGCTCTGCAG…	ATGGATATGGAGGTTAAGCAGATATTAAAGAGTCTATGTTTCAGCTACGGATGGTCTTATGCTGTCTATTGGCGCTCTGACCCCATTAATCCCATGTAACTTCTCCCTCTTTTGCATGCTTCTTTCTTGAATTAGATTTCCATAAAACTAGTTTTTCTGTTCTTTCCATTTTTATCTCATTGATTTGTCTTAGGTTGATTTCATTTTTGCATACTTTGAGATGTTACTGTGAATTAATTTTCTTGGATGGAAAATTATGATTTCATTTTCAGGTTACTGAGAGTTGAAGAAACACACAATGATGAACAATCAGCCACACTCGTTGATGATATGATTCTTAAGACTCATGTCTTAGGCCAAGGGTAAGAAGCTCAAATATTCATTCAATGTATATTAATA…	-	527	Nucleus	4.88	59696.6	chrA09_random	Non-E-box	f	7	unknown
GSBRNA2T00033751001	BnaA09g53110D	BnabHLH257	S23	SKAGESRKPRPKDRQMIQDRIKELRGMIPNGAKCSIDTLLDLTIRHVVFM	MDMEVKQILKSLCFSYGWSYAVFWRSDPINPMLLRVEEAHNDEQSAALVDDMILQIHVLGQGIVGEAALTGNHQWLFSDTLFQCEHEFQNQFLSGFKSIAIIPIGSSGVVQLGSTQKIVESREMLEETERALQEKHSLKVKDQSVDLDTLFESLIPLVDCEIVPESFQGLSFDDIFTEEDTNPPSLLFDKPASEASPKPSSSDINGDDDSVFDILNSYSLDDLYQLLADDSPEQNCPSGGDKECSMVIQGNDKDLLGIHSYDFPQKGQLFSELISTSLSNSTSCTSLTNVQQEDSYCGLNQSKRRKLESSTISSFFFPQAETLTLLNPPLLIDEDVAGNWKKPQEEGVKKKKRSKAGESRKPRPKDRQMIQDRIKELRGMIPNGAKCSIDTLLDLTIRH…	ATGGATATGGAGGTTAAGCAGATATTGAAGAGTCTATGTTTCAGCTATGGATGGTCTTATGCTGTCTTTTGGCGCTCTGACCCCATTAACCCCATGTTACTGAGAGTTGAAGAAGCACACAATGATGAACAATCAGCCGCACTCGTTGATGATATGATTCTTCAGATTCATGTCTTAGGCCAAGGCATCGTGGGGGAAGCTGCTTTAACCGGAAACCACCAATGGCTGTTCTCAGACACACTGTTTCAGTGTGAGCATGAGTTTCAGAATCAGTTTCTATCTGGCTTTAAGAGTATCGCAATCATTCCAATAGGATCAAGCGGCGTTGTTCAGTTAGGGTCTACTCAAAAGATTGTTGAGAGCCGAGAGATGTTGGAAGAAACAGAAAGAGCTCTGCAG…	ATGGATATGGAGGTTAAGCAGATATTGAAGAGTCTATGTTTCAGCTATGGATGGTCTTATGCTGTCTTTTGGCGCTCTGACCCCATTAACCCCATGTAATTTCTCCCTCTTTTGCATGCTTCTTTCTTGAATTAGATTTCCATAAACTAGTTTTTTTCTTTCCATTTTTATCTCATTGATTTGCCTTAGGTTCATTTTGCATACTTTGAGCTATTACTGTGAATTAATTTTCTTGGATTGAAAAATATGGATTTCATATTCAGGTTACTGAGAGTTGAAGAAGCACACAATGATGAACAATCAGCCGCACTCGTTGATGATATGATTCTTCAGATTCATGTCTTAGGCCAAGGGTAAGAAGCTCAAATATTCATTCAATGTATATTAATATATTTATGT…	-	542	Nucleus	4.87	60885.9	chrA09_random	Non-E-box	f	8	allopolyploid
GSBRNA2T00027129001	BnaC04g13380D	BnabHLH399	S23	AKPGESSRPRPRDRQLIQDRIKELRELVPNGSKCSIDSLLERTIKHMLFL	MGSTSQEILRSLCSNTDWKYAVFWKLNHRSRMVLTLEDAYYDNHRHNDSLKNMHGAHDPLGLALAKMAYHVYSLGEGIIGHVAVSGEHQWLFPEYYDNYHSVSEFHNVWESQISAGIKTVLVVAVGPCGVVQLGSLRKIDEDVTLVNHIKHMFLALKDPLADHAANLMQYNMNNSLCLPKLPSECLHVEAFSNCSGEVGKAMEVEESSFLTQYPSLHPYLKNHALNNTSSSALAIEAERLITDQSYPGLDSSTFHNLSEPMPERRCESSRFDALISSGYTFPGSELLEALGSGFKQTSRELVKSEHGSATRPTDDNMSHSQLTFDSAPENLLDAVVANVCHSDGNARDDIFSSRSVQSFLTSMEMAEPSGQNNHIMMNQLPPAAEVDTQQNTSDICGAF…	ATGGGTTCTACTTCGCAAGAGATACTGAGGAGCCTTTGCTCCAACACAGACTGGAAGTATGCTGTGTTCTGGAAACTTAACCATCGATCTCGAATGGTACTTACCTTGGAGGATGCTTACTATGACAATCATCGGCACAACGACTCACTAAAAAACATGCATGGAGCACATGACCCCCTGGGTTTAGCTTTGGCGAAGATGGCTTATCATGTCTATTCTCTAGGGGAAGGGATTATAGGACATGTTGCGGTTTCTGGAGAACATCAATGGTTATTCCCGGAATATTATGACAACTATCACTCAGTATCTGAGTTTCATAATGTTTGGGAGAGTCAAATATCTGCTGGAATCAAGACCGTTCTTGTAGTAGCTGTTGGTCCCTGTGGTGTTGTGCAACTA…	ATGGGTTCTACTTCGCAAGAGATACTGAGGAGCCTTTGCTCCAACACAGACTGGAAGTATGCTGTGTTCTGGAAACTTAACCATCGATCTCGAATGTGAGTCCTCTAACCATTTCCTTTTTGCTTTGAAAGAGTGTTTACTGTCATCATATGGAGCCTTATATCGAATGTAGCCTTATACAATAGTTTATTAAGTGGTTCTGAACTAGCTATTTAATTATAAGTTTATGTTCAGTTGATCAGGGTAGTTTCTGATTTCTAGACTGTCGAATACTTGCAGGGTACTTACCTTGGAGGATGCTTACTATGACAATCATCGGCACAACGACTCACTAAAAAACATGCATGGAGCACATGACCCCCTGGGTTTAGCTTTGGCGAAGATGGCTTATCATGTCTA…	-	607	Nucleus	5.92	67378.1	chrC04	Non-E-box	f	10	allopolyploid
GSBRNA2T00148332001	BnaC04g17010D	BnabHLH404	S23	LKPGENPRPRPKDRQMIQDRVKELREIIPNGAKCSIDALLERTIKHMLFL	MWCSLLIWEECYNETSVSGNENVQLLTNRMMLNNRIILVGEGLVGRAAFTGHHQWILAADSFNRGGVHPPEVINEMLLQFSAGIQTVAVIPVVPHGVVQLGSSLPIMENLGFVNEVKGLILQLGCVPGALLSESYTTYEPPAADFIGVPVSGLIMPSQRHKILQSSAAFFNSTASPSDHQTFEEASCNLMDEHLKQGEGWQNPDAWLNQNLSCMSNVVQCEDSSSKQRSEDLFDMLGLDDDRNRGWGMRTEQLTRELSDFGIIQETDHLLDAVVSGACSSSTKQISSDETSESCKTTMTKVSNSSVTTTPSHNSPQGGLYNEKKPVGPPPSSALYGSQISSWVEQAHSLKREGTPKVNETAKPAASNRKRLKPGENPRPRPKDRQMIQDRVKELREIIP…	ATGTGGTGCAGCTTGCTGATTTGGGAGGAGTGCTACAACGAAACCTCAGTTTCTGGAAATGAGAATGTTCAGTTGCTTACAAACAGAATGATGTTGAACAATCGAATCATTTTGGTAGGAGAGGGGTTGGTTGGGCGAGCTGCATTTACAGGACATCATCAATGGATACTAGCAGCAGATAGTTTTAACCGCGGTGGTGTTCATCCACCTGAGGTTATTAATGAGATGCTTCTCCAATTCTCTGCTGGTATTCAGACCGTCGCAGTTATCCCAGTTGTTCCTCATGGTGTTGTTCAACTCGGTTCTTCCTTGCCTATTATGGAGAACTTGGGGTTTGTGAATGAGGTGAAGGGTCTTATCCTGCAACTTGGATGTGTCCCGGGAGCTCTTTTGTCTGAG…	ATGTGGTGCAGCTTGCTGATTTGGGAGGAGTGCTACAACGAAACCTCAGTTTCTGGAAATGAGAATGTTCAGTTGCTTACAAACAGAATGATGTTGAACAATCGAATCATTTTGGTAGGAGAGGGGTTGGTTGGGCGAGCTGCATTTACAGGACATCATCAATGGATACTAGCAGCAGATAGTTTTAACCGCGGTGGTGTTCATCCACCTGAGGTTATTAATGAGATGCTTCTCCAATTCTCTGCTGGTATTCAGACCGTCGCAGTTATCCCAGTTGTTCCTCATGGTGTTGTTCAACTCGGTTCTTCCTTGCCTGTAAGTTTCTCTGCAGTTCATTCTTCACAATGTTTTGCTTTTATTGAGGTTCTTGTTTTTAATGTGTGCAGATTATGGAGAACT…	-	575	Chloroplast	5.57	63207	chrC04	Non-E-box	f	4	segmental duplication
GSBRNA2T00127693001	BnaC04g38970D	BnabHLH418	S23	LKPGENPRPRPKDRQMIQDRVKELREIIPNGAKCSIDALLERTIKHMLFL	MGVLLREALSSICVNNQWSYAVFWKIGCQNSSLLIWEECYNETASNENVQLLTNRMMLNNRIILVGEGLVGRAAFTGHHQWLLANSFNRDVHPPEVINEMLLQFSAGIQTVAVFPVVPHGVVQLGSSLPIMENLGFVNDVKGLILQLGCVPGALLSENYTTYEPAADFIGVPVSGLMPSQGHKILQSSVFVAETSKPHFNSTGSSDHRNDEPFSYVDEQNITGYLAAEEAAVVPVPPPSNPDAWLNQNFSCMYNVDASEQQDSGSKRSDDLFDMLGLDDNKKNKGGCENNSWGVSEMRRELSDFRIIQDSEFGYELSGADHLLDAVVSGACSSTKQISDETSESCKTSSVTTPSHSSPQGLYEKKQGTHHVGTSSVYGSQISSWVEQAHSLKREESPRM…	ATGGGTGTTTTGCTAAGAGAAGCGTTGAGTTCTATTTGCGTTAATAATCAATGGTCTTATGCTGTTTTCTGGAAAATCGGCTGCCAAAACTCAAGCTTGTTGATTTGGGAGGAATGCTACAACGAAACCGCGTCGAATGAGAATGTTCAGTTGCTTACAAACAGAATGATGTTGAACAATCGAATCATTCTTGTAGGAGAAGGGTTAGTGGGCCGAGCTGCATTCACTGGACATCATCAATGGCTTCTAGCCAACAGTTTCAACCGCGATGTCCATCCACCTGAGGTTATTAATGAGATGCTTCTCCAATTCTCCGCTGGTATTCAGACCGTTGCAGTCTTTCCAGTTGTTCCTCATGGTGTTGTTCAACTCGGTTCTTCTCTTCCTATCATGGAGAAT…	ATGGGTGTTTTGCTAAGAGAAGCGTTGAGTTCTATTTGCGTTAATAATCAATGGTCTTATGCTGTTTTCTGGAAAATCGGCTGCCAAAACTCAAGGTAAGTTAGTTTACATCTTTCAAAGTTTGGAACTCAGATCTCGAGGACGACCCGGAACTATTTGATTTCTTGGGGTTTTGTGTTTGGTTTGATCTCGCTTGTCTTAAAGAATCTTTTTAGATTTGTTCTTGGTTCTTGTCGAAAACCATATCTTTGTCTTTGTTTTTTTTTATCTGTTTATGAACTGTCCAACAGTTTCAACTTCATGACTTTAGATTTGTTTCTTGTCCTGTTGTGTAATAGTAGTAACTAAATCAATCTTGTCCTTATCTGTTTGGATGTGTTAATTCCTTTTCTTTTTTTT…	-	621	Chloroplast. Nucleus.	5.56	68611.8	chrC04	Non-E-box	f	6	allopolyploid
GSBRNA2T00085715001	BnaC04g42170D	BnabHLH423	S23	AKPGESSRPRPRDRQLIQDRIKELRELVPNGSKCSIDSLLERTIKHMLFL	MGSTSQEILRSLCSNTEWRYAVFWKLNHRSRMVLTLEDAYYDNHGHNNSPGVQGCGVIPKDMHGAHDSLGLAVAKMAYHVYSLGEGIVGHVALSGGHQWVFPENYGNCHSAAEFHNVWESQISAGVKTILVVAVGPCGVVQLGSLLKVDEDVTLVNHIRHMFLALKDPMADHAASLMQCNMNNSLSLPKIPSECLHVEANPYCSGEVGKAMDVEDMPYNTPSCLLMEKAAQVVQGSSCGSYSSVTFGFPIDLIDAKHENQVHPNLHQYMKNYVLNNTSSSALATEAERLISGQSYPGLDSTFYDSSRTGKESSYQNEVFQLSENQGNRYREETERMLEGKCEDALISSGYPFAGSELLEALGSGFKQTSRGGPEDLVKSEHGSTTRPTDDTSHSQLTFD…	ATGGGTTCTACCTCGCAAGAGATACTGAGGAGCCTCTGCTCTAACACGGAGTGGAGATATGCTGTGTTCTGGAAACTTAACCACCGGTCTCGAATGGTACTTACCTTGGAGGATGCTTACTATGACAATCATGGGCACAATAACTCACCGGGAGTTCAGGGTTGCGGCGTTATACCAAAGGACATGCATGGAGCACATGACTCCCTGGGTTTAGCTGTGGCGAAGATGGCTTATCATGTCTATTCTCTAGGGGAAGGGATTGTAGGACACGTTGCTCTTTCTGGAGGACACCAATGGGTATTTCCCGAAAATTATGGCAACTGCCACTCAGCAGCTGAGTTTCATAATGTTTGGGAGAGTCAAATATCTGCTGGAGTAAAGACCATTCTTGTTGTAGCT…	TATTTCCGGAGAGTTCTCATCTCTGTCTCTCTTAGAGAATGGGTTCTACCTCGCAAGAGATACTGAGGAGCCTCTGCTCTAACACGGAGTGGAGATATGCTGTGTTCTGGAAACTTAACCACCGGTCTCGAATGTGAGTTGTCTTAACGTTTCCTTTTATTCCTGCTAAGATATGTTTACTGTCTGTGCTTGGTGGACCATTTATAATTGTCAACGGGTTGGAATCTGATAGTTGATTTGGGTGTTTAAGAGATGTATAGTTAATGTTTTTAAGACGTACCTCCAACTCCCTAGTGTTAGAGAACATATGGAATGCAGCCTTATGCAAGTGTAGTTTAAGTGGCTTCTTAATGGCTTGCGAATATAATGCTTCTATATAGGTGTTTAAGAGATGTATAG…	ATGGGTTCTACCTCGCAAGAGATACTGAGGAGCCTCTGCTCTAACACGGAGTGGAGATATGCTGTGTTCTGGAAACTTAACCACCGGTCTCGAATGGTACTTACCTTGGAGGATGCTTACTATGACAATCATGGGCACAATAACTCACCGGGAGTTCAGGGTTGCGGCGTTATACCAAAGGACATGCATGGAGCACATGACTCCCTGGGTTTAGCTGTGGCGAAGATGGCTTATCATGTCTATTCTCTAGGGGAAGGGATTGTAGGACACGTTGCTCTTTCTGGAGGACACCAATGGGTATTTCCCGAAAATTATGGCAACTGCCACTCAGCAGCTGAGTTTCATAATGTTTGGGAGAGTCAAATATCTGCTGGAGTAAAGACCATTCTTGTTGTAGCT…	678	Nucleus.	5.96	76930.9	chrC04	Non-E-box	f	12	allopolyploid
[truncated: 290 more rows]
