# Supplementary material for: Genome-wide survey of the bHLH super gene family in Brassica napus
Source: BMC Plant Biol. 2020 Mar 14;20:115. doi: 10.1186/s12870-020-2315-8 (PMC7071649; doi:10.1186/s12870-020-2315-8)
Supplement: Supplementary file 2 — Additional file 2: Table S2. Identification of the 245 bHLH genes from Brassica oleracea in this study. [file 12870_2020_2315_MOESM2_ESM.xlsx]

## Sheet: Table S2
Table S2. Identification of the 245 bHLH genes from Brassica oleracea in this study
Gene ID	Full-length Protein Sequence	Protein Length(aa)
Bol040705	MTVGSDDNLQNKLSDLVETPNSSNFSWNYAIFWQVSRSKSGDLVLCWGDGSCREPKDGERSEMMRMLSMGREEETHQTLRKRVLQKLHALFGGLDDEEDSCALVLDRVTDTEMFLLASMYFSFPRGQGGPGKCFHSAQPVWLSDLVNSGSDYCVRSFLAKSAGIQTVVLVPTDIGVVELGSTSCLPHSDESLSSIRLSFSSPPPPPPPPVRLPVVVANHNDDNSSSKIFGKDLHSSSGFHHQHQQQHRQFREKLTVRKMDDNRVPKRLLDGNNNRFMFSNPITTNNNTLMSTSTWIPPEAPSREDFKFLPLQQSSSSHRLLPPAQMQIDFSGASSRPSDNNSDGGGGGGGGGADWADLVGGADESGGDNRPRKRGRRPANGRAEALNHVEAERQRREKL…	542
Bol004925	MNTSDVVGWEDEDTRSMASAVLGNSASDFLTANSNSNQNLFLVMGTDDGLNEKLSRLVDSPNPESFSWNYAVFWQQTVSRSGQQVLAWGDGCCREPKEEESMAYNLEEEMRWQYMRKRVLQKLHRMFGGSDEDDYALNLENVTATEMFFLASMYFFFNHGEGGPGRCFASGRHVWLSDAVGSDYCFRSFMVKSAGIRTVVMVPTDAGVLELGSVWSLPENVELVRSVQGLFARRVKPPNMSGGKIHKLFGQELNSSHHNNNGSTIGYTSQEIDVKVQENVNVVVVDDKNHKVMKTSCNEKRPASLLPEGVSVVEEKRPRKRGRKPANGREEALNHVEAERQRREKLNQRFYALRAVVPNISKMDKASLLGDAISYIKELQERVKIIEAEAVTESNTMTT…	504
Bol021784	MNDLGWDEEETSMANAVLGNSASDFLKTISSSNQSLFLLMETDDTLNKKLSSLVEWPNSENFSWNYAILWQQTVSRSGHRVLGWGDGCCREPKEEESSVCNRRSSTLEEEEMRKRVLQKLQRVFGESDEDNYALSLERVTATETFFLASMYFFFNHGEGGPGRCFASGRHVWWVDSGDDYCFRSFMARSAGIRTVVMVNTEAGVVELGSVWSLPENLELVKSVQGLFTRRAEPPLVVHKLFGQELNVVGSSTNNQLRKSDSCNENRLAVGGGGGGGGGACFVEEKRPKKRGRKPANGREEPLNHVEAERQRREKLNQRFYALRAVVPNISKMDKASLLEDAISYIKELQERVKIIEGEGVRKDRTEVEIQAVGEEVVVRVVSPLETHPASRIIQAMRNA…	443
Bol037189	MNVTGESMVGQKFWENQEDRAMVESAIGTEACEFFISSNTSLPKLLPPPPPPPTDPNLQQGLRHVVEGSDWDYAVFWLASNVNSSDGCFLIWGDGHYRATQKGNSSDKEDDETKRRVLSKLHLSFTGSDEDHRLVKSGALSDVDMFYLASLYFYFRCDSTKYGPAGTYVSGKPLWAADLPSCLSYYRVRSFLARSAGFKTVLSVPVNCGVVELGSLKLIPEDKSVVEMVKSVFGGSDFVQAPKIFGRQLSLGGSKPRSMSINFSPKMEDDSGFSLDAYEVGGSNQVEAALYLTDEQKPRKRGRKPANGREEALNHVEAERQRREKLNQRFYALRAVVPNISKMDKASLLADAITYITDMQKKIRVYETEKQVMKRKESNQITPGDVDYQQRHDDAVVRV…	461
Bol032141	MLSFSTVVRSAAKSVDSDHSDIEASVVKEAIIVEPEKKPRKRGRKPANGREEPLNHVEAERQRREKLNQRFYSLRAVVPNVSKMDKASLLGDAISYINELKTKLQQAETDKEEVQKQLDGMSKEGGGSRRAKERKSNRDSASSVEMEIDVKIIGWDVMIRVQCGKKNHPGARFMEALKELDLEVNHASLSVVNDLMIQQATVKMGSQFFNHDQLKAALMLKVGEDS	226
Bol018435	MGLEWTNDVESFALKDQDISVRARSGEDRKTNGLKWSDDYFYYHQANFHLQIVPEIRKEEENSEKDLTLVVPDEHSETGDHHLHIKDYSDSSYNRRFFRNKHAKPKRRRVQILSDDESEDFSRKVPLVTRKSSKRRIRDDMMSNKMRTLQQLVPNCHKTDKVSVLDKTIEYMKNLQLQLQVMSIMGTNPYIPQATLNFGMHNHLLTAMGIAHGLNPAKQTTLSPLIAASNWPSPPFSNLSFPHSSNQSLFPTPASSPQCLCGLVRCFPTFFDFSSNTMGGRL	282
Bol040745	MELGWNNDVGSLAVKDRGVSERARSDKERLITGLKSSYGYVDHDQTDIQFQTVPETHREEENSEKDLTLAVPDEHSETGDHHDHQIYDFSDNQYYLRNKHVKPKRSRIEIFSDDESEGFTREVPTVTSKRFKRRRNDMLSNKMRKLQKLLPNCHKEDTVSVLDKAIVYMKDLQLQLQVMSIMGINPYFAQATLNFGMHNDLVTAMAIAQGINLVNQTTSSPLIPASNSPLPPFSNLSIPHTSNQSLFPTTALPASSTQCLCGLVPFPKFH	270
Bol036829	MPLFELFRLANPSPPVDEVVELVWENGQISTQSQSSRPRNIPPPQSIHQARARELGNGPKATMVDEIQMSVPSLMTGLSQDDDLVPWLNPHQSLDGYCSDLLRDSSPVTVNEQETDAFPRRNNGNESAPGASSSQFNGFDSHSLYGTGRAGDPVSQPAKPDRFSQRLEPLVTSNKTGLLNFSHFLRTAALAKTNNNPPGSKEKSPQSPPNVFQTRVLGVKDKVLNEPKDNQKACLVSEDSNRKEQESEKAVVCSSVGSGNSLDGPSESPLKRKHLDVQDIDCHSEDVEGESGDGRKEAAPSRTGIGSKRSRSAEVHNLSERRRRDRINEKMRALQELIPNCNKVDKASMLDEAIEYLKSLQLQVQFMSMASGYYMPPVMFPPGMGHHYQAAAMAMGMGM…	491
Bol006593	MPLFELFRLSKAAQDNNTSPPVDEVVELVWENGQVSTQSRSKNIPPPHQGTSSRPREIGNASKTTVMDEIPMPVPSLMMGLSQDDDFVPWLNHHHQSLDGYCSDFLQEEDMALFQRRNNGNESAPPPPAAASSSQYNGFQSHSLYGTDRAREPLVTTSNKPGLINFSHFLRPATLGKSTNNNADRSKEKSPQSPPKVFQTKVLGAKEVLNDSVASAMAKDSQKACLVSEDSGRKEQESEKAVVCSSVGSGNSLDGPSESPSLSVKRKHSDVQDIDCHSEDVEGESGDGRKEAAPSRTGTGSKRSRSAEVHNLSERRRRDRINEKMRALQELIPNCNKVDKASMLDEAIEYLKSLQLQVQIMSMASGYYMPPVMFPPGMGHYPAAAAAMAMGMGMPYAMG…	491
Bol019630	MEKMLAGRKGVMENFGSRILRGEDDIVELLWKSGQVVESSQTQRPPVPPPILRGSGSGGGGGEEGDPLPPPPPLHSHQQQPSDDQNLFIGEDEMASWLLHHPLREEDQFHSHLFYSGVVSAVPSTQPQASASLTPPQPPAASTVYTPTAAERPMGQVMAEGRAESFFNFWRLRGNIHTGGRVETAAAQWVKDSTQVGSSATPSSSAATATSGVLQAFAVQSLGQRVDTVCEIAGPSSSVVSKTETELFLIETEADDDERKREEREEPSDDAEVSQCSEVHVSHFDRVQSQSNCLVALQETGEEARGSTSRKRSRAAEMHNISERRRREKINEKLKALQELIPRCNKTDKASMLEDAIEYVKSLQMQIQMMSMRGGGMMPMMYTPNMQRFMPSSAMGMMG…	994
Bol040795	MASNNNNLSEQPPSDDFFEQILGISNFSASSSSGGLSGLPGGLSGGVGPPPPMMLQLGSGEEGSHHNHMGGGGGGPLGFHNGMFPLGLSLDQGGKGQGFLKPDGSGKRFQDDVVDNRCSSMKPVFHGQPMTQPAPPMPHQQSSIRPRVRARRGQATDPHSIAERLRRERIAERIRALQELVPTVNKTDRAAMIDEIVDYVKFLRLQVKVLSMSRLGGAGAVAPLVTEMPLSSSTEDETQAVWEKWSDDGTERQVAKLMEENVGAAMQLLQSKALCIMPVSLAMAIYHSQPPDTSSSVVKPEMNPPQ	306
Bol016521	MAHENLSDQTPSDDFFDQILGLPSFPASSAAVLSGGLGGGGGAPPMMLQLGSGEEGSGFHSQMFPLGLSLEQGKGPGFRRPEGGGGLGSGKRFSDDVLDHPSSSMKPVFPGQPMQQPAPSAPHQPTSIRPRVRARRGQATDPHSIAERLRRERIAERIRALQELVPTVNKTDRAAMIDEIVDYVKFLRLQVKVLSMSRLGGAGAVAPLVTDMPLSSSVEDEGSEGGRTPQAAWEKWSNDGTERQVAKLMEENVGAAMQLLQSKALCMMPISLAMAIYHSQPPDTSSSVVKPETNPPPP	298
Bol030655	MASNNNPHENLSDQTPSDDFFDQILGLPNFSASSSDGGLSGGGAPPMMLQLGSGEEGSHMAGLGGSGPSVFHNQMFPLGLSLNQGKGHVFLRPEGGGVHASVNRSSSSSSSSSMKGPVFHGQPMQQPAPAAPHQPTSIRPRVRARRGQATDPHSIAERLRRERIAERIRALQELVPTVNKTDRAAMIDEIVDYVKFLRLQVKVLSMSRLGGAGAVAPLVTDMPLSSSVEDETSEGGRTPQPAWEKWSNDGTERQVAKLMEENVGAAMQLLQSKALCMMPISLAMAIYHSQPPDTSSVVKPETNPPPQ	307
Bol006072	MASNNNPHENLSDQTPSDDFFDQILGLPNFSASSSDGGLSGGGAPPMMLQLGSGEEGSHMAGLGGSGPSVFHNQMFPLGLSLNQGKGHVFLRPEGGGVHASVNRSSSSSSSSSMKGPVFHGQPMQQPAPAAPHQPTSIRPRVRARRGQATDPHSIAERLRRERIAERIRALQELVPTVNKTDRAAMIDEIVDYVKFLRLQVKVLSMSRLGGAGAVAPLVTDMPLSSSVEDETSEGGRTPQPAWEKWSNDGTERQVAKLMEENVGAAMQLLQSKALCMMPISLAMAIYHSQPPDTSSVVKPETNPPP MASNNNNPHENLSDQTPSDDFFEQILGLPNFSASSSDGGLGGGGGEGAPPMMLQLGSGEEGGHMGGLGGSGGFHNQMFPLGLSLEQGKGQGF…	611
Bol045781	MMNSSLLTPSSSSHVQTPATTFDHEDFLDQIFASSPWPSDEAPPPPPPSSDGFVDSRHQQIMMMPLPSHHQNEVVDGSSVHSLYNGFSAGGSLPFHIPQGTAGGMMNQQGQALTQKQNQPQVSASIATGGTAAAPPQSRTKVRARRGQATDPHSIAERLRRERIAERMKGLQELVPNGNKTDKASMLDEIIDYVKFLQLQVKVLSMSRLGGGASNSQISEENTSSAVAGGNQATGNSNDSLTMTEHQVAKLMEEDMGSAMQYLQGKGLCLMPISLATAISTATCHSRNTLIPGAAGGVGGHPSSPNLSGMTVQSTNKVKLSGNGVTEGSPPLVVKEAL	338
Bol023316	MLVLDVVSSGFLTDKGMEFSRDAGMMMENKRSVCSLEESSIKRHKSDLSFSSKRKDKAGDRISALQQIVSPYGKTDTASVLQDALHYIEFLHEQVKVLSAPYLQTMTAATQEELEQYSLRNRGLCLVPMEYTAGVAQSNGADIWAPVKTPPSPAFGVKSQSPFR	164
Bol041015	MDFSSNAGMMMENKRNVVCSLEESNIKRHKSDLSSKERKDKVGERISALQQIVSPYGKTDIASVLLDAMHYIEFLHEQVKVLSAPYLQTVSTATLVEMEQYSLSNRGLCLAPMEFTAGVAQSNGADIWASVKTPPSPALNVKSQSPFR	148
Bol014130	MEYSRDSAGMMMENKRNVYSLEEGSIKRHKSDLSFSSKERKDKVGERISALQQLVSPYGKTDTASVLLEAMQYIQFLQEQVKVLSAPYLQATPITTHEEVEEYSLRSRGLCLVPMEYTVGVAQTNGADIWAPVKTPAFSLQSNSPI	146
Bol008225	MMMENKRSVCSLEESSMKRHKSDLSFSSKERKDKVGERVSALQQLVSPYGKTDTASVLLEAMQYIQFLQEQVKVLSAPYLQTSPTITQEEMEEYSLRSRGLCLVPMEYTLGVAQSNGADIWAPVKTPTSPAFQ	133
Bol031014	MGDSREDQEDRAMMETGVSSFSELLMLSGGVLSSSDHHLNDIGADGGEDSFGFVFSGSTGSRMLCFSGDCQNDDELLFLQPSLLSGVSVSDPSCTTNICKNSNDACADNKSTKSSTKKRIGSVNRQTMDHNRKPSKKCKQNQEKSSVGTAKVRKERLGERIAALQQLVSPYGKTDAASVLHEAMGYIKFLQDQIQVLCSPYLINYSLDGGVVTGDVRAGKKVRDLRSRGLCLVPVSSTVLLESSNGADFWSPATMGHTTSSSH	263
Bol018105	MGDTADDQAMVEAPGVPSFSELLMLSDGFLSSSEDHRREINGGDGGEDSFGFVFSGTSGSKMLCFSGDCQNGDESLFQEPSFPSGVSVSDPSSCTINTCKNSNDTCTDERSIKSSNKKRTGSGNGQNMDHNQKPSKKCKKNQDKSTVGIAKVRKERLGERIAALQQLVSPYGKTDAASVLHEAMGYIKFLQDQIQVLCSPYLINYSLDGGAVTGDVTPGKKVRDLRSRGLCLAPVSSTVHVENSNGADLWSPATASMGHTMSPSQ	265
Bol041023	MYQSSSPTSSSSQRSSLPSGGAGLIRYGSAPGSLLNSMVDEVIGGSNGRDFNFPPPDNFLGDFFAGADSSSLRSESMTCGVNSSDGQKHLGSNNNNNNNNNNKDLLLDRSYGGFNEISQHKINNHVGGGGSSSGSYSLARQRSSPADFFSYLSGEKNNFSLNQPTSDYNQQGGSNAGRGPSRLKSQLSFTSHDPLSRISEVNETSVHDGSGHSFSAASFGAATDSWDDGSGSIGFTVTRPTKRPKDMNSGLFSQYSLPSDTSMNYMDNYMQLPEDSVPCKVRAKRGFATHPRSIAERERRTRISGRLKKLQDLVPNMDKQTSYSDMLDLAVQHIKGLQHQLQTLKKEQENCTCECSERPN	360
Bol041020	MYQSSSSTSSSSQRSSLPGGGGGGAGLIRYGSAPGSLLNSMVDEVIGGSNGRDFNYPPPDNFLGDFFAGADSSSLRSESMTCGVNSSDGQKHLVNNNNNNSNKDLLLDRSYGGFNEISQHKINNHVGGGGSSSGSYSLARQRSSPADFFSYLSGEKNNFSSNQPTSDYNQQGGSNAGRGPSRLKSQLSFTSHDPLARISEVNETSVHYGSGHSFSAASFGAATDSWDDGSGSTGFTVTRPTKRPKDMNSGLFSQYSLPSDTSMNYMDNYMQLPEDSVPCKVRAKRGFATHPRSIAERERRTRISGRLKKLQDLVPNMDKQTSYSDMLDLAVQHIKGLQHQLQVPYKTINRLI	352
Bol029986	MYPPPSSSKSTVPDGGDANDNGHDSAAGATRDFSSLGSQTHYNPPPTITPRGRRLISGSSTILTSLVSVITSPMIHLTLDSIPGHLLPLHCSDTEALRLDSMTNIFPLPTRTGFSLGRPNGGYGGGERGPPGLKPELRFSGGSSSSSHQERNSLQRISEVEAAAAAIKGVPSTSMTFGNDHNNWDNSSSHISFTIDEPGKRSKTTDFFTLETQFSMPQTSLEMARMESMMNIPEDSVPCRTRAKRGCATHPRSIAERERRTRISGKLKKLQELVPNMDKQTSYADMLDLAVEHIKGLQHQVESLEKGMERCTCGACKKR	319
Bol029444	MEEGTGFPQGRPNGKYGGGGERVPSRLKSELRFSGGGSSGHQEHNSEVEAPLAAINCVASTSMSFGNDHNNWDNSSSQISFTIDEPGKRSKTTDFFTLETQFSMPQTSMEMSMINIPEDSVPWKVRAKRGCATHPRSIAERERRTRISGKLKKLQELVPNMEKQTSYADMLDLAVEHIKGLQHHIESLEKGMERCTCGACKKQ	203
Bol021588	MYPRSSSKSTTPDGGDAENNPYDETSGGFSSLGSQTHHNVSPPPRQQHNPNVVGFGHHFSGEPSTIGHSGASSSPLFRHRSSPAGFYDQLLPTEPNEGTGFSLGQPNGGYGGGRGEERGPSRLKSEQRFSGRSSSNYQEHNSLPRISEVQAAAAAINSAASTSMSFGNDGNNWDRSSSQISFTIDERSKTTDFFTLETQFSMPQTSLEMARMESLMKIPEGSVPCRVRAKRGCATHPRSIAERDRRTRISGKLKKLQELVPNIDNQTSYAEMLDLAAEHIKGLQHQVEVHLSIHSIYDIVSN	302
Bol041042	MEEGNMFEEIGCFDPNAPADMTVESNFSPAEPPPPVLVAGSTSNSNCSLEDLSEFHLSPQDCSLAAATASVHQLHINTPSSCDQQLQSLMHQNFQDPAYAPQSNNWDNGYQEFVTLGPNHTTPDLLSLLQLPRSSLPPFATPTLHDMIMTSSSASAAFDPLYHLNFPLQPPSGTLLGVEDQTEFNGVNSLIYAEENNTTENGLNRKGRGSRKRKVFPTERERRVHFKDRFGDLKNLIPNPTKNDRASIVGEAIDHIKELLRTIEEFKMLLEKKRITRQRNKRGRIEVGEEDVGDENYNAQSEVVEQCLVNKKNNALRCSWLKRKSKFTEVDVRIIDDEVTIKIVQKKKINCLLFVSKVIDQLQLDLHHVAGAQIGEHHSFLFNTKICEGSSVYASAIAD…	425
Bol008264	MENLNTDFVTNAEERESLYEEMACFDSAEVTAESGAGPPPQTLVAGSTSNSNCSVDVEELPEFHLSPQDCPQPSSTPLQFHINTLPPPPPCDNQYQNNNINLIHQMSHDQQQHANWDNNGYQDFVNLGPNSSTTPDLLSLLHLPRCSLPQSMLPNSFSDFMSSSSAAAVMYDPLFHLNFPLQTRDQQRNNSCFLGVEDQIQMDGFDNGVIEFSSGGNNRKGRGSGKSRTFPTERERRVHFNDRFSDLKSLIPNPTKNDRASIVGEVIDYIKELLRTIEDLKMLVEKKKFGRFRSKKRGRVGGEEEEQEGDNVVYRPKSEVEQSCFNNNKALRCSWLRRKSKVTEVDVRIIDDEVTIKVVQKKKINCLLFTTRVLDQLQLDLQHVAGGQIGEHYSFLFNT…	433
Bol008262	MVDAILDNNGGYSESTTAAETGFPVSNQFQPPILVTGNTTNSFNDDLRLPTMEEFSVFPSVVSFPSSEIQNLNDNNHMIQEMIHWSNWDNSGLFMNTSVPNTTTTPTPDLLSLLHLPRRSMPLPSSNVSDILSGSCFTYDPLFHLNLPPQPPLFPSANYDYSGFFLDTNTSQRDQSSAGDENNNAQLDSGIIDFSKKIRRKGRGKQKNKPFTTERERRCHLNDRFEALKLLIPSPTKADRASILQDGIDYIKELQRRVSELKYLVERKKCGGRHNNNNNNSDDCINEDTNDDENIVKKLESDVRDQCSSNNSLRCSWLQRKSKVTEVDVRIVDDEVTIKVFQKKKINCLLVVSKVLDQLHLDLHLDLHHVAGGQIGEHYCFLLNTKINEGSTIYASAVA…	423
Bol042833	MVLDGNGGGVWLGGGGGGGERVQEEENEEASWGRNQEDGAQYKPMLEGGGDWFTSNQPHPQDLQMLQSQQDFRFLGGFGFNPNDNLLLLHQSMDSSSSCSPSQAFSLDPSQASFLAAANNKSCLLNVPSSANPFDNAFEFGSDSGFLNQIQAPVSMGFGSLTQLGSSVPDFLSARSLLPPENNNTTPLCGGGGGGGGGGGGGFTPLELEGFGSPASFVGSRPKVLKPLEVLASSGAQPTLFQKRAAMRQSSGSKMGNSESSGMRGLSDDGDMDETGVEVSGLNYESDELNESGKASESVQNGGGKGKKKGMPAKNLMAERRRRKKLNDRLYMLRSVVPKISKMDRASILGDAIDYLKELLQRINDLHTELESTPAGSLPPTSSSFHPLTPTPQTLSCRV…	501
Bol020888	MTEPTMNLWTTDDNASMMEAFMSSSSDISALWPPVTTTATASTTAPAPAGFNEETLQQRLQALIEGTNEGWTYAIFWQPSYDFSGASVLGWGDGYYKGEEDKAKPRQRTSPPPFSTPADQEYRKKVLRELNSLISGGGGPTDDAVDEEVTDTEWFFLVSMTQSFACGSGLAGKAFSTGNAVWVYGSDQLTGSGCERAKQGGVFGMQTIACIPSANGVVELGSTEQIRQSSDLMNKVRVLFNFNGGAGDLSCLNWNLDPDQGENDPSMWINDPIGVPEQGNGAPSSSSQLFAKSIQFENGGSSSTIIENPNPDPAPAPSPVHSQTQNPKFSNNFSRELNFSTSSTTLVKPRPAEILSFGDEGKRSSVNPDPSSYSGQTQFENKRKKSIGMSDDKVLTFGT…	610
Bol036849	MVDSLFPSIETTVDDASPESRQKRRRISETAKEAESSGINQESLKRWRTNRVQQIYASKLVEVLRRVRKGSNDGGKITSAAREIRDTADRVLAASACGTTRKDTATERKRIKLPAVERKLKILGRLVPGCRKVTVPNLLDEATDYIAALEMQVRAMESLAELLEAAAPRST	171
Bol036854	MAKEADSSEINQESSKRWRTNRVQQIYASKLVEALRRVRQRSNDGGKITSAAREIRDTADRVLAASARGMTWWSRAVLATRVRASLKKHKKLKILGRLVPGCRKVTVPNLLDEATDYIAALERQVRAMESLAELLAAAAPRSTLTRP	147
Bol036886	MDSISPLSNQTTTTSSGSDLSRRKCKKKSPSSPPPSLEKWRSEKQQQIYSTNLGHALRELRISQPSPNPNGRAVREVADRALAVAARGKTLWSRAILSKAVKLKFRKHKRQRIANPALTQPVIATGSLRSKKQRAATVMRIKAKGLPAVQRKVKVLSRLVPGCRKQTLPVVLEETTDYIAAMEMQIRAMTALLSAVSSPTEHEEGQTHVLG	211
Bol009306	MNSTSNQLLQPMTSSTSDLSRRKRKTKSPPLVPPSPSTKWRSEKQQQIYTTKLARALTKLRIAQSSSSHSSPPHTGRAVREVADSALAVTARGKTRWSRAILSKAVNLKLRKHKRPRISNSVTSPAITTGSLRSKTQTATVTRVKAKGMPSVQRKVKALSRLVPGCRKQTLPVVLEETTDYIAAMEMQIRAMTAILSAVSSPTGHEGGQTHVLG	214
Bol037201	MESISTTRSSGYDQSRRKRKKKPPSPPPSSVQKWRSEKQQQIYSTNIIQSLRELRISDPSAKPAPPRGGGRAVRDAAYRSLAVTARGRTLWSRAILSKAVKVKLKFRKQNRSRNSNPPTTMVSITGNNRLRKKRATVLRLKTKGLPAVQRRVKLLSRLIPGCRKQPLPVVLEETTDYIVAMEMQIRALNAIISAVGSSSAPRPPTPEIGRDGEETHMLG	219
Bol028935	MGDNKKLISSSSSSTNTSIYDTRGNNSNHHHHPPSSSDEISQFLRHIFDRSSPLPSYYSPAMTTTASTAAIGVQGDPHADNPRSFVSTTPASKRAVDFSDVLIGSATAAAAGCYGFSGGGNNIAQGSSSGTRVSSSSIGASGNETDEYDCESEEGVEAVVDDELPSKSRNSSKRCRAAEVHNLSEKRRRSRINEKMKALQSLIPNSNKTDKASMLDEAIEYLKQLQLQVQMLTMRNGMNLHPLCLPGTSLHPLQLSQIRPPETTSDPLLNHSNQYASTSNAPEMITMPSAYTMEPSIRSNFGPFPHFTPPVEMSREGGLTHQRLNTNLTGEHVAFDGQHPEIKDRLT	347
Bol004968	MAPPKFRSSVVTVGTSHCGSNQSTNDHQVTHPQFPMSDRSKNVEQRLDTSSGGSSGCSKENESGRSVTISRRRKHVMDTDQESVSQSDVRLMSTDDQIMGNKSSQRSGSTRRSRAAEVHNLSERKRRDRINERMKALQELIPHCNRTDKASILDEAIDYLKSLQMQLQVMWMGRGMAAAAATPMMFPGVQSSQYINQMAMQSQMQQPQFPVMNRFVAQSHPCLVCQNPVMQLQMQAQNHILSEQLSRYMGGFPPMPATTQVQQQPMEETQIIKK	274
Bol020839	MNHHRHHFVPDFETDDDYVNANTNSSSSNLPRKPIIGEEEDGDLMELLWHNGQVVLQNQRPNTKKQPLSSSAAVKLHNGAPPPPLDHNLFIQEDEMSSWLHYPLRDDDFCSDLFFPAAPSSERQTSNQVTAARPPVPSTVRPPEPSSMRPPAPSPVRPPAPSSVKPAVRNFMNFSRLRGDFTGGNGRGESGPSIAKSTVRESAKVNPSATPASSAAREPDLTRRTDGADSRGAGDLGSKSAVDGGGAYTVGHNRKGKAVVTTERTSENLGASSSVASKSEIEPLETIVDERKRKEREEVGSTECRNEEAKQGRGSSSTKRSRAAEVHNLSERKRRDRINERMKALQELIPRCNKSDKASMLDEAIEYMKSLQLQIQMMSMGCGMMPMMYTGMQQYMPHM…	521
Bol031234	MGGESNNEGEMGLNHGHDPSMPLYAKADPYFSSSDWDPVVNGGGFSSSPYPSVVMDNPGMSCFTHYQSGSGYPDMPASLLPFGDCGGGQFLGSEKNGESVGRLMRAGESHDQVSDDGVSPTRKRRQAEAESQRNKKAVEAYQEDTQRGSDQSQKKHKDGQSKETMNKESSQSEEAPKENYIHMRARRGQATNSHSLAERVRREKISERMRLLQELVPGCNKITGKAVMLDEIINYVQSLQQQVEFLSMKLATVNPEVNIDIDRILPKDLLQSRDRNTPTLGLNPFTSFQGNISTTTNPQYNPLPQTTLESELQSLYQMGFVTNPSTMSSFSPSNGRLKPEL	341
Bol036767	MGGESNNEGEMGLNHGHDPSMPLYAKADPYFSSSDWDPVVNGGGFSSSPYPSVVMDNPGMSCFTHYQSGSGYPDMPASLLPFGDCGGGQFLGSEKNGESVGRLMRAGESHDQVSDDGVSPTRKRRQAEAESQRNKKAVEAYQEDTQRGSDQSQKKHKDGQSKETMNKESSQSEEAPKENYIHMRARRGQATNSHSLAERVRREKISERMRLLQELVPGCNKITGKAVMLDEIINYVQSLQQQVEFLSMKLATVNPEVNIDIDRILPKDLLQSRDRNTPTLGLNPFTSFQGNISTTTNPQYNPLPQTTLESELQSLYQMGFVTNPSTMSSFSPSNGRLKPEL	341
Bol022077	MGGENNEGEMKFKHVDDESGVSRVGVTSTDHFFSSVDWDPVVSGGGFSSSHYTSMVMDNPGMSCFPHYQTGSGYPDMPPSLLPFGDCVGGGPVLGSDKKGESVGRLIRAGESHQVSDDVVLGASPSRKRRQLEAESSQRNKKAVEEFLEEPQRGSDQSQKKHKNDQSKEKESSQSEEAPEKNYIHMRARRGQATNSHSLAERVRREKISERMRLLQELVPGCNKITGKAVMLDEIINYVQSLQQQVEFLSMKLATVNPELNIDIDRILAKDLMQSRDVSSTPTLGLNPFSGFQGTIPNVPTTTNPQYNPLHQASNSRLKPEL	322
Bol023974	MDVSEKDELRNGDDTTVNYVEPANNPPPDWRVSGSNPVSDSYPTENLISSSQMMETLWYDPANVQAVGYGGFNGGGNPSSSSSFRGNIDRSLEMGWSLPNLLPPKGGNGMFLPNASSFLPPSMAQFPADSGFIERAARFSLFSGGSFSDMMNQQQPLESVGLFLQGQCPSNEVNVVGVAHNDASAVMKETNKQNVPGSGNVSEDTQSSGGNGQKGGETSSKGFDSKKRKRNKQNAGADQSNRSQQSEEEPDNNNGGGDEKRNDEQSPNSQGNKTNSGKQQGKQASDPKDGYIHVRARRGQATNSHSLAERVRREKISERMKFLQDLVPGCNKVTGKAVMLDEIINYVQSLQRQVEFLSMKLATVNPQMDFNREGLLAKDALQLRAGTSSATPFPPNMPM…	479
Bol028627	MDVNEKEEFSGEKRNTSYDSADNHPSDWRIPGSNPVSAPFGSYSTENLITASCSPSQMMDSFGQTLWYDPTNLQAVGYGGFSGGHPSSSSSSCFRGNMDRSLEMGWSMPNLLPPKGNGLFLPNASSFLPPSMAQLPADSGFIERAARFSLFSDMVNQPLANPESVGLFLQGQCPSTEVNVGVAHNDASTAMKDPNVRSSEQASKPNVSEDTQSSGLKGGETSSKGFDSKKRKRNRQNSEADQSHKSEEEAENNGDKKRNDEQSPNSPGNKTNSGKQQGKQTSDPKDGYIHVRARRGQATNSHSLAERVRREKISERMKFLQDLVPGCNKVTGKAVMLDEIINYVQSLQRQVEFLSMKLATVNPQMDFNLEALLAKDVRELQLRGGSSSATPFPQNMPMV…	475
Bol036711	MMMMRGGERVKEFLRPFVDSREWDFCVIWKLGDDPSRFIEWVGCCCSGSYIDKNIKHEHVEEETQNTSSICRDEDNKHHIRSLACEALSRFPLFMPLYPGIHGEVVMSKSPKWLVNSGPGSKQDIFSTRVLVPVRDGLVELFSFIMKPVDESLVDLIISHCNTFFEPYPEQTLPFRIISKAEESMLMHKEEDVVMQNTIDDKKVAKENFKSKNLHSERKRRERINQRIYALRAVVPNVTKVLPENSFQMNKNGTLSDAVDYINQLLVEKQKLEDELRGINEIESRRIAAEEESAIANPQAEKVASRLNKIVNSEVNLEVHETGERGFLIRIAQEHKQDGFIRLMETVDSCGLEIIDVNFTRLDLRVMTVLNVKATKDGTTPENLRDLLIKMMMRTSENP…	408
Bol031270	MMRGVERVKEFLRPLVDSRDWDFCVIWKLGDDPSRFIEWVGCCCSGSYIDKNIKHENVEEEEEERQKMGSICRDEHNKHHIRSLACEALCRFPLFIPLYPGIHGEVVMSKSPKWLVNSGPGSKQDIFRTRVLVPVRDGLVELFSFTMPFTEQTLPCGEQAPCLMNNKEEDVVMQDLTKENFKSKNLHSERKRRERINQRIYALRALVPVITKMNKNGTLSDAVDYISELLVEKQKLEDELSGINEVECRAEEEAVIANPEAEKVSSKLNKNVNNEVNLEVHETGEGDFLIRVAQEHKQDGFKRLIEAVDSCGLEIINVNVTRLDLTVMTILNVKANKYGITREDLRDLLFKMIITSVAVSVKHST	365
Bol042692	MESNMQNLLEKLRPLVGARAWDYCVLWSLNEDQRFVKWMGCCCGGTQLIEEAGTEEFSFGGCRDVMFHHPRTKSCEFLAHLPSSISLDSGIYAETLLTNQTGWLTESSGPGFMQETICTRVLVPIPRGLVELFAARHVAEDQNVVDFVMGHCNMLMDETVTINMMAGDKVESKPYGMLLPGDIHQKGSSKEEEMMNLPSPYDISADQIRLNFLPQMNDYESQQHLKMKSDYDHHHQTLGYDLPENGNNMNPFNAVAEEGMSVMGEASLLVNEQQVGNDKEMNENATGSDCSDQIDDEDDPKRKKKTGKHTQAKNLHAERRRRKKLNDRLYALRSLVPRITKLDRASILGDAINYVKELQNELKELQDELEENSETEDGSNRQQGGMSLNGTVLTGFHQG…	568
Bol004758	MESTMQNLLEKLRPLVGARAWDYCVLWRLNEDQRFVKWIGCCCGGTQLIEENGTEEFSIEGCRDVMFHHPRTKSCEFLDHLPSSIPLDSGGIYAETLLTNQTGWLSESSEPGFMQETICTRVLIPIPGGLVELFATRHVAEDQNVVDFVMGNCNMLMDETVTINMMVADEVESKPYGMLCGDIHQKGSKDEEMMNLPLPYDISTDQMRVNFLPQMSEYEAQQHLKVKSDYHHQDLGYLPENGSKEMMGMNPFSTEDGMSVMGEPSLLVNEQKIANDKEMNENGTGSDCSDQIDDEDDQKYKKKTGKHSQAKNLLAERRRRKKLNDRLYALRSLVPRITKLDRASILGDAINYVKELQIEAKELQDELEENSETEDGANRQRGGVSLNGTVVTGFHPGIS…	568
Bol031376	MDFASSSLFTADFAYENELDLSSLITPSTFIPFQEPNPSIPTIHCAGAENDGRQRIRETTTTDEIITNEDVEPKNKKAKRREIERHRRQEVTSLFGNLRYILPSQYIKGKRSSSDHVQEAVNYIKDLEKKIKEISLKRDRIKRSLSHSSSTGECSIRSLESSYCSCDGDTHINVKVRTCLVGIEIVASCCFRQESCLSSILQLLVQEQCLDVVSCISSRLHPRFIHTIVCESKSMAEESPLVLVHRPPTMKYMDEPLTRYYRILTTHTSSDPLPVFLSRHASSVRAVVSIGRFKIDADFLSRLPSLQLIVCTSVGTDHVDLPECNRRGIAVTNAGGAYSEDVADYAVGLLISFLRRIPAADRYVRSGNWAKCGEFQLGIKLSGKRIGILGLGSIGSLIA…	554
Bol039524	MDPYQNPSPKGYQRQRPFGSAGEGGSSGGSDIPREIDDNKKKKKLLHRDIERQRRQEMATLFASLRSHLPLQYIKGKRAVSDHVNGAVNFIKDTETRIKELSARRDELSRETCHTYKSSPDPARTGSELGKSYPASVMVQPCVSGFEVAVSSNSSGPEALPLSRVLETLQELGLEVISCLTTRVNERLMHTIQVEVNSFGCLDLAWLQQKLVEELIL	217
Bol042236	MDPYQNSNPRGNQEHMPFGSAGDGGSGGSDIPQGTVDNKQKKKLLHRDIERQRRQEMATLFASLRDHLPLQYIKGKRAVSEHVGGAVNFIKDTETRIKELSARRDELIRETCYTSNPDLARTASELGNSVPASVMVQPCVSGFEVAVSSDSSGPQALPLSRVLEALQELGLEVISSLTTRVNERLIHTIRVEVNSFGCLNLAWLQQKLVEELIPSTGY	218
Bol029400	MDDCRERRRRCTKLRVSTDNNDMEKMMHREIERQRRQEMASLYASLRSLLPHHFIQSKRSTSDQVNEAANYITYLHKKIKELSSKRDELMLLSRGSFSDDSKDEMKMMNHVVVRHCLAGLEIVFSSRCCGGQPRLSSVLQVLSENGLCLLNAIYSIVDDRVIYTIQAEVNDMTLIDFRKLEESLIRMK	188
Bol042233	MASLYASLRSLLPLEFIQGKRSTSDQLNEAVNYINYLQRNIKDMSSKRDELMLLSGQSFESRNKQSRNDNSNHVVIRPCLVGVEIVFSVLQTPLSSVLHVLSEHGLYVLSCFSSNVNGRLIHTLQAEVDDLALVDFADLNVYLLRLP	147
Bol029137	MNGDGTWLHDAGEQSQAGNDNDESGSWVRNTEENWFNNPQPLHHGSQTILHNNNQNDFRFSGGFPSNPSENLLLLLQQSTDTSSQLQHFTLDPTPQEQQQQSFLATKACITSLLNVPTSNNNNPFDELGFSSGFFGQTHVNQTPNSMSFAGMSSPPENTAGVSNRFSPLEFTGVANGVFENRAKVLKPLDVLASSTSQPTLFQKRAAMRQSSSSKTCNSESSSEMRRSSYEPDIDDASTGIIDIISDEHNKGKKKGMPAKNLMAERRRRKKLNDRLYMLRSVVPKISKMDRASILGDAIDYLKELLQRINDLHTELESTAPPSSSSLNPLTPTTQTLSYRVKEELCPSSSFPSPRGEQARIEVKLREGKAVNIHMFCGRRPGLLLSTMRALDNLGLDVQ…	444
Bol031110	MVLDGNGGAVWLGGGGGGGGGERVHEEEDGAAHFKPMLEGGDWFSNQPQELHMLQSHHQDFRFLGGGFAFNPNDNLLLDSSSSCSPSQAFGLDMSHQPSFLAAANNKSCLLNVANPFDNNAFEFGSDSGFLGHIQAPMGFGSLMQLGNNNSTPLCGGGGGGGGGFTPLELEGFGSPASFVGSRAKVLKPLEVLASSGAQPTLFQKRAAMRQSSGMMRKLSDDGEMDETGVEVSGLNYESDELNESGKAAESVQNGGGGRGKKKGMPAKNLMAERRRRKKLNDRLYMLRSVVPKISKMDRASILGDAIDYLKELLQRINDLHNELESTPNGSLPPTSSSFHPLTPTPQTLSCRVKEELCPSSLPSPKGQQARVEVRLREGRAVNIHMFCGRRPGLLLDTM…	455
Bol032198	MALDGNGGAVWLNSSGEEEASWGGNQEHVGASSLSHFKAPMLESDWFSNQQQQHPQDLHVLQNQQEDFRFLGGFLFNPNDNLLLDSSSSQLFTLDTSQPSFLPSNNKSCLLSAPSDTNPFDNAFELGSDSGFLGQAFGSLTQGFTPLELQGFTSPAKVLKPLEVLASSSGGQPTLFQKRAAMRQSSETKFGNSETKLSDDGEIESVQSRGGKGKKKGLPAKNLMAERRRRKKLNDRLYMLRSIVPKISKMDRASILGDAIDYLKELLQRINDLHNELESTPTPPPPGSLPQTPQSLSCHVKEELCPSSLPSSKGQQARTWSFASYHEGLG	330
Bol008063	MELSTQMNVFEELLVPTKQETTDNYNYNSNINNLSFNGGFDHHQLFSNGWNIDYLCFNNEEEDENTLLYSSSFMDLISQPPPLLLHQTPPLPPPSSSSPPLISSTASTFDDPFLEALQEIIDSSSSSPPVMLPTSQEESFINHSSYPSPLVESDQSKSFSVRYCGGVVETTNKKKSKKLEGQPSKNLMAERRRRKRLNDRLSMLRSIVPNISKMDRTSILGDAIDYMKELLDKINKLQDEEQELGVSNSSHHSKLFGDIKDLNTNEPLVRNSPKFEVDRRDQDTRVEICCSPKPGLLLSTVNTLETLGLEIEQCVISCFSDFSLHASCSEAAQQRDFINSEDIKQALFRNAGYGGKCL	358
Bol030777	MANFENLSSEFQTIAMDIYSSMTQAADLNNNNNISSNLQFQTFPPFSTSLNSLFLHHRHPQQLHDLPGKYPGSDNNLSATSTLYHSSHNNVDETKKRKALLQPLSSSENSSVSDQLNINTTETGCSRRWKRLKKKNQEEEKEREVVHVRARRGQATDSHSLAERVRRGKINERLRCLQDIVPGCYKSMGMATMLDEIINYVQSLQNQVELLSMKLTAASSFYDFNSETDAVDSMQRAKAREAVEMGRQTRDGNPVLHLSAWSL	263
Bol026228	MANLSSDLQTYTVDDPITQLAELNNTLHQFQTMFAPPFSSSLDSLFFHHHQHQPLPDHFPGKSPENNFHQGVFIPSNIHNKNDDSSLDSKKRKTLMASMSTSENSVSDQTSSAQVSINGNVLTKNNSSRKGKRLKNIEDKKEREVVHVRAKRGQATDSHSLAERVRRGKINERLKCLQDIVPGCYKAMGMATMLDEIINYVQSLQNQVEFLSMKLTAASSYYDFNSEADAVDSMQKAKAREAVEMGQGRDGNAVFHSSSWTL	262
Bol039407	MFASPFSSSLDSLFFHYQQHQQFPEHFPGKSPENNGFHQGILLPNYNTHNNDDSSSGIDTKKRKTLMESVSTSENSVSDQTLSTSSAQVSTNGTKNSALRRGKRSKNREEEKERVVVHVSAKRGQATDSHSLAERVRRGKINERLKCLKDIVPGCYKAMGMATMLEEIINYVQSLQNQVEVLSMKLTAASLYYDFNSEADAVDSMQKAKAREAVEMGQGRDGSSVFHSSSWTL	233
Bol024986	MARYEPYNYNIGVNPSLPHINQTQELMTLDLPVSTTPSSFMIFSNGDLVDARHNNSHFSPNLLHGDLGRKDKKEESGSKRKRKRSEEEESINEDDVEKPRDVVHVRAKRGQATDSHSLAERVRREKINERLKCLQDLVPGCYKTMGMAVMLEVIIDYVRSLQNQIEFLSMKLSAASAYYDLNSLDIEPTDTFQGGNMYSAEEMEKILRESVGTQPPNFSSTLPF	224
Bol033090	MDNELFMNTELQPPPEIAAHFEQPSCSSPMLNWPLMNPNLSQYSPPQDCFTWEKSTEQQQKKGIFDSALSSLVSSPTPSNSNFSGCGGGDGFIIRELIGKLSNSSATPNRTTPLTEFSGDPGFAERAARFSCFGSRSFNGRTNSTLPVNNSKIVNSGKLTRVASTPALNSLVSPMVPAGEFSRKRKSVSKGKSKEIPLPTASPAPSFTKTAEGKGGKRRRQDEEKEDNTKAPEPPKDYIHVRARRGQATDSHSLAERVRREKIGERMKLLEDLVPGCNKVTGKALMLDEIINYVQSLQRQVEFLSMKLSSVNDTRLEFNVDALVSKDVMIPTSSNRLHEAGLQAESLSHHSYNNNSQLHTNVSSCNMMLQSPVNSLETSTLASSFTHLPTLTQFTDSIS…	408
Bol040072	MALEAVVYPQDPFSYISYKDYQFHDLYFQQEEDRDPLETKNNVKLGQEQRQGFESIYYNGNSGDNNDDYNYNDQKDLQLPRDDLPYGSIVDTENQPPTSVLATGEGRRKRRRTKSSKNKEEIENQRMTHIAVERNRRKQMNEYLAVLRSLMPPSYAQRGDQASVVGGAINYLKELEHHLQSMDPTVNTPATKEAGDGAGDLMNTIAASSSGPFSDFFAFPQYSRRPSSSSVAEGTAEIEVTMVESHANVKILAKKRPKQLLKLVASIQSLRLTVLHLNVTTRDDSVLYSISLKVEEGSQLNTVEDIAAAVNQILRRIEEDSSFR	324
Bol034895	MALEAVVYPQDPFSLISCKDFQFHDFYFQQEDNQDRLDTKNNIKLGQEQRQGLPRINYNGKSGDTFTNDDYNYNDQEEDLQWPRDDPLYGSALDQPPPSDVAAGGGRRKRRRRTKSSKNKEEIENQRMTHIAVERNRRKQMNDYLAVLRSLMPPSYAQRGDQASIVAGAINYLKELEHHLQSIEPPLKSATVPVATGSAAAAADQINTIAASSLGQFSEFFVFPQYSSRPSSSSVAEGMAEIEVTMVESHASVKILAKKRPKQLLKLAASIQNLKLTVLHLNVTTCDDSVLYSISLKVEEGSQLNTVEDIAAGMNQILRRIEEESS	326
Bol042423	MDKDYSAPNFLGESSGGNDDNNSGMIDYMFNRNLQQQKQSMPQQHQLSPSGFGATTPTFDKMSFAEVMQFADFGPKLALNQTRNQDDQETGMDPVYFLKFPVLNDKIKDHNHNQTHNLMSQEGGDCEENIGNVFLEEKGNQDEENDNNSVQLRFIGGEEEGDRENKNDTTKEVKSKKKRARTSKTSEEVESQRMTHIAVERNRRKQMNEHLRVLRSLMPGSYVQRGDQASIIGGAIEFVRELEQLLQCLESQKRRRILGETGNRQIGDMTTTMTSSSPITSVANPLISTGNVTELEGGGGGIREETAENKSCLADVEVKLLGFDAMIKILSRRRPGQLIKTIAALEDLHLSILHTNITTMEQTVLYSFNVKASKYKHVQITSETRFTAEDIASSIQEIF…	408
Bol008047	MMFQHKYPYGFSLMETSSSYEVLDYKMIVGSPPNPISFASSLATLSSSIAEQQSNSTDNLYSLQARGGFGEEPPRKKRRRRRTRSEQMIEEKENQRMNHIAVERNRRRQMNHFLSILKTMMPLSYSQRVRHQQRLSKFDIFCYTFYYQSDQASIIEGTINYLKKQEQLLQSFEAQLKPTKPNQPTNIFSDFFNFPQYSTAIPSSRRHHNGLAVVADVEVTMVEMHANIKVLTKTRPRLLLKMINEFDSLGLTIFHLNLTTSNNMSLFTFSVKVDEACRLTTTANEVADAVHEVVSRIHKEH	301
Bol028688	MAMDKDYSEPNFLGESSGGKDDTSAGMIDYMFNRNLQQENQSMTEQHQLSPSRFGATPTFDKMSFADVMQFADFGPKLALSQTRNEDDQETEPGMDPVYFLKFPVLNDKIEDHNQTNHLMSQEGGECEGNIGNVFLEEKENQEDENDNNSVQLRFIGGEEEEDRDNKNVTTKEVKSKRKRARTSKTSEEVESQRMTHIAVERNRRKQMNEHLRVLRSLMPGSYVQRGDQASIIGGAIEFVRELEQLLQCLESQKRRRILGETGNRHLGDMTTTTTTSSPITSVNNPQIITGNVTDSEGGGVLREETAENKSCLADVEVKLLGFDAMIKILSRRRPGQLIKTIAALEDLHLSILHTNITTMEQTVLYSFNVKITSETRFTAEEIASSIQEIFSFIHANTTM	400
Bol007664	MDNELFMNAGVLSHPSEMTSLSSSSPPAMLNWASMETHPLEQSITRNVPRDCFFGEKSTEQSIFGSALNSLVSPPPSESNFSGGGAGENYVTRELVGDLGNIGDIYGAPASFGNGFGSCYATPMMSSPPLDAFSGDSRFAERAARFSCLGSRSFNGRRTNGPVAETASINGEMTRVSSNSALKPPAGESSGESSRKRKAKSKEHSPSTASPSPNLSKEVEGKEDSDSKRSRKSQENGENTKSLDPYKDFIHVRARRGQATDSHSLAERVRREKISERMKLLQELVPGCNKVTGKALMLDEIINYVQSLQRQVEFLSMKLSSVNTRLDFNMDALMSKNIFPSSNNQQVPQLESSSHILLADHHSHTLQLNPNDSSNNIMNPMETSESRSFNSQLPTLTHL…	457
Bol043120	MDNELFMNTELPPPSKMAMHFEQPSPSSAMLNWALMDPNLARNSPPQDCFMWEKSTEQQQQSIFDSALSSLVSSPTPSNSNFSGGGGDGFIIRELIGKLGNIGNTSGDICGAPMNGNVSRSASCYATPMSSPPPMMNRTAPLTELSGDPGFAERAAKFSCFGSRSFNGRTNSGIPVNNGKIVNSGKLTRVSSTPALKALASPEFASASRPMIPAGDSPPKLPGEFSRKRKSISKGKSKENPLPAASPSPSFSKTAERKEVSEEKGGKRRREDEGDEEEGNKGTNDTKPPEPPKDYIHVRARRGQATDSHSLAERVRREKIGERMKLLQDLVPGCNKVTGKALMLDEIINYVQSLQRQVEFLSMKLSSVNDTRLEFNVDALVSKDAMISSSGSRVHESGL…	491
Bol004367	MSSRKSSRSRQSGSSRISDDQISDLVTKLQHLIPELRRRRSDKMSASKVLQETCNYIRNLHREVDDLSDRLSGFLASTDDNSAEAAIIRSLLDY	94
Bol033198	MSNRRSRQSSSALRISDDQMIDLVSKLCQLLPEIRERRRSDKVSASKVLHETCNYIRKLHREVDNLSDRLSQLLDAVDEDSHEASVIRSLLM	92
Bol021219	MSNRRSRQASSSSRISDDQITDLISKLRQSIPEIRQNRRSSTVSASKVLQETCNYIRNLHKEADDLSDRLSQLLETIDPNSPQAAIIRSLVNE	93
Bol026163	MSGRRSRSRQSSGISEDQINDLIIKLQQLLPELRNSRRSDKVSASRVLQETCSYIRNLHREVDDLSERLSELLANTDTAQAALIRSLLTQ	90
Bol034324	MSSSRRSRQASSSSRINDDQITELISKLRQSIPEIRQNRRSNTVSASKVLQETCNYIRNLNKEADDLSDRLSQLLETIDPNSPQAAVIRSLINE	94
Bol015965	MDSANLHQLQDQLQLVGSSSSSSSLDNNSHPSCYEASSVHQWSPGGISLNCVSLSHNFNNEMLNTRDENNNNNNNSTSECMSLSNIHNHSLIQQQDFPLQWTHNESSYHHHEGLHKIKEELSSATTSDHQQGMPRFTDMLNSPVITNYLKINEHKDYTEKLLLNTISSGFPINGDYSNSLPSSSSSSSPSSQSHRGSFSQIYPSVNISSLSESQRISNIPRPFDMNMQVLDGRLFEGNVLVPPLNSQEIRGNFTPFGLPFHHHLQQTLHHPSSSPSHQMEIYSNEPQASEGKRHNFVMAPKAGETASKKPRVESRSSCPPFKVRKEKLGDRIAALQQLVSPFGKTDTASVLMEAIGYIKFLQSQIETLSVPYMRASRNRPGKASQLGSIPQEGGEEETR…	443
Bol026645	MGDHHDFINSGSWWKVSSSSSTSSSMRASSIVSGGSDVFHEKVHHSLATDHHLQMIGLGLSSQSPVDQWNQPLLRGDSKAETSFGVMLQENLNLDATSNANAIQESDSSNHQALWGDTQINNSDFKPQLNMTSSNRGFFLENQFSPHGSSSTDSSTVTCQGFAVDNSLYGTATTPSSSSAMFHQGAGFNLPGSSDQQPSRNHQQPNLGYGNYDQMASTWFSRSSPPKPNSPLRFSNNATFWNPAATAGNVGPTHHVASSNFFPALQPPQIHAPIFDEQKSITKVPDSRSNEVKRGGADHPAAKRAKSEAPSPSPASKVRKEKMGDRIAALQQLVSPFGKTDAASVLSEAIEYIKFLHQQVSALSNPYMKSGASLQHQQMSDHHKELEVSEEPDLRSRGL…	428
Bol021100	MNRGVSESSPVLQQMMAAGNPNWWKESGDMRPPPLMGHQQGPLPPQMTNNNNYLRSRMMPTLLPHFLPYPSTSSSPSLPNNPNLSSWLESNDLPPQSWSLSQLLLGGLMMGEEERLEIMNHHIHHDGQQHHSFQGKMRLENWEEQVLSHQEASMGVVDIKQESIINNNNGHHLICSPNSPPNKSCVTTTTTTSLNSTDDNNNNNNNSMFDFSSNHNGLNFSEGRHTPPDQSSECNSLDIGGSTNKKPRLQPSPSSQSTLKVRKEKLGGRIAALHQLVSPFGKTDTASVLSEAIGYIRFLHSQIEALSHPYFSTTASGNMRHQQHLQGDRSCLFPEDPGQLVNNQCMKRRGASSSSTENQNANEEPKKDLRSRGLCLVPISCTLQVGSDNGANYWASALG…	404
Bol019601	MNRGVLESSPVQQLMAPGNPNWWNASGSMRPPQPLMGHQHGPLPPQMTPNNYVRPQMMPTLLPPFMPYPATSSSSSSSPSLPNNPNLSSWLESNDLPPESWSLSQLLLGGLMMGEDERLEMMNHHNHHVEQQHHNFQGKMGLENWEEQVLSHQQASMGVDDIKQESNINNSNGYLTPSPNSPPNKSCVSTITTTSLNSNDDNNNNNNNNSSSMLDFSSIHNGLNLSEGRHIPPDRSSECNSLEIGGSTKKKPRLQPSPSSQSTLKVRKEKLGGRIAALHQLVSPFGKTDTASVLSEAIGYIRFLQSQIEALSHPYFGTTASGNMRHQQLLLGDRNCLFPEDPGQLLNDQCMKRREASFSSTETQNANEEPKKDLRSRGLCLVPISCTLQVGSDNGADYW…	409
Bol044819	MTNRRVLERSPVRNLTAARNQNWWNKVSGGLMPPPPPQLPPCTASYHLLPSLLPSYFPSPTSSSSSLPPFRNPNLCSWLHNNDDLPLDQPWSHSKLLLGGLMMGDEERMEMMNHYHHQNQQHSYQEKKLENWEEQNLSHEASIKQEISNNNGYMINKSCVTTTTIHNFNEDSNNSNINGLNFSECNSSEISGSCFANKKPKLQVPSLRPSSQSILKVRKEKLGGRIAALHQLVSPYGKTDTASVLSEAIGYIRFLHSQVEVLSVPYFGTPSRNNMMHQHARGDMNGLFPQDPGQLVSEYCMKRSNGVSSSSTNKPNLNEETKKDLKSRGLCLVPISCTLQVGSYNGTDYWAPAFGISFQ	359
Bol008450	MDVFVDGELESLLGMFNFDQCSSSKEEKPQDEMLSLSSLYNGHLHHHHQNDVLSSDQHAFLIPDMFPFGVMPGGNLPTMLDSWDQNHFQETATLKRKLLNVENPHNTNSNCDVTRHELVKPKKKQRVNQESNTADESNTNWRDGQSQSNSSDDEKASVTSVKGKTRATKGTATDPQSLYARKRREKINERLKTLQNLVPNGTKVDISTMLEEAVHYVKFLQLQIKLLSSDELWMYAPLAYNGLDMGFHHNLLSRLM	256
Bol019337	MEAMGEWSTGLGGMYTDEADFMNQLLASYDQPCGVSSPETTAPAAAYHPQNAHLTGGFCFSQESSSYSAGHSGYYAVMPPREENNNGMEDVTINTNLYLVGEEMCECEVAEYSAKSLLPLKTVEENQDDNKRSLETEDDQKLFNACESSKKRSRAITTDKNKRASKTRKTKKIMEMSDDNNNCGGEVQTEKAGGKRNTKALKIQKTCYSDDEANGGDTSSCKEGGEDCKALNLNGKTRASRGAATDPQSLYARKRRERINERLKILQNLVPNGTKVDISTMLEEAVQYVKFLQLQIKLLSSDDLWMYAPIAYNGMDIGLDMKLNSLI	327
Bol013615	MEAMGEWSNNLGGMYTYATEETDFMNQLLASYDHPGTGSSSGTAGGDQQGLYWSLGSNHNHLTVMPEASSFGFSGESSSYSVGNRGYYAAVPPAVEENNHGSMGFRMEDVTINTNSYLVGEETSECDVEKYSSGKTLLPLETVVENHDDGESMLQSETTTDHHRSLTGSKKRSRATSTDKNKRSKVGKRGQKGIEMTCDNNNRGEEEEGEKVKRRKSGAMMSRQNSSTTFCSEEESQCPSQDVGGEEDEDASKALNLNGKTRASRGAATDPQSLYARKRRERINERLRILQNLVPNGTKVDISTMLEEAVHYVKFLQLQIKLLSSDDQWMYAPIAFNGMDIGLNLPR	347
Bol033841	MEAMGEWSSSLGGMYTYATEEADFMNQLLASYDHPGTGSASGTTGGDHHGLYWSLGSHHNHLTLMPEASSFCFSGESSSYSVGNSGYYAVVPPSVEENNNVPMDFGLEDATINTNSYLVGEETSECDVEKYSSGKTLFPLETVVENHNEEESILQSEISVTTTDQHQKSLTGSKKRSRATSADKNKRTKVSKRGQKNIEMRDDTNNGEEDEGEKVKKRKSGTMMSRQNSSTTFCSEEESQCPSQDDGEEDEEDASKALNLNGKTRASRGAATDPQSLYARKRRERINERLRILQNLVPNGTKVDISTMLEEAVHYVKFLQLQIKLLSSDDLWMYAPIAFNGMDIGLNSPR	350
Bol005247	MGDGNMNSVPSYASASSFDALFPPCAKLPFHGVELQPSSVCPKNFVVFDQTYDRSQVMYHPELTPRLVNSGLASSFHNEYVAGSYGNYGRQEVSSSSSHQEDPNEIDALLSTDEDDDESEDGGDSEEVSTTARESLREYGNTSAESSCSSYGYSSRRKQSVSGSASSSNNDGKGRRKMKKMMGVLRRIVPGGEEMNTASVLDEAVQYLKSLKLEAQKLGVGHFSNQS	227
Bol008546	MCFVGNKKGNRALKEIGTFMMTTCFIANYQSVQVSQNNQYPHFSDEMGDGNMNFPYASSSFDDLFPPCAKLPFHGVELQPSPVCPKNFVIFDQTYDHSQVMYHPDLTPRLVNSGLASTFQNEYAGGSYGYNYGQEVYGNYGGQEVVSSSYQEDPNEIDALLSTDEDDEGEEDGGDSGEVRTARNASRDYGNTSAESCCSSYGYNSSRRKQSSSASAASSSNNDGKGGRKKKMKKMMGMLRKIVPGGEEMNTASVLDEAVQYLKSLKLEAQKLGVGHFSNQS	281
Bol010744	MSGSKADAAAIAPIVMMEPHHLLMNWNKPIDLITQENSFNHNPHFMVDPPSETLSHFQPPPTVFSDHGGGEEAEDEEGEEEMDEMKEMQYAIAAMQPVDIDPATVPKPNRRNVRVSEDPQTVVARRRRERISEKIRILKRMVPGGAKMDTASMLDEAIRYTKFLKRQVRLLQPHTQLGAPMSDPSCLCYYHNSDT	195
Bol019239	MDSDIMNMMMQHMENLPEFYNTNPSLIDHTNNTYPYPLLFNSNHNHSDSMTHEPGFRYGSGLHASPAYSSILHDKRHNISNTDNTNMAAMREMIFRIAMMQPIHIDPEAVKQPKRRNVRISKDPQSVAARHRRERISERIRILQRLVPGGTKMDTASMLDEAIHYVKFLKKQVQSLEEQAVVNGGGVAMKGCGAMGTTHQMVGNAHILR	209
Bol008094	MDSDIMNMMQQMEKLPEFCNTNPSFIDHNNNNNTYPFLFNSNHNHPDSMTYEPGFRYGSGLLTNPSSLSPNTAYSSVLHDKRNNSANMAAMREMIFRIAVMQPIHIDPEAVKPPKRRNVRISKDPQSVAARHRRERISERIRILQRLVPGGTKMDTASMLDEAIHYVKFLKKQVQSLEGQAVVNSGGGGRVLVGGGGVTGAVSGGGGGGVVMKGCGTMGTHQMVGNAQILR	231
Bol036944	MSSTDCLSHFFNWDPPIQLRDCFIPDMDMITPETDSLFFQSQPPMQFHQPLFQEEAPSQNLIELTDLDSFCDQFLPLQETYLPYPKAEIFDETYNFDSFLPTPKRQKIVNSSYHCNTHTHFPNSNLDFLPEASVFPEFRVPDFPLVFKAGLGDQDGAKKPKLSSQSMAARERRRRIAEKTHELTKLIPGGQKLNTAEMFQAAAKYVKFLQSQVGILQMMQTTKKAITSLQKQHYKLIETLIVLSDEVVVNLQTQGITDVEIETQFLLESQAVQEKLSTKELCLVPSEMVRDLTSEESIWRNPKISREINKLLSTDLAN	318
Bol037841	MSSMDCLSHFFNWDQPIQLQDCFIPDMDMIIPETASFFFQSQPQLQFDQPLFQEEAPSQSLLELTHFDAFCDQFLPSQEIFLPYPKAETFDESHNMDSLLPTSKRQKLFNSSYHWNTHNHFPSPNIDFVPEASIFPEFTVPDFTLVFEAGRGDQEGTKKPTLSSQSIAARERRRRIADKTQELTKLIPGGQKLNTAEMFQAAAKYVKFLQSQVGILQMMQTAKKTQGISDAEIETQVLLGSQAIQEKLSTEEVCLVPCQMVRELTSEESILEKP	274
Bol027391	MSSMDCLSHFFDWDQPIQLQDCFIPDADTTILETDKLTDLDYLCDQFLPPQETCLPYPKTEIFDETHDLNSFLPAPKLQKLVNSSYQCHNHNHFSSPNPNFFNYYDELDLAPEASIFPELQAPDFPLEFKVGRGDEYRSHGTKKPTLSSQSIAARERRRRIAEKTHELTKLIPGGQKLNTAEMFQAAAKYVKFLQSQVGILQMMQTAKKTHTSDVEIETRFLLGSQAIQEKLSTDEVCLVPCEMVRDLASEESIWRNPMIFREINKLLSTDLAN	274
Bol038368	MEGLESVYAQAMYGMNRQNKITEHQGSDLIWGGNELIPRELCSSSFSSHQLINPNLGSCFMSDLGVIDEIQHQQHVGNRAASIDPSSLECLLSATTNTSTEDDEGISALFSDCQTLWSFGGGISSAESENREITTDTTTKPKSLKRNRDETGSHFRLVHHPQDDTEKGSFKLIYDENQTKSKKPRTEKGGGSSNISFGHSASLSDNAEPDAEAIAQMKEMIYRAAAFRPVNFGLETVEKPKRKNVKISTDPQTVAARQRRERISEKIRVLQTLVPGGTKMDTASMLDEAANYLKFLRAQVKALENLRPKLDPTNLSFSSPLFHPSFLPMQNPNQI	335
Bol014189	MSALWLPEASTASATAPAPAGFNQETLQQRLQALIEGTNEGWTYAIFWQPSYDFSGASVLGWGDGYYKGEEDKGKPKQRSIPLPFSTPADQEYRKKVLRELNSLISGGGGSVDEAVDEEVTDTEWFFLVSMTQSFASGAGLAGKALSTANVVWVSGSDKLSGSSCERAKQGGVFGMQTIACIPSANGVVELGSTEQIPPSSDLMSKVRILFNFDVGAADLPGPNWNLDPTQGENDPSIWINDPIGAPEPGKGQLFSKFTQFENGGSSSTITGNPNPDSTPSPVHSQTQNQKINNNFSPEMNFSKSSTTLVKPRPREILSFGNDGRRSSMNPDPIQFENKRKNSLGLIDDKVLSFGGGGESDHSDLEASIVKEIPEKRPKKRGRKPANGREEPLNHVEAE…	568
Bol008483	MNDYLLNESAPTEDNASTAMEAFIRTNHSSLWPQPPVPTPSLPSLSQFNEDTLQQRLQALIESAGEKWTYAIFWQISHDFESPTGDNAVVLGWGDGYYKGEEDKEKKKKSSNSNPAEQEHRKRVIRELNSLISGGGVGVSDDSNDEEVTDTEWFFLVSMTQSFANGVGLPGESFLNSRVIWLSGSGALTGSGCERASQGQIYGLQTMVCIAAENGVVELGSSEAISQSSDLMDKVNSLFNSNNGNGGEASSWGFGLNPDQGENDPALWITEPAIEPVQSGSHKLEKNESSVENPRKNPQNPFLVEQDFNFQAGSSKMMKPSETLSFTAEESNKRKSPVSKGSNNEEGMLSFSTVVRSTAKSGESDHSDLEASVVKEAIVVEPEKKPRKRGRKPANGREE…	578
Bol032146	MDSLNTNVTASMIDALMSSPSSGFWPPLSPANPSPDSALQKRLQAVLNGTHEAWTYAIFWTPSYYDYSGESVLKWGDGIYKGEEADNTRRKRRRMTVAEREHWSIILPELSSMTSDEDLPVIDGEDDVEASDTEWFYMVSMTVSFGSETGLPGKAFATYKPVWVTGSDHILASGCERAKKGGDSGLQTIVCIPLDNGVLELGSTVEIQQNPDLFNKIRVVFSFEGSRDFSGDPNSNSFQPFSTHLENDGGPSTVTVNANRYPNPVYPQTVNYATSPLERALHSPNRNYPDQIPIDDGELLHSTGDIDGSDHSDIEATVVPENKQKKKRGRKLANGRKEPLNHVQAERLRREKLNQRFYALRATVPNVSKMDKASLLGDAISYIKELKSRAENAESERNA…	507
Bol032147	MDHLNTNVTASMIEALMNSPSSDSWPPLSPANPSPDSALQKRLQAVLNGTHEAWTYAIFWTPSYYDFSGDSVLKWGDGIYKGQEADKARRRRRTVAENEHRSTILRELSSMISDEALLVMEDEDDVEVSDPSWFYLTSITVSFGSWSVLPGKAFATYKPVWVTGSDHIMGSGCDRAKKGGDLGLQTIVCIPLDNGVLELGSTAEIQQTPDLLNKIRVVFSFEGSRDFSGDPNSKSFPLFSTQLDNGGGSSTVTFSPYPGPFYPQILNSLSQEINFDMLEGNHSGEIHSANWDAYPGQIQNDDGHIDDFVHSDIEATVVRDNKRKKKRGRKLANGRKEPLNHVQAERLRREKLNMRFYALRATVPNVSKMDKASLQGDAICYINELKSRAESAESKKNAI…	509
Bol015710	MQSTHSGGGEGGGGGDVSRGGLSRIRSAPATWIETLLEDDEEDDLKPNLCLTELLTGNSAGLTSPDTFEFPSSVEQGLYNHQSGFYRQNSSPTDFLSGSGAATDGFLSNFGIPANYDYLPPNVNISPGSKRSREIEAQFSSQMKEEQMSSGVSGMMDMNMDKLLDDSVPFRVRAKRGCATHPRSIAERMRRTRISDRIRRLQELVPNMDKQTNTADMLEEAVEYVKALQCQIQELTEQQKRCGCKPKEEQ	250
Bol031978	MQSTHDGGGKGGGGEVSRGGLSRIRSAPANWIETLLQDDEEDDLKPNLCLTELLTGNSSGITSRNSFEFPSAVDQGLSTNQGGFHRQNSSPANFLGGSAAGSDGFFSNFGIPANYDYLPPPNVDISPASKRSREFSSQLKEEQMSGGVSGMMEDKLLEDSVPFRVRAKRGCATHPRSIAERVRRTRISDRIRRLQELVPNMDKQTNTADMLDEALQYVKALESQIQELTEQQKRCRCKNEEN	242
Bol004843	MDSNTQNHLYDPNHVSSSSGSGLLRFRSAPSSVLAASVDDNDETVFNSNEFENKSPASYAASPPPQQEPSSFLGLPPHYPKQSNGMMMMNTIGLDQFLSMNNHHHTRPAESHLLRQSSSPAGMFTNLSDQNGYGYVGEEEEEEESPSLPNGLRRHSSLSSRPPSSLGMFSQIPEIDSESVQFSHWNDPSSFIDNLSSLKRETENDGKLFHGAQIMSHRLSLAKSASDVGSVDKYLQLQDSVPCKVRAKRGCATHPRSIAERVRRTKISERMRKLQELVPNMDKQTNTSDMLDLAVDYIKDLQRQYKILNENRANCKCVNKEKNLI	325
Bol016780	MSIQFNMTNAQEGFMWGISSSDDSGGGCRRIDKQLPLPQPSLLLENPISMDKKGAKGKKRTKRNGKNHVEDSPDHEIHIWTERERRKKMRDMFSKLHALLPQLPPKADKSTIVDEAVSSIKSLEQTLQKLQMKKLEKLQYSSASNTTTSPTTLLTPISHHSQILPVGAAPADCYSREAFLADQISSSITNLPYPCNDPTDAFDIWSSRNVVLNICGNEAFFNICCPKDKSGVFSNICYLFEKYNIEVVFANVSSNVYRSTYVIQAQVSPSYENQLLGDGFGVGDIFKQAANELALYFSSP	300
Bol044732	MDEDFFLTDFSLEDIDFDFNIYEETNVSPVEASIHTERAQFIEHQVPLNYLNEKPKPVVKINNKPRVISFDFSSNVSSSPAREDIIMDQLARRGSKRKSCSTAKRSPVFAKEHVIAERKRREKLSEKFIALSALLPGLKKADKITVLDDAISRLKQLQEQIRKLKEEKEATRHMESMILVKKSKVFFDEGTFLSSSSSSDHEQFGQPLPEIEAKVSQNEVLIRIHCEKSKGRMIDILNTIENFQLRVENSIVLPFGDSILDITILAQMGKDFSVSALEDFVRNLRLAMV	289
Bol045681	MERFQGHINPCFLDQNADGRSLEAQSFAFKEEEEEESMQDTVPFLQMLQSEEDPLPFTSFKELLSLQNLHNHWELDSYLSHNETYPVSTTSMEVTRQALSSQELPFSRQQDMTVPSSSSTPNSRRKRKIISNNPPEVTRGKRRKTKPSKDIEEIENQRINHIAVERNRRRQMNEHISSLRSLLPPSYIQRGDQASIVGGAINYAKVLEQVIKSLELQKRTKQSSVVENRVTCVPRIEATLIQNHVNLKVECRKKQGQLLKGIVSLEKLRLTVLHLNISSLSCSSVSYCFNLKMEDDCKLESAEEITKVAHQIFDT	315
Bol018249	MVSPENANWISDLIDADYGSFAIQGPGFSWPVHQPLAVSSNSSAGVDGSAGNSEASKEPGPKKRARCESSSATSSKACREKQRRDRLNDKFMELSVILEPGNPPKTDKAAILVDAVRMVTQLRVEAQKLKDTNSSLQDKIKELKTEKNELRDEKQRLKTEKEKLEQQLKAMNAPQPSFFPAPPMMPTAFASAAQGQAPGNKMVPFISYPGVAMWQFMPPASVDTSQDHVLRPPVA	235
Bol038888	MVSPENANWISELIDADYGSFTIQGPGFSWPVHQQPIGVSSVGVDGSAGNSEATKEPVSKKRARCDSSSATSSKACREKQRRDRLNDKFTELSVILEPGNPPKTDKAAILVDAVRMVTQLRGEAQKLKDSNSSLQGKINELKTEKNELRDEKQRLKTEKEKLEQQLKAMNAPPQPSFFPGPPMMPTAFASAQGQAPGNKMVPVISYPGVAMWQFMPPASVDTSQDHVLRPPVA	233
Bol027942	MVPSENGNWICDLIDADYGGSFTIQGPGFSWPLHQPIGVSSNNSSVGVDGSAGSSEASKDPPVSRKRSRCESSSATNSKACREKQRRDRLNEKFMELSAILEPGHPPKTDKAAILVDAVRMVTQLRGKAQKLKDSNSSLQDKIKELKTEKNELRDEKQRLKTEKEKLEQQLKAVNAPPQPSFFPAPPMMPTAFASGPSQGQAPGNKMVPFISYPGVAMWQFMPPASLDTSQDHVLRPPVA	240
Bol009938	MYPSLDDEDFVSDFFCFDQRNGAELDDYTQFGVDLQPDQAGTFPDFGSYGVNLQSDPEQVFSIGDLTSYGGVLTQEPGQFRNFGGPNDCGTVQEDEVVVNSSSSGGAVKQEQEHVDEECSRKRGRTGSCVRPGGTKACRERLRREKLNDKFMDLSSVLEPGRTPKTDKPAILDDAIRVLNQLRDEAHELEETNQKLLEEIKSLKAEKNELREEKQALKAEKEKTEQQLKSMMVPSTGFMPQIPAPFNQNKMAVYPSYGYMPMWHYLPQSVRDTSRDQELRPPAA	284
Bol028759	MMYQSNEDDDDLLASLCFDQSNGGEDPYGFIQTDQETLFPEFDVNLLPEEEQVCNIGDQFDAFSGNLDSNGLGPFGGSSQLDLGTHQVCSFRGTATHVQQGQACCPVVEINSSSSVEIVKEEFEEECSRKRGRTGPCRKPGTKACREKKRRELLNDKFMDLSSVLEPTRTPKTDKPAILDDAIRVVNQLRGEAHELKETNQKLLEEIKSLKAEKNELREEKMVLKSDKEKMEQQMRSMAAVPSPGFMPSHPTGFHQNKMAVYGSYGYYPNMPMMPYLLPPSQRDTSQDQNNCSKAA	296
Bol019541	MESEFQQHHFLLHDHQHQRPPRTSGLVRYQSAPSSYFSSFGESIEEFLDRPTSPETERILSGFLQTTDTSNNVDSFLHHTFSETENKPPEVKTEEETVVDDIPPTATAMEVVEMAPPVSTGYASVVRSLGQNKRPRDDRTPANNLARHNSSPAGLFSSIDVETAYAAVMKNMGGFGVMNMSNSTEASSLTPRSKLPPPSMGSIPEVDDVKPVFSSRLPPRTLSGGFNQGSASSKRMAIARTQSGGLDQYKTKDEDSSASRRPPLAHHMSLPKSLSDIEQLLSDSIPCKIRAKRGCATHPRSIAERVRRTKISERMRKLQDLVPNMDTQTNTADMLDLAVQYIKDLQEQVKRAGQDVDALVRETRSRSMRSCVPGRDLCIEVWVRSLVRVEHSEVEKRS	398
Bol036734	MDPGGMMNEAGAYNRAEIWPYPINGGATVNTSMRSGVSFGGPNLVHQFSDSNLISNTNCNDPARMSHALSQAVVAGIAGARKRRDAAEDNKVVSGSDGHDANDGDSKKQKTTGCEDEVETGTLDQKKQLLPEPPKDYIHVRARRGQATDSHSLAERARREKISERMKILQDLVPGCNKVIGKALVLDEIINYIQSLQRQVEFLSMKLEAVNSRMTPGIEVFPPKEFDQQTFENQGMQFGAQATREYSRGASPEWLHMQVGGGFERS	266
Bol028711	MEKQTLKYLPLGQSDPFGNVIGNGNEGTIGDLLGRFRNCPQESFSAGIRFPPYPGQFGSDRDSNKSSLLDPDSDRVQTPKPNPRKRKSIPVGNGKDSPASSSLTASHSKVSGENVGSKDGKRSKHDEAGSSKNVIDKCDDSKGDNKDDAKPTKDYIHVRARRGQATDSHSLAERARREKISERMTMLQDLVPGCNRITGKAVMLDEIINYVQSLQRQVEFLSMKLATVNPRMEFNANAALSTEMIQQGESLTQSLYAMACSEQRLPSGGYYSLAKNMPRFSDTHFPSSDGFGQTETQGFWENDLQSIVQMGFGDIQQQQSNNNCPEPTLQMKLEP	335
Bol037308	MENQSIKYVALGQSDPFGNNVNEGTIGDLLVGRFCNPQETISPYPAGNLRFPPYPGQFGSQDSNKSSLLDPDLDRVQTAKPNSRKRKLIPSASASGGNGKESPASSSLTASNSKVSGEIVGSKRSKQDEAGSSKKDDGNKDDAKPPEPPKDYIHVRARRGQATDSHSLAERARREKISERMTLLQDLVPGCNRITGKAVMLDEIINYVQSLQRQVEFLSMKLATINPRMEFNPSAALSTEMVQPGEALTQSLYSMACSEQRLPSAYYSLAKNMPRFSDTQFPSSDAFVQAETQGFWDNDLQSIVQMGFGDVQQQSNNNSCSEPTLQMKLEP	331
Bol030354	MAEEFQATAAICGSGGGAWWNSPRSVMSPSDHLLSPCFGQREADSDSGGSTVSIDSTLQMMGLGFSSNSSSDWNQTVLQEDLNSSFRSSQDHYHGQGFLSTTSSPYLLNPACSSSSSPSPPSSSLLQTFYDPEPSQYRFLSTTSCSINNPQLSWASSKTSPHHQAAYGIINNFSNSTNSRPFWSSSSTTNLNNTPHNSFVTTSQIIPTRLEDKTKNQKTKGQSESLKRAKDNDSASKKQRISTPSPLPTFKVRKENLRDQITSLQQLVSPFGKTDTASVLQESIEYIKFLHDQVTVLSTPYMKQGASVQQQHQKSGKSQDGNENLELRAHGLCLVPISSTFPVANETTADFWTPTFGGNSFRYSR	365
Bol013766	MGDEFQATAAICGSGGGAWWSSPRSVMSPSDHFLSPCFGATITSDDFGCQENNIKSRNTCKDNNIISGQREADSDSGGSTVTIDSTLQMMGLGFSSNSSSDWNHTILQEDLNSSFLRSSQDHGQGFLSTTASPYLLNPACSSSSSTSSSSSLLRTFYDPEPNPYSFVSTTSCSLNNLHASWANNNINPNHQASHGLINSFSANTNSLPFWNSSLTTNLNNTTQNSYVTTPLIIPPRGDDKTKKTRGQSESLKRGKYNEPASKKQRVTTPSPLPNFKVRKENLRDQITSLQQLVSPFGKTDTASVLQEAIEYIKFLHDQVTVLSTPYMKQGAPIHQQQQDGNDNQELRAHGLCLVPISSTFPVANETTADFWTPTFGGNNFR	381
Bol018836	MGDHHDFINSGSWWKVSSSSSISSSSSMRANSIESGGSAAFHDKLHHSLATDHHLQMIGLGLSSQSHVDQWNQSLLRGDSKAETSFGVMLQENINLDATSNANANTTSYQLQESDPSHHQALWRDPRINNSDFKPQLNMTSSNNRGFFLDHQFSPHGSSSTDSSTVTCQGFSSDNPSNTLYGPTATTPNSSSAMFHHHHHHQAAGFNMPGSSDQQPSRTHQASNLGYSQFGSSTGNYDQTALRFSNNATFWNPTAAGNVGPTHHDASSNYFPALQPPQIHAPSFDEQPKGMSEIKDSSSSEVKRVGGDQPAAKRAKSEATSPSPPLKVKKEKMSDRIAALQQLVSPFGKTDQASVLSEAIEYIKFLHQQVSALSNPYMNSGASLQHQQSDHPKELEVSK…	437
Bol028410	MTEEFETVGVRTGPWWSFPNGMFSGLSQPHSTEISIDIGGFEWQNIDNIDAETYDKSYTSTLSSNTNLDSTSQVNAWNQYNHREEERFDPISSFLEGLFDNSELSVPSVKPELLESFHFFEDVFLNESRTVSVFDHEIGDKHEEENQAWKSLITCKRTSEKTKDLEDIESLPPLKRPRLETPTQFPSFKVRKEKLGDRITALQQLVSPFGKTDTASVLHDAIEYIKFLREQITVSSNPQLNSKGSGEQKQMSYNGTHAEDSSPRQDLRSRGLCLMPISSTFSTSPLHFGLI	291
Bol032629	MAGTWWSSPINTATSVFSGYSLPRPTESSLDITDFGWQNFDNKTNDHNDDFMNMHNSFFEGLFDPNEQLLADSWPKTTISAKSELLESFPFLDNIFLIDSEAHDQIKDHKSRMDTLSPLPSFKVRKEKLGDRVTALQQLVSPFGKTDTASVLNEAVEYIKFLQEQVTVLSNPDQNTRGSVQQQQCSDKKSISSSQEEEECSSRRHLDLASRGLCLMPISASYPVAAAAASAAEMNTSDFWNLTFAMNL	248
Bol010751	MSLTMDDDGVEAPRGRSRRRNSLLSKQLAVAVKSVQWSYAIFWSSSPTQSGVLEWGEGCYNGEMKKRKKRYEVHYKHVLQRSNQLRKLYLCMREGDSTNTISTTHDDGYHNCNSTTSMLLSPDDLSDEEWYYVVSMSYVFSPSQCLPGRALATGETIWLCNAQYADSKLFSRSLLARSASIQTVVCFPYLGGVIELGVTELISEDPSLLQHIKSCLLETSKPDCPSNNFSAHQYNADDDKKNQMKIKISEVNSALQENPQIQFGISDLMLDEDLHYKRTVSTLLKYAADKSKMKNSHHRQPELVSSNSGSSFLRWKQPSSNLLLKHSNSQNVLRKILHDVPLMHSVDTKTLSTNKMFGLNQDDPSVKRKENEKFSVLRAMVPTVNEVDKEEILNNTIKY…	994
Bol011507	MAGGVEAASGRNKRKNNLLRKQLAVALRSVQWSYAIFWSSSLTQPGVLEWEEGCYNGDIKKRKKSYEAAHYKYALQRSNQLRKLYLCMLEGDSNTTISTTHDVDDYGDDEEHNCNSATSMMLSPDDLSDEEWYYIVSMSYVFSPSQCLPGRALVTGETIWLCNAQYADNKLFSRSLLARISEDHSLLQHIKSCLLETSKPDCASYNFSARQASDDEKNQTKIKTSDGNSNSVLQENHQIQSDEDVHYKRTVSTLVKYSADKDIHHLQPDLVSSNVGSSFLRWKQREQPNSILFQEHSNLQTLSQNVLRKILQEVPLMHSLDTKRTLPSKTLGLNQDDPWDTRKENEKFSVLKAMVPTVNQVDKEEILNNTIKYLQELEERVEELESCMGSVNFVERQRK…	518
Bol027800	MWCSLLIWEECYNETSVSGNENVQLLTNRMMLNNRIILVGEGLVGRAAFTGHHQWILAADSFNRGGVHPPEVINEMLLQFSAGIQTVAVIPVVPHGVVQLGSSLPIMENLGFVNEVKGLILQLGCVPGALLSESYTTYEPPAADFIGVPVSGLIMPSQRHKILQSSAAFFNSTASPSDHQTFEEASCNLVDEHLKQGEGWQNPDAWLNQNLSCMSNVVQCEDSSSKQRSEDLFDMLGLDDDRNRGWGMRTEQLTRELSDFGIIQETDHLLDAVVSGACSSSTKQISSDETSESCKTTMTKVSNSSVTTTPSHNSPQGGLYNEKKPVGPPPSSALYGSQISSWVEQAHSLKREGTPKVNETAKPAASNRKRLKPGENPRPRPKDRQMIQDRVKELREIIP…	574
Bol026445	MACGSMIASSLDPERKQSGGLRTKQAGRGSCRGMREKEAMGVLLREALSSICVNNQWSYAVFWKIGCQNSSLLIWEECYNETASNENVQLLTNRMMLNNRIILVGEGLVGRAAFTGHHQWLLANTFNRDVHPPEVINEMLLQFSAGIQTVAVFPVVPHGVVQLGSSLPIMENLGFVNDVKGLILQLGCVPGALLSENYTTYEPAADFIGVPVSGLMPSQGHKILQSSAFVAETSKPHFNSTGSSDHRNDEPFNYVDEQNTTGYLAAEEVVAVPVPPPSNPDAWLNQNFSCMYNVDASEQQDSGSKRSDDLFDMLGLDDNKKNKGGCENNSWGVSEMRRELSDFRIIQDSEFGYELSGADHLLDAVVSGACSSTKQISDETSESCKTSSVTTPSHSSPQG…	659
Bol008270	MGSTSQEILRSLCSNTDWKYAVFWKLNHRSRMVLTLEDAYYDNHRHNDSLKNMHGAHDPLGLALAKMAYHVYSLGEGIVGHVAVSGEHQWLFPEYYDNYHSVSEFHNVWESQISAGIKTVLVVAVGPCGVVQLGSLRKIDEDVTLVNHIKHMFLALKDPLADHAANLMQYNMNNSSCLPKLPSECLHVEAFSNCSGEVGKAMEVEESSFLTQYPSLHPYLKNHALNNTSSSALAIEAERLITDQSYPGLDSSTFHNLSEPMPERRCESSRFDALISSGYTFPGSELLEALGSGFKQTSRGLEELVKSEHGSATRPTDDNMSHSQLTFDSGPENLLDAVVANVCHSDGNARDDIFSSRSVQSFLTSMEMAEPSGQNNHIMMNQLPPAAEVDTQQNTSDIC…	609
Bol012523	MALLNDHPNESNYISKQNSSSSDDPSSPENYGLASSSSTMNSDHQQNHQGIVFYPSRESVEDHNSLLDFNGSSFLNFDNNNHYESFPHPTISCGGGFSFLEGNNMSYGFTNWSQHHMDIISPRPIETPGINQGHKDWLYSDSTAVTTGSRHESLSPKSAGNKRSYTGESIQPPSKKPRSGGNGKAKPKPITPPKDPQSLAAKNRRERISERLKILQELVPNGTKVDLVTMLEKAISYVKFLQLQVKVLATDEFWPAQGGKAPDISQVRDAIDAILSSSQRDKNSTPITNK	290
Bol004887	MGKNLCASSSQPNMISPSSSFKPTLNDQDYMELVCENGQILAKSRKTNNNGYFQNQRRQSILDLYETEYDESFKKNIKNLEETQVVPVSGEQTNNKKRTKPSKNELERALLTGNKRFESPTLNDDSLKGLKNVEVIKAPPDEQSEAVGRSTKLYFTPSSMLSRRTSRDLSISLKKRKCGDNEEEEEETTYLSNSSDDESDDAKTRVPARTRKTMAKRKRSTEVHRLSERKRRHEISKKMHALQDLLPNCYKDDKVSLLDEAIKCMRTLQLQVQMMSMGNGLIQPSVMLPMGNYSPMGLGMHMGAAATTPSLPQFMPMDVQGTGFLGINNASSQMLSAFLNHPTGLIPNSPIFSPLESCSQQLVTPSCFPETQTTSFSQFPMSGSTTNFEDAMQFRGSSGY	400
Bol017324	MCSKKEEVESSGAMNNIQNYPNNLFFHQLVSHHHHQEPSQSETFRAPGYNVESGFTIFSHDSVSPIWPTSTQPQFDPFTPPTPQASFYESFFNRSRAHHQGLQFGYEGFDGGTSATHHHQEQLRILSEALGPVVQAGSGPFGLQGKLGKMTAQEIMDAKALAASKSHSEAERRRRERINNHLAKLRSILPNTTKTDKASLLAEVIQHVKELERETSVISETNLVPTESDELKVAFTEEEETEDGRLVIKASLCCEDRSDLLPDMIKTLKSMRLKTLKAEITTAGGRVKNVLFVTGEESSGEDMEDYCIGMIEEALKAVMGKCNVEESSSSVNAKRQRMSSHNPITIVEQQQYHH	354
Bol023989	MCAKKEEVESSGAMNNIGNYQSDLFFHQLISPNHHQDPSQSESFGGPSNNVGSGSTIFSQDSVSPIWPTLVQPPFDPFPPPSPASFYGSFFHRSRAHHQGLQFGYEGFGGATPATHHHHEQLRILSEALGPVVQAGSGPFGLQAELGKMTAQEIMDAKALAASKSHSEAERRRRERINNHLAKLRSILPNTTKTDKASLLAEVIQHVKELKKETSVISETNLVPTENDELTVAFTEEEETGDGRFVIKASLCCEDRSDLLPDMIKTLKAMRLKTLKAEITTVGGRVKNVLFVTGDESSGEEEMEEYCIGTIEEALKAMMDKSSVEETSSSGNAKRQRMSSHNTITILEQQQHHR	354
Bol028640	METFRNRAHHQGLQFGYEGFGGATTATYHHHEQLRILSEALVPVVQVGSGPFGLQAELGKMTAQEIMDAKALAASKSHSEAERRRRERINNHFAKLRSILPSNTKTDKASLLAEVIQHVKELKRETSVVSETNLVPTESKELTVAFTEKEDIGDGRFVIKASVCCKDRSDLLPDMIKTLKAMRLKTLKAEITTVGGRVKNVLFVTGKECSGEEEMEEYCIETIEEVLKAVMERSNVEEASSSGNAKRQRMSSQNTITIR	259
Bol042745	MYAMKEEDRLQTFHNLQDYQDQFLLHLHPQNHPWSSLPSFDPTHFPSNPTRYPDPVHYFNKRASSSSSFDYTDGFVSPPMDNHHHQNHLRILSEALGPIMRRGSSFGFDGEVMGKMSAQEVMDAKALAASKSHSEAERRRRERINTHLAKLRSILPNTTKTDKASLLAEVIQHMKELKRQTSLVTETCQVPTESDDLTVDSTYNDEEGNLVIRASFCCGDRTDLIHDVINALKSLHLRTLKAEIATVGGRVKNVLFLSRDDHEDDGFEYRNDAVEHDDEEKRYNRVSSIEEALKAVIEKCVNNNDENNDNNNLEKSSSGSIKRRRTSKMANRCYN	335
Bol031047	MYAMKEEDCLQNFHNLQDYQDQFLLHHHPQILPWSSLPSFDPTYFPSNPTRYPDSVPHFNRRASSSSSFDYTDGFVSPPSMDHHHHPNHLRVLSEALGPIMRRGSSFGFDDEIMGKLSAQEVMDAKALAASKSHSEAERRRRERINTHLAKLRSILPNTTKTDKASLLAEVIQHMKELKRQTSLITDTSQIPTECDDLTVDSAYNDEEGNLMIRVSFCCEDRTELMHDIINALKSLRLRIHKAEIATVGGRVKNVLFLSREDDDEYRRNFDGVDVDNDDEEKRYNRASSIKEALKAVIDKCVNNNDDNNNLDKSSSGSIKRQRTSKMVNRCYN	333
Bol023968	MRTGKANQEEDDYGEEDFGSKREGPSSNHSNSAAASRDVKENDKASAIRSKHSVTEQRRRSKINERFQILREIIPNSEQKRDTASFLLEVIDYVQYLQEKVQKYEGSYPGWSQEPTKLTPWRNNHWRVQSLANGSVPLIPFPGKFEENSVAFSGPAVAEMQNPVESDQGRTAVYKPIDSQPEFDDNKELPPVQPIHHPLVHGEQANNECPATSDGAGQSNNDLVVEGGTISISTAYSHELLSSLTQALQNAGVDLSHAKLSVQIDLGKRANQGLTHNDPSNKNPFSSHTEGATRSRNPSVEGESEHAHKRMKTL	314
Bol028622	MRTGKGNQEEEDYGGEEDLGSKREGSSSASRDAKDNDKASAVRSKHSLTEQRRRSKINERFQVLRELIPNSEQKRDTASFLLEVIGYVQYLQEKVQKYEGSYPGWSQEPTKLTPWRNNHWRVQSLASHPVAVNNVSAPVIPFPGKFEEITVASAPATVAELQNPVECDKGRAIASKSIDSQAELDDKGLPPLQPIHPLAHSEQVNNECPATSDGQGPSDDLVIESGTISISTVYSHELLSSLTQALQNAGIDLSHAKLSVQIDLGKRANPSNKNLLTSDIEGATRSRNPGVEEDSEHSHKRMRTL	305
Bol043819	MELPQPRPFKAQGRKPTHDFLSLCSHPTLQPDPKPTPPPSSQGSHLKTHDFLQPLDCVGAKEETSRVDTTRIASEKPPPPAPPPPLQHVLPGGIGTYTISPIPYFHNQQRIPKPELSPPMMFTAAAQAGGGNERNVVDEISNSNSSSYAAAASGFTLWDESGSGKKGQTRKENNAGERASIRADGAATMGQWPAVERRSQSLTNTPLSGFSSRSSSQGSGLKSQSFMDMLRSAKGTSQDDDLDDEVDFVMKKESSSTSQIHRDLRVKAEARGVGNDQKLNTPRSKHSATEQRRRSKINDRFQMLRQLIPNSDQKRDKASFLLEVIEYIQFLQEKTSKYETPYQGWNHEPAKLLNWQRNNQQLVPEGTVAFAPKLEEEKNNIPVPVLGTTQGVVIDRPET…	545
Bol008832	MELPQPRPFKAQGREPTHDFLSLCSHSTVQTDPKPTPSSSHGSHLKTHDFLQPLESVGGSKEETSKIDTTSEPPAPSPPLKHVLPGGIGTYTISSTPYFHNHQRVPKPELSPPMMFPASGGGGVERNVADAAAVASGFTMWDESGSGTKGQTRKENNAGERANIRADVATTIGQWPAQSLTNNNPLSGFSSRSSSQGSGLKSQSFMDMIRSAKGTSQDDDLDDEDDFVMKKESSSTSQIPTVDMRVKAEARGAGNNDPKMNTLRSKHSATEQRRRSKINDRFQKLRQLVPNSDQKRDKASFLLEVIEYIQFLQEKTSKYKTPYQGWNHESAKLLNWQRNNQQLVPEGTVTFSPKLEEEKNNIPILATAETLNRVTPFPMLVQSNSLFSPVTQLHARVAS…	500
Bol027228	MGNSDEGDRLPAPSSSDELSSILRQVLSRTPTAQPSFSPKKIVSSADMFNRTFPLVPGGAVSYAACAVAETGEGKCGFENKRNGAKQRNSLKRNIDAQFHNLSEKRRRSKINEKMKALQKLIPNSNKVTDKASMLDEAIEYLKQLQLQFQTLAAMNGLGLNPLRLPPILPPTQTRITGTSEQGLNLETLLGGSHSMANREPPEPTQEMCFPTTTLL	216
Bol016153	MSDHQILESSLLDDLFHIPAETIVEEFREKDDTFRAQSESKGKEVVIVLHDADVHGSSSGAAKKQERNANERLRRMRLHASYLTLGTLLPDQSSSSKKKWCAPSIMDRVVTYIPKLLNEVEELTIRKKKLAEAIESEKSQRLERQDPQTRAISVLELGESGDEVVVQISMKKEKEDEFSNLLNVMEMQGSSILSASTSLVCRHQRVVCYNLHVKMDEKPCEGDDYITVLKNNITSSLS	238
Bol034955	MDNHQTLASSLLDDLLHIPAETIGASGEKNDTCLAQSESKGKEVVVVLHDQDAHGPSSVAKKQERSANERLRRLRLHASYLTLGTLLPDHSSSSKKKWCAPSIMDRVVTYIPKLHNEVEELTLRKQKLVEAVQSKRFRELERQDPHIRAISVLELEGSGDEVVVQISMKRVKADEFSNLLHVMEMQGFCILSASTSLVCRDQKVVCYNFHVKIDEKPSEGEDYITVLKNNIISTLS	236
Bol011092	MCALVPPVFPNFGWPSTGEYESNYLAGVNLEDFTFLDFPAPETYGVEHYQEIQEMLGVSVPSEGNGVVTKKLNHNASERDRRKKINSLFSSLRSCLPASDQTKKLSIPQTVSRSLKYIPELQEQVKKLIQKKEELLVRVSGQRAIEHYVEPQPKAVARYVSTISATKLGDNEVMVQISSSKNHNFSISNVLSGLEEDGFVLVDVSSSRYHGEWLFYSLHLQMGNKDNHKLKCEELGQRILYLYEECENSFR	251
Bol011093	MCALVPPVFPNFGWPSTGEYESNYLAGVNLEDFTFLDFPAPETYGVEHHQEIQEMLGVSVPSEGNGVVTKKLNHNASERDRRKKINSLFSSLRSCLPASDQTKKLSIPQTVSRSLKYIPELQEQVKKLIQKKEELLVRVSGQRAIEHYVEPQPKAVARYVSTISATKLGDNEVLVQISSSKNHNFSISNVLSGLEEDGFVLVDVSSSRYHGKWLFYSLHLQMGNKDNHKLKCEELSQRILYLYEECENSFR	251
Bol044318	MPISEKLPTWAVVPAVFAVFSVISYQILIAPDNLNGTKNVLSMAKTIPLPVDGPESIEWDSQGGGPYAAVVDGRILKWRGDGLGWAELAYTSPHRGNCSRHEVVPTCGRPLGLSFEKKTGDLYICDGYIGVMKVGPEGGLAELVVDQAEGRKVMFANQMDIDEEEDVFYFNDSSDKYHFRDIFYVIANGERPGRVIRYKKKTKEAKVVMDNLRCNNVAPLLLTVPLLSLLSLVYFVPIIPYGLTIAENKDANTNRHGVEHHQEIQEMLGVSVQSEGNGVVTKKLNHNASERVRRKKINSLFSSLRSCLPASDQTKLSIPQTVSRSLKYIPELQEQVKKLIQKKDELLVRVSGQKAIEHYVEPQPKAVARYVSTISATKLGDNELMVQISSSRNHNFSIS…	462
Bol011442	MEGLMRFGGLEEQFSHISENAINEKTPFLQMLQCTEPEPNQILQSLLQSQTLEPESCLTLETIKRDPGQEEDPVKDPKTEDGAEAKVKEKRKRKRTRAPKNKDEVESQRMTHIAVERNRRRQMKEHLNSLRSLMPPTFLQRGDQASIVGGAIDYIKELEQLLQSLEAEKQSEGASENPKTASCSSSSSRACTNSSVSSISPTSEDGFTARFGGGDTVEVEATVIQNHVSLKVRCKRGRGQILRAIISIENLKLSILHLTISTSFDFVFYSFNLKIEDGCKVRSADEIATAVHQIFEQINGVMMCSNLSRA	310
Bol042990	MSNRIRSRQSSSATRISDDQMIDLVGKLRQFLPEIRERRRSDKVSASKVLQETCNYIRKLHREVDNLSDCLSLLLDSVDEDSQEAAVIRNLLM	93
Bol041796	MLDRNSSFRVNSVATGEILSLRRDGSVLLVEVLLQRSSGGVCQVLLLMPARSHFGEFLTELSLAILLLHLKRREKINERLKTLQNLVPNGTKVDISTMLEEAVNYVKFLQLQIKLLSSDDLWMYAPLAYNGIDMGFHHNLLSRLT	145
Bol012482	MLEGLVSPENLSLSSMDMNVLERLKWLQQQQQQVVSRTSDNSPELLQILQFHGSNNDELLQSTFSHFQMLGSGFGPNPNMGFGPSHEAMDGCISRTSSFQMDPVDTMGVMLKNSEENRTISSKNKRKSEVKRREEERTEKKIKVEAETESNMKGKSSMSNTEASSDTSKETSKGASEIHKLDYIHVRSRRSQATDRHSLAERARREKISKKMKYLQDIVPGCKKVTGQAGMLDEIINYVQSLQTQIEFLSMKLAFLNPELELSVEDLYVKQLQDYFTNLPVVIASKPSIMVDVPLFPLDQQGSLDLSVINLSQTTSTEAPSASWETQSRSLYNTSSLGFHY	341
Bol041503	MLESLVSLESMSLSSMDVSVLERLKWLQQQQQQVLSTTNASPELLQFHGTNNDELLQNTFSHFQMLGSGFGPNYSMGFGPSHEAMDGCISRTNSCQMDQADTVGVMLKNSEENITISLKNKRKSEVKTREEEKTEKKIKVEAETESNMKVKSNLSNTETSSETSKQKSKAASETQKLDYIHVRARRGQATDRHSLAERARREKISKKMKYLQDLVPGCNKVTGRAGMLDEIINYVQSLQRQVEFLSMKLAVLNPELELAMEDLSVKQFQAYFTNLPVVVASKPSLMVDAPLFPLDQQGSLDLSVINPNQATTIEAPSASWETQSQSLYNTSSLGFQY	337
Bol018659	MDLTGLKWLQQQQQMVSPEFLHILGSDGREELRRVESYLGNNIYDTIDGCISRTSSFQMEPVKNNEDNRVIALRNKRKPEGKTEKREKKKKIKAEDETESSMKGNSNMSNTETSSEFLKQDYIHVRARRGEATDRHSLAERARREKISKKMKCLRDIVPGCNKVTGKAGMLDEIINYVQSLQQQVEFLSMKLSFVNPELEFHINELSSMMVDSRSFPLHQQGSLDYSVINSNQTTSLNALVIIFSLKTNILFPVPCL	257
Bol013674	MMMMMNGGEATEAELFLNCDDMSVLERQRAQLNYHQYHHPGFEPTLPCFFPNSSKMNVGEVDSFLPSAGLDLPEIYGELHGDARISVSPGNITTESENSKKRKFGCVDTETKVCNEKKKMMMMMDREVAVEEEEEEEKSKVTEQSTRSIMKMKEQNSCSNDSSKVTKDSQRTDYIHVRARRGQATDSHSIAERARREKISERMKFLQDLVPGCEKITGKAGMLDEIINYVQSLQRQVEFLSMKLATVSPRVDFNIDDIFAKEVVSAPMMNLPNTVMPPHMMVNSGYPHDMVNSGYVHFNPMQQVVTSSDPLSCFNNGQSATMWDSDVQNLYSNLGV	336
Bol020977	MERQIINKKKRVFSVEPNKIPPSEVFTRKYTSLLVPALKKLNMNKNSSQVNQLTVKHEVDMALALSAQEFAWSRFLLQKLSSSNNPTTTTSSSSNGIRIQERSGKEGGHEDGEREEKLRELQKLLPGGEEMNVEEMLGEIGNYIKCLELQTIALKSIVQDTT	162
Bol013004	MERQIMNNKKRLFSVEPTELSPSEVFTRKYTSHLVPALKKLNMDKSPSPINQLTVKHEVDKALALSAQEFAWSGFLLQKLSSSNNPTTTTSSSSNGARILEGACKEDEDGEIEEKLSELRKLLPGGEEMNVEEMLSEIGNYIKCLELQTIALKSIVQDTT	160
Bol019629	MFFMGEDDIVELLWKSGHVVESSHTQRRSVPPPILRGSGSGGGGEESAPLPLPPPLHSQPFGDQNLLIGEDEMASWLLHHPPPGEDELNYNLFYSGLVSTPCTQPQGSVSLTPPPPPPPQPPPASVIMFTPTAAERPMGQVIAGRRAESFFNLSRLRGNVHTGGRVEAAAAQLVKDSTQVGSSATPTSSAPESCLAPATFTGGVAQTFAVPSLSRKVVETVCEIAGPSSSRVSKTETEPFQMQPATETEAAKRKEREEPVDDTEETGEEARGSTSRKRSRAAEMHNISERRRREKINEKMKALQELIPRCNKTDKASMLEDAIEYMMSTGGGGMMTMMYAPNMQRFIAPSAMGMDRPPFIPFPGMALPRQAHMAGLGPPYPPPRYPFPNVQAFDPNQPQ…	464
Bol029437	MEHQGWSFEENYNLSNNRRFIRPQDELVELLWRDGQVVQQSQTHRDHTQAQAQAQKQDQETLRSNTFLEDQETVSWIQYPLDEDPFESEDFTSPFFSTIDPLQRPASETVKHEAGPVPPDQVMPPPKFRLTDSSSGGRELGKEQYSVMTVGPNHCGSNQSQTDPDVSLTHDPSKTIDERLYSTENSSSGGSSGCSFGKNNKEIACGRSITADRKRKHIMDTDESVSQSDAIGNSKSNQGSGSTRRSRAAEVHNLSERRRRDRINERMKALHELIPHCTKTDKASILEEAIDYLKSLQLQLQVMWMGSGMAGAAATPIMFPGVQPPPPFIRQVQSPVLLPRFPVIDGSAIQNNPGLVCQNPVQSQVFPDRFGRYVGLFPRMQGTSQPMEMMTFGSPAGQE…	414
Bol044734	MNSLLGDFPQSLSSLDDTTTCYNFGASCNDDLVEEKPSKILKTTHESPNLHLYPFPNSTSPHPQPSSRILSFEKTGLKVMNHKSPNLIFSPMEKVGSADLIRRETKKAQPLTRSPSNAQEHILAERKRREKLTQRFVALSALIPGLKKMDKASVLGDAIKHIKYLQESVNEYEKQKKGRTLESVVLVNKSQLVLDELHKLSPSFSDGNRDYSSSNLPEIEVRVSGKDVLIKIICEKQKGNLIKIMGEIEKLGLSITNSSLLPFGPTSDISIIAQKTSDFDMKVEDVVKSLSYGLS	295
Bol028883	MNMFSTRWFSEQELEENSIIQEYQINSRVGEIHEAQHDLPHSFSTLMAPTDDPSYDDLIEMKPSKILKTTYISPKLPPPPSFPLPPNSKTYLHHQPSSRILSFENASPNGMDHGYAPTYLNSIMNPKAEDGEPPNRMNEPINRKGTKRAQPLYRNQTNAQDHIMAERKRREKLTQRFVALSALVPGLKKMDKASVLGDALKHIKYLQERVGELEEQKREKRLESVVLVNKSKLILDDNNQSSSSSCCEDGSSGLELPEIEVRFSDNDVLIKILCEKQKGHVAKIMAEIEKFNFSITNSSVLPFGPTLDITIIAKKENDFDMTLMDVVKSLRSALSKFL	338
Bol032737	MNMFSTRLFSEQELEENGIIQQHGKNTIMGEIHEAHHTLPHSFPTRMLTTNDPSYDDLIDMKPSKILETTYSKLQPPPSFPLPHYSKPHFHHQPSSRILSFENATQNVMDYELSPTYQNSIFSPKVEAEVPPNWMNGKRTKRAQPLYKSQSNAQDHIISERKRREKLTQRFVALSAVMDKASVLGDAQKHIKYLQEKVGEFEEQKRERRLESMVLVKKSKLILDDNNQSSSSSCCEDDSSTLDLPEIEVKFSDKDVLIKILCEKQKGHVAKIMAEVEKWNFSSVLFLNLRHFSITNSSVLPFGPSLDITI	310
Bol042596	MMTNFPTPEELNDILSLPSLQTMEPQLYSHQSPVVTTLNAEAAKQLKHRSYMNTTTNQCSSGFGEYGAMGNLQPKKEHTVLAQRNVSRGVSQARDHIMAERRRREKLSQRFIALSTIVPGLKKTDKASVLGGTIKYLKHLQDRVRFLEEQASQRTIESVVYLNKSRLSVADTELECIALPEIEARSSGINVLIRVHCERRKGVVEITMAEIEKLKLTVINSSVITFGSSSLHLTIISQMGEGFNITTKDVVTSIKSSLEAFMNANLV	267
Bol044730	MEDSSFTDLMLDTDEYLIDDWESDFPVVPGETMDHRSGSESGFMLIPERPTKQLKVNSTSSSPSSSSSSGSLTTPQVISFGAPDPKMNLVETSFNFSNQANMNQNAGSKIKDCGNNGGKREPHLLKEHVLAERKRRQKLNERLIALSALLPGLKKADKASVLEDAIKHLKRLQERVKKLEEERVGTKKMDQSVILVKRSQVYVEDDSSSYSSTCSAASPPPSSLDEVSILKQTMPMIEARVSDRDLLIRIHCEKNKGCLVKILSSLEKFRLEVVNSFTLPFGSKTLVITILSKMDNKFSRPIEDVVKNIRLALAE	315
Bol018039	MNSSLLTPSSSSSSPHHLQSPATFDHDDFLQNFFSSAPWPSSALDDDAPPPTSDSSLAGFHHHDVDSSNQITMIPLSHHNPNDAVDVNALYSGFSAGSLPFHFPQGSGGGVMKQSHTQTQSQATASTTTGGTAATPQTKPKVRARRGQATDPHSIAERLRRERIAERMKSLQELVPNGNKTDKASMLDEIIDYVKFLQLQVKVLSMSRLGGAASVSSQISEDAGGSNENTSGENQTTAKMTEHQVAKLMEEDMGSAMQYLQGKGLCLMPISLATTISTATCPSRNPLISAVKEAGVPLSPNAATTPVVNVKGASVVTVKDASSVSKP	327
Bol015571	MQESGGPTIGSQDGLQGQGTVSTTSAPVARQKPRVRARRGQATDPHSIAERLRRERIAERMKSLQELVPNTNKTDKASMLDEIIEYVRFLQLQVKVLSMSRLGGAGAVGPRLNGLTSEVGARLNALSGPCNGLNGKGNATGSSNESLRSTENRVAKLMEEDMGSAMQYLQGKGLCLMPISLATAMSSTSNHSRGGLFNPKSNVLAAEEKNVAAVAAPEDSSPMDDVSASKG	231
Bol012173	MQESGGPSQDGLQAQGTVSTTSAPVARQKPRVRARRGQATDPHSIAERLRRERIAERMKSLQELVPNTNKTDKASMLDEIIEYVRFLQLQVKVLSVSRLGDARAAGGPGFNGLTSEAGGRLNALSGPSNGVNGKGNGTGSSSESLRSTEQRVAKLMEEDMGSAMQYLQGKGLCLMPISLATAISSTSNHSRGALFNPSSNVVAAEEANAAVASASAAAAPEASTSMEDDVSASKA	235
Bol026002	MIGVGKMKQYSNVLDKPLSKGKQEVSLSAFAFLFSELVQYNQTQVDNIAELERRLEDAGYAVGSRVLELLCNREKGNRRETRLLGILSFVHSTVWKVLFGKVADSLEKGTEHEDEYMISEKELLVNRFISIPKDMGTFNCGAFVAGIVKGVLDNAGFPAVVTAHFVPIEGQQRPRTTILIKFADEESGGPTTGSQDGLQHAQGTVSTTTSPPVARQKPRVRARRGQATDPHSIAERLRRERIAERMKSLQELVPNTNKTDKASMLDEIIEYVRFLQLQVKVLSMSRLGAAGGIRPRLNGLTSDVGGRLNALSVPSNGVVNGNGNATGSSNGVVNGNGNATGSSNESLRTTEQRVAKLMEEDMGSAMQYLQGKGLCLMPIALATAMSSSSAHSRGALFNP…	432
Bol026385	MDGRVNALSNLNDLEVYNFLVDPNFDQFINFIRGDDQAIENPPLDFDLGGRPLQNNSCFIDQNQFVPTPVVDLFNELPDLGSNVTESFHSFEGESVKPGGDDDDYNDGDDSSATTTNNDGSRKTKTDRSRTLISERRRRSRMKDKLYALRSLVPNITKMDKASIVGDAVLYVQELQSQAKKLKADIAGLEASLNSTGGYQEPAPDARKTQTFQSIKSPSKNIIEMDVIQVEEKGFYVRLVCNKGVGVAPSLYKSLESLRSFQVQNSNLSSPSPDRYLLTYALDGTCFEQSLNLPNLKLWITGSLLNQGFEFLKPFT	316
Bol032929	MKDKLYALRALVPNITKMDKASIVGDAVAYVQELQSQAKKLKADIAGLEASLNSTGGYQEPAPDAHKTRRGLNPPVSKKIIQMDVIQVEEKGFYVRLVCNKGVGVAPSLYKSLESLSSFEVQNSNLSSHSPDTYLLTYTLDGTCFEQSLNLPNLKLWITGSLLNQGFEFVKAFT	174
Bol014242	MENIDQEFNNYWEHNSFLQNEDFEYDSWPLEEAISGSYDSSSPDGAASSPASKNIVSERNRRQKLNQRLFALRSVVPNITKMDKASIIKDAISYIQGLQNEESKLEAKIRELESTPKSSLSFSKDFDPDLLVPVTSKKMKQLDSGSSRSLIEVIEVKSMGERIMVVNVKCNKRTDTMVKLCEVFESLNLKILTSNLNSFSGMIFNTLFIEAANGNHGGAVFSAVFNKTAINPPFIHFYKLGAVL	244
Bol019715	MTQSFVNGSGLPGRAFSSSRTIWLSGSNALAGSSCERARQGQVYGLETMVCIPTQNGVVELGSLEIIHQSSDLVEKVNSFFSFNGGGGGGESGSWEFNLNPDQGENDSATWINEPIVTGIEPVLGAPATSNSDSQTASKLCNGSSVEHPKQQQNPQISSSGFVEGDSNKKKRCLVSDKEEEMLSFTSVLPLPTKSNDSNRSDLEASVVKEAESGRIVAETEKKPRKRGRKPANGREEPLNHVEAERQRREKLNQRFYSLRAVVPNVSKMDKASLLGDAISYINELKAKLQKAEADKEELQKQIDGMSKEVGDGNVKSLVKDQKCLDQDSGVSIEVEIDVKIIGWDAMIRIQCAKKNHPGAKFMEALKELELEVNHASLSVVNEFMIQQATVKMGNQFFT…	411
Bol025394	MENSYESAAKWSDSNSPYNMLSCSLLQSDSDLSRFNLGFSSSSSSGNFPADEFVGGIEKGELLSRSHRLAEKRRRDRINSHLSALRKLVPNSDKLDKAALLATVIEQVKELKQTATQSPTFQDLPTEADEVTVQPETISNDFESDTIIFKASFCCEDQPEAIPEIIRVLTKFQLETLHAEIICVGGRMRINFILRDSNCKETTTNSVSSAKALKQSLCAALNRISSSSSSSTSSVCRIRSKRQRWFLSSHYSQ	253
Bol020475	MENSYDSAAAAKWFDSTSPYNMVSWSLQPGSSDSDLSRFNLGSSDELVGGKDRAESVSRSHSLAEKRRRDRINSHLSALRKLVPDSDKLDKAALLARVIEQVKELKQEAKESPIFQDLPTEADEVTVLPETISNEFNQDTTIFKASFCCPDQTEAISEIVSVLTKFKLETIQAEFICVGGRIRINFIVKETATTTSAKALKQSLCAALNRITSLTSSSTSSVCRIRSKRQRWFLSSNYSQ	240
Bol044302	MQPEISDQILYSFLTGGSCASSTTTTTTRSSFYPFAMEDTSSQDKALATTGRKHREGERRRRERINSNLNKLRNLLSCNSKTDKATLLAKVVQRVNELKQQTLEISNETVPSETDEISVLNFENCSNDDGRIIFKVSFCCEDRPDLMQDLVETLKSLQMETLYAYMTTIGGRTRNDFVVIGNKEKHSVESVKLLQNAFESLLERSNQSVMMGHGGGGERSKRRRPLDHIIRV	232
Bol006903	MQPESSDQMLYSFLSGNQISGGGYCGSDDYLSTMQSLCGSSSSTSSYYPLAISGIGETMAQDRALAALRNHKEAERRRRERINSHLNKLRNVLSCNSKTDKATLLAKVVQRVKELKQQTLEISESDQTLLPSETDEISVLHYGDYSNDGHIIFKASLCCDDRSDLLPDLMEILKSLHMKTLRAEMVTLGGRTRSVLVVAADKEMHGVESVHFLQNALKSLLERSSKLLMERSSGGERSKRRRALDQIIMV	250
Bol005148	MQPETSDQMLYSFLTGNEIPGGGFSVSGDYISTMQSLCGSSSSTSSYYPLAISGIGETVAQDRALAALRNHKEAERRRRERINSHLNKLRNVLSCNSKTDKATLLAKVVQRVKELKQQTLEITDSDQTLLPSETDEISVLHYGDYSNDGHIIFKASLCCDDRSDLLPDIMEILKSLHMKTLRAEISTLGGRTRSVLVVAADKEMHGVESVHFLQNALKSLLERSSKSLMERSSGGSGGGERSKRRRALDHIIMV	254
Bol020572	MLYSFLTGNQISGGGFCVSENYKSSSTSSYYPLAISGIGETLAQDRAIAALRNHKEAERRRRERINSHLTKLRNVLSCNSKTDKATLLAKVVHRVKELKQQTLEISDSDQTLLPSETDEISVLHYGDYSNDGHIIFKASLCCDDRSDLLPDLMEILNSLHMKTLRAEMVTLGGRTRNVLVVAADKEMHGVQSVHFLQNALKSLLERSSKLLMECSSGSGGERSKRRRALEHVIMV	235
Bol005153	MCALVPPLFPNFGWPCGDQGFYVNDDVANTFLDFPLPDLEVAHQNVSSERHRTLGLENPVLMKKLNHNASERGRRKKINEMFSALRSCLPSTNQSKKLSVSATVSQALEYIPELQEQVNMLIKKKDELSFQISGQKDLLNTNQNDKPEKGVTGYASTVSATNLGETGLMVQISSLQTVKCSFGNVLSGLEEDGLVLVDASSSRSQGERLFYTLHLQMDNCNLNFEELRSRLLYLYEKC	238
Bol006914	MCALVPPLFPHFDWPCGDQSFYYVNDDLTNTFLDFPLPDLEVAHRNVSSEGHGILEVKNQVVMKKLNHNASERERRKKINTMFSSLRSCLPASDQSKKLSVSATVSHALNYIPELQEQVKQLIKKKDDLSFQISGQKDLVYADQNGNPEKGGTRYASTVSATRLGETEVIMVQISSLQTVKCSFGNLLGGIEEDGLVLMDASSSRSQGERLFYTYFRWIIAI	222
Bol044316	MCALVPPLFPDFGWPSTAGYESYYLGGENLNNDMFLDFPVVETYGVLAHHQNSLGVSVSSEGNGIDNNPVVKKKLNHNASERDRRKKINSLFASLRSCLPTSDQSKKLSISATVSRSLKYIPELQEQVKKLLQKKEELLVRVSGQRDIELYVKPQPKAIASYVSTVSATRLGDNEVMVQISSSKIHNFSISKVLTGLEEDGFVLVDVSSSRSQGERLFYTLHLQVENMDDHYKMNCEELSERMLYLYEECENSFR	255
Bol004842	MFGVSSGAGPYRESPMTGLESIKFSDEIQQLAATLPPENTGSFTALLEMPATQAVELFTSSSQAAGNIAPPTLHPFRRLNSPPDLAAVIAAEQNGNFSGESVAPSSFSGRVKPEPDETGSSQRFVSHPTVENQNRNKRKGRGKKVKSSMKKTKSSEEEAEKLPYVHVRARRGQATDNHSLAERARREKINARMKLLQELVPGCDKIQGTALVLDEIINHVQSLQHQVEMLSMRLAAVNPRTDFNLDSILASQNGSLMDGSFNGESYHQLQQWSLDGYHQPAWGREEDHHEGNFLMGSATLHPNQIPHFVTSETEAMPPSSTQSLTVAAAKTLRNRIFSRSGSTSAGPSRWATPGHEERPKGYFMNRTPPPPGQSRKWEDWELPCYITSFLTIVILGVGL…	430
Bol044454	MDLTGAFGARSAAVGPCREPPGLESLHIGGGDGGFTALLELPPTQAVELLHFTDPSLSSSSQAAAAAVAGIGLDVSPPPPLHAYGHPSLSSSSQAAAAAVAGIGLDVSPPPPLHAYGALTFPSNSFLMERAARFSVMANEQQQQQNGNVSGETTTTSSVPSNSDRVKTEPGETDSSQRLENNRCGKRKELDKKVKGSTKKKNKSSEENEKLPYVHVRARRGQATDSHSLAERARREKINARMKLLQELVPGCDKIQGTALVLDEIINHVQSLQRQVEMLSMRLAAVNPRIDFNFDTLLASENGSLMDGSFSGTAMQLAWPHQVTETEQSFHHRQLQQLPLPPQQWPYDGLNQPAWGREEDQDQGNGHSSLMVGSASLHPNQVKMEL	386
Bol011028	MDLSGRFGARSGDGVPFREVTGLESLHLGGGDEFRQMVPPENGGGFTALLELPPTRAVELLHSSSSSSSQATLHSLGTLTFPSNPILMERATRFSVIATEQNPNGNISGETTTSSVPSNEHIKTEPAETETSDQAAVEKQNNRCGKRKDFDKKVKSSTKKKSKSSEENEKLPYVHVRARRGQATDSHSLAERARREKINARMKLLQELVPGCDKIQGTALVLDEIINHVQSLQRQVEMLSMRLASVNPRIDFNLDTILASENGSLMDGSFNGTTMQLAWPHQVMETEQSYHHRQLQQPPPQQWPFDGLNQPVWGREENQDHGNDHNSLMVGSASLHPNQVKMEL	344
Bol007045	MDLTGEFEARSYGGGATREATRLESLHLGDEFRQLALPPENAGGFTALLELPHTQAVNLLRFTDSPSSSSQAAAVTGIAPPPPHSYGTLTFPSNSVLMDRAARFSTEHHQHGSVSGTSSVPSNSSVKTEPAETDSSQAVNNRSGKRKDSDKKAKSSAKKKKNKSSEENENLPYVHVRARRGQATDSHSLAERARREKINARMKLLQELVPGCDKIQGTALVLDEIINHVQSLQRQVEMLSMRLASVNPRIDFNLDTILASETILEHGIGSSASSLMKKTQGK	282
Bol021572	MEKTLATPDNARSLSPSSSAAVKSRTGGFERRTKRRLSQTKASVCVSGQEEDDEEEVKEKIEALQRIIPGGTALGVDALFEETAGYIMSLQCQIKTIKVLTSFLQSLDKQDMKFGG	116
Bol004961	MEKTLATSNTKRSSPSPSIAVNARPAGFKRRTRQRLSDETASVRESCVEDDDEEGVEEKIEALQTIVPGGAALGVDALFEETASYILALQCQINAIKVLTSFLESCEKDDDMKFGG	116
Bol044482	MEKTLATSHTKRSSPSPSTTVTARPDGFTRRTRQRLSNATTSVSESDVEDDDDEEAVEEKIETLQTIVPGGTALEVDELFEETASYILALQCQIKAIKVLTAFLERCD	108
Bol021577	MEHQGWKFEENYNLSNNRRPLRPQDELVELLWRDGQVVLQSQTNREQTQAQTVKHDHHQETLRSHTILEDQETVSWLQYPPYDDQFITDGFSFHFFSTGNPLEIPASETVKHEAGPDAPDQAMPPPKFRLTDSLSSVKELGKEQYSVVTVGPSHCGSSQSHNNLDFSVSHDPSKTVNERLYHNVGSSSGGSSGCSFGKNIKEMAGVQSITTDRKRKHIMDTDEYASQPDVIGNKTNQRPGSTGRSRAAEVHNLSERRRRDRINERMKTLQELIPHCTKTDKASILDETIDYMKSLKLQLQVMWMGNGMAAAATAPMMLPGVQPQPFIRQMQSPVQLPRFPVMNNPGIVCQNPIQNQVFSNWFDRYIGVFPQMQAAPQPVEMLRFGSQAGQQSQQPSAPT…	406
Bol044486	MSSNKRSVRPEDELVELLWRDGQVVLQSQVRREPSVQLQTHKHNQALRKPNNTYLENQETIRKLNENVQGDQETVSWIQYPPEDVVDPFESEFSSHFFSSIDHLEGPNHPKKPLPIKEAAKPEAKAMAPPKFRPPVVSVGPSHCGSNQSLNDNQVTHPPVSVSDRSKNVEERLDTSSGGSSGCSKETESGRSVTISRKRKHVMDTDQESMSQSDARLMSTDDQAMGNKSSQRSGSTRRSRAAEVHNLSERRRRDRINERMKALQELIPHCSKTDKASILDEAIDYLKTLQMQLQVMWMGSGMAAAAAAAATPMMFPGVQSSQYINQMAMQSQMQMPQFPVMNRPAAHNHPGLVCQNPAVQFQMQAQNQMLSEQLARYMGGFPPMPATTQGKLQNNIINV…	900
Bol029976	MASANKPINTDVPEKDVFALHFLQSLSNLRRQNTFNSPEKTNDRVKKIKKVAYVSMARAAGGTNRLWSRALLRRAAKENNKVVRFPRRKKRVTCLRRRRSNRRDPVEEEEAERLRNLVPGGGGMEISKLMEETAHYIKCLSMQVKVMQCLVDGLAPK	157
Bol021581	MGSGNNPIYTGVPEKDVFALHFLQTLSNLRTQIPFSSPDKTKDRVKKIKKAAYVSMARAAGGTNRLWSRSLLHQAAKRNNKNVRLSRRRKRVTWPRRNRRDPVEEPAAERLRNIVPGGGAMETSKLMEETAHYIKCLSMQVKVMQCLVDGLSPK	154
Bol028249	MESMNQPTSIGYDQSRRKRKKKQPSPPPSQSSVQLWRSEKQQQIYSTNIIQSLRELRISAAAADQSPSLPPRGGGITVRDAAYRSLAVTARGRTLWSRAILSKAVKVTLKFRKQNRPKYSNHPPTITGNNRLRKKRSTVLRLKAKGLPAVQRKVKLLSRLIPGCRKQPLPVVLEETTDYIVAMEMQIRALNAIISAVGSGSSGRDRS	207
Bol012992	MQPTSSMNEQFLKKWQMGLQIFRPSIDNTSVSERKRAIKLSADVAMASLRKGTTCWSRALIQKAATEDSFLVRQMLAGIKEETLINRKLPKIVCHRKIVRRSKKILMRRKSRSAMEEVTAKAKKLVKRKTKGLRNVVPGGEFMSNNVLLIQETLDYIVSLQTQVNVMRSIVDAAEAGVER	180
Bol004900	MEEKIQGQNKLSSLDQKVIVRRSLQVQGSSEDQRFVLEEDTMQQSEDLSSVLSFKDPNFLRLLSLQTLQKPPWELGDYLPHEVPEFHSPTNYYHQNPSLERINEAISSQELQLNPQRKRRNNNNLVAASVSREKRKRKRTKPTKNTEEMESQRMTHITVERNRRRQMNVYLSSLRSLIPSSYILRGDQASIVGGAIDFVKLLEQQLQSLEAQKVTQQTDTKDISLEQSSKLRIDATVIESHVNLKIQCQKKQGQLLRSIIWLEKLRFTVLHLNVTSPCNASASYSFNLKMEDDCTLTSADEITAAVRQILDC	312
Bol021805	MNNQISIVSLFSLTHLVGTSFFLQLLDQKVNVRRSLQVQASAEDHSFPLEEDQSSNLTLQGTRLPFQQILQDPSSVLSFKDPHILGNYLPHEVPELHSPIHSETNHYYQNSLLEGTNEDISSQELQLNPVDNAFSRGKLRNNNLAASVSREKRKRRRSKPMKNREEIESQRMTHITVERNRRRQMNVHLNSLRSIIPSSYFLRGDQASIVGGAIDFVKILEQHLQSLEAQKITQQTSKLIIDATVMERHVNLKIQYCPRKQGQLVRSIFLLEKLGLTVLHLNVTSPCNASVAYSFNLKMEDDCNLGSADEITAAVRQIFDC	321
Bol044585	MELVFENGQILAKSQRSNGFSMHNQRTKSIVDLYEAEYNEDFKKTIHGADTSDKNLVDTQVVPEPLVVAAYETNMLMNQLNLIQSLKASSSKRMVVDNENRKDIVPPDEQSVVAERSVELGYDSTDFTEDSEESTYQSSSLDDVRPQVPARTSNVLVKRRRKQKQTNDINKKMRNLQDLLPNSQKDDNEALLDEAINYMTTLQHQVQDLQMMTMGNRFVTPATMLPLGPQYSQMGLATGMQMGVPQLLPAPVLGAGLPLVNTSADVLSVLNHPVGPVLMPIQNSALFTPTENYLPQSVPPACAAFPNQIPNSTISSNLDDARTHGGNLSSKESDKP	336
Bol010854	MELVFENGQFLAKSQRSKAFSLENQRTKSIVDLYEDEYNEDFKKSIIHGADKKPQSLKASSSKKMVVDYENRKDNEFIPPDEQSVVAESSVELGFDSTDFTEDSEGSTYLSSSVDDESDDPRPRVPARTRKSFVKRRRINSNELYNSSEKKQRSDINKKMRKLQNLLPNSGKDDNESTLDEAINYMTTLQLQVQMMTMSNRFVAPAMMLPLGPHYSQMDLPTCMQMGLPQFLPSPVLGYG	240
Bol029605	MNDSLKSLKNVEVITAPPDEQSIAVGRSAELYFASSSMLSGGTSRDLKLLFFKKEKSDDGSDDGKTRVTATTRKTVAKKKRSTEVHKLSERKRRNEISKKLCELQDLLPNCYKDDKVSLLDEAIK	125
Bol029617	MGVTLEGQRKESIWVLMRKQRARRALVKKIMIRPKKSLEAHRRPCRAIHRRVKTLKELVPNTNSSEGLDGLFRQTADYIFALEMKVRVMQTMVQVLTETDCV	102
Bol007611	MNKKSLPTVNRKVRSLGRLVPGCKKESVPVILEEATDYIQALEMQVRAMNSLVELLSGYSAYAPPPI	67
Bol007436	MPQQQQLSPSGFGATPTFDKMSFADVMQFADFGPMLALNQTRSQNDQETWMDPFYILKFPVFNGDHNQTHHLMSQEGVCEENISNMFLEEQDNQEEKNDKNSMQLRYIGGEEDRENKNDTTKEVKKKRKRARTRKTSEEVESQRMAHIAVERNRRKQMNEHLRVLRSLMPGSYVQRGDQASIVGGAIEFLSELEQLLQCLESQKRRRILGETNDMHGGDMTTTMITSSPITSTNPLIITGNVTELEGGGGIQEEKAEKKSCLADVEVKLLGFDAMIKILSRRRPGQLIMTIAALEDLHLSILHTNITTMEQTVLYSFNVKITSETRFTAEDIASSIQEIFSFIHANTTM	349
Bol030291	MQETILDFLEECEFVDTSLAGDDLFAILESLEGAGEISPTAASTPKDGTTSSKELVKNQNYEASSAKKKRKRLETGKEEEDDDDGEGEEEEEEDNKQDGQQKMSHVNVERNRRKQMNEHLTVLRSLMPCFYVKRGDQASIIGGVVEYISELQQVLQSLEAKKERKTYAEVLSPRLVPSPRPSPPVLSPRKPPISPRISHQHLLLHPISPRTPLPTSPYGGHPPQLPLIPQPPRSYSLGDPPPYSPASSSSSPSVSSNHESSLINELVANSKSALADVEVKFSGANVLLKTVSHKIPGQVMKIIAALEDLSLEILQVNINTVEETMLYSFTIKAAQHVEAADTHTSLSVIADESSLPSTMGDQTESHSPATIPSCMAPVTTDPFIFGAVTLPPLDDDNHD…	426
Bol028695	MIDYTLNGDLQPQKQPMLQQQPHQLSPSEFGATPFFDKKTFIDMMHFADFGPKLALNRTNNQAVQETGFDPVCFVKFPVLKERIEDHIRTQHLMSSHRTPQEGGECGGNIGCVFLEDQDNNSRRLRFIRGGENEDRDNNNVTTKEVNSKRKRARTSKTIEEVESQRMTRIMVERKRRKQMNEHLRVLRSLMPGSYVKRGDKASIIGGVIEFVRELEELLPCLESQKRRRILEETGHRQTRGMTRPTNPSSCPVTRVANQTQPLIITKNITELEGGGGLLEEMTENKSCLADVEVKLLGFDAMIKILSKRRPGQLLMTMAALEDLHLSILHTSITTMEQTVLYSFIVKASSTCLHIIILIGV	361
Bol031040	MDVSARKSQKAGREKLRREKLNEHFVELGNVLDPDRPKNDKATILTDTLQLLKELTSEVNKLKSEYTALTDESRELTQEKNDLREEKTSLKSDIENLNLQYQQRLRSMSPWGAAMDHTVMMAPPPSFPYPMPMAMPPGSIPMHHPPMPSYTYFGNQNPSMMPAPYMPYMPPNTVVEQQSVHIPQNTRSREPRAKVSRESRSDKAEDSNDVATQLELKTPGSTSDKDTSQRPEKSKRCKRNSNNNNSVEESSHSSKCSSSPSVRDNTSSSSVAGGLKPDDAK	281
Bol018679	MEQTKKLKTSPEFSLSDESSASSSSIRPEKMVEVKKEPVSSLKKADRERIRRDKLNEQFLELGNALDPNRPKSDKTSILIDTIQTLKDLMTQVDRLKAEHVTLSQESRELIQEKSELREEKTSLKSDIDILNAQYQHKVRTMVPWIPHYTYPVPLVAITQGPVSTLPFPLYGTQNPAPLPSPCSTFMPYSAEQKDDAGLELELKIHASSSGQEDVSGKEKKGNSAITASSSNSYSSSQAVSDSVM	245
Bol029027	MEQLKKLKTSSDDESSTASSSWGHNISFRPEKMVDGKEEPVSSRKIQKAEREKIRRDKLKKHVFELGDALDPNRPKSDKASILIDTVQILKDLMTQVDRLKAEYVTLSQESRELNQDKSELREENSSLKSDIEILSAQCQHRVMVPWIPHYAYPLPVVAITQGQVSTLPSLLNGTQTPSPLPNPSTTFMPYLAASLGPKMERKDDVGLELELKIHASSSAHDASGKEEKGNSTVTASSSNSYYSSSHAVQDCSP	254
Bol026617	MGGLESVYAQAIYGMTRETIIMEHQGSDLIWGGNDLSRCFMSDIGIIGETQHHQHVGNRASSIDPSSIDCLLSATTNSNNTPTEDDEGISVLFSDCHALWSFGGVSSAESENREITTETTTTKPKSSKRNRGNRDETGSYFCLVGHPQEESEKGNFKLIYDENQSKSKKPRTEKDRVGSSNISFQQHSASLSDNVEPDAEAIAQMKEMIYTAAAFRPVNLGLEVVEKRKRKNVKISTDPQTVAARQRRERVSEKIRVLQTLVPGGTKMDTASMLDEAANYLKFLRAQVKALENLRPKLDPANFSFSSPSSYPLVHPSFLPFQNPNQVHHHQEC	333
Bol024622	MKEMMYKIAAMQPVDIDPATVKKPKRRNVRISDDPQSVAARHRRERISERIRILQRLVPGGTKMDTASMLDEAIRYVKFLKRQIRLLNNPPPPQDQASQALKTSWISPPPPSDFGSEGGGGELI	124
Bol037257	MYQSNEDDDDFFAALCFDQSNGGEDPYAFIQTEQGNLFQDFGSSSGVNLQPEQEQVCNNNIGDQFGSFSGNLPQVCSFTGENNGLAAFGGHSIGFGSSQLDLGTSSYSGLLQQEPHQVCSFRGRNNDSVPRVETQQEQVCCGVVEINSSSSVGGVKEELEEECSRKRGRTGPGTKASREKKRREMLNDKFMDLSSFLEPTRTPKTDKPAIIDDAIRVVNQLRGEAHELKETNQKLLEEIKSLKAEKNELREEKLVLKADKEKMEQQLKSMTTVPSPGFLPSHPAAFHQNKMAVYASYGYYPNMPMMPYLLPPSQRDTSQDQQNCSFAA	328
Bol018932	MKKLEADDTKPPEPPKDYIHVRARRGQPADSHRFAERVRREKISEMLTLLQDLVPDSSRITGKADSLDEIINYVQSLKRQVELLYMKLATINPRMESNRNAALSIKVKENMLYAIACSEQRLPLGYYSLAQNMPRFSDTQFLSNYGFVQTKIWILGK	157
Bol007585	MVKSKRSKHEEAGSSKNLIEKCDDKYTNKDNTKPPEPAKDYIHVRARRGQPANSHRLAESVLLPSEMLMFVFGYQVRREKISEMLTLLQDLVRGSSRITGKAVSLDKIINYVQSLERQVELLYMKLATINPRMKSNRNAALSIKVKENMIYAIACSEQRLPLGYYSLAQNMPRFSDT	177
Bol024100	MGSKTPSTSTHEANASVDERSRKGKVPKRINKAVRERLKREHLNELFIELADSLELNQQNSGKASVLCEATRFLKDVFGEIESLRKEHTSLLSESNYVTTEKNELKEETSVLESEISRLQSEIEAKVNQSKPDLNTSPAPEYHHHHHYQQHAELASQFSGLPIFQGVAGFQQSSAATPPGATVLVLPMQPDLQTQAPLMYNSSNVSKPCPRYANAADSSWPSRLLGERLKANE	233
Bol030435	MSSSRRSRQASSSSRISDDQITDLISKLRQSIPEIRQNRRSSTVSASKVLQETCNYIRNLNKEANDLSDRLSQLLETIDPNSPQAAIIRSLINE	94
Bol040124	MRILKTQRSSRGGRRNIKKQGSRRSHVSSRASIIRNCSRNSGDKFTEKLQALKSLLPPSETNKTDHNRHVEEKPNSGETEQLFQETADYIVRLRNQVIVLQKLIEIYGSSSSSDQTEDFVL	121
Bol008002	MNMMMTQMGKLPDHFSNPIPNPSSHNIMMPSESNTYHPFFFNHNNHIHPPVLNPTITLHHQPGLNFRYAPSTSSFIPDKRRGGGDNADMAAMREMIFRIAVMQPIHIDPESVKPPKRKNVRISKDPQSVAARHRRERISERIRILQRLVPGGTKMDTASMLDEAIHYVKFLKKQVQSMEEHAVVNGGGMTPAPLVVGGKGCGSMRSDHHQMLGNAHILR	219
Bol027224	MMMQQIEKLPEFCNTNPSLIDHNNNTYPFLLNSNHNHSDSMTPEPGLLTNPSSLSPNTIYSSVLHDKRSNSSNTNSTNMEAMREMIYRIAVMQPIHIDPQAVKPPKRRNVRISKDPQSVAARHRRERISERIRILQRLVPGGTKMDTASMLDEAIHYVKFLKKQVQTLEQQAVDTSGGGMTAAVSGGGGVIMKGCGAMGTHQMVGNAQILR	211
Bol044317	MCALVPPFFPNFGWPSTGEYESYYLAGENLDNCTFFYFPVPETYRVVHQRNSLGVSISSAGTGIDNSPVVNKKLKHNASERDRRKKINSLFSSLCSCLPASDQSKKLSIPQTVSRSLKHILELQEEVKKLIQKKEELLLRVSGQRAIEQQPKIHNFSISNVLSGLEEDGIVLVDVSLSRSQGERVFYTLHLQVDNIDNDKLNCTELSQMMLYLYEECGNSY	221
Bol037307	MHALGPPLFPNSGWASRGEYERYNLIGDNHKIGTFLDFPVPQTYGVVHHQTSLGVSVSSEVNGINNNSVVIKKLNHNANERNRRKKTNSLFSTLRSCLPSSDEPKKLSIPQTISRSVQYIPELQEEVKKLIQKKEHLMLRESGQRERYAKPEPKVAASYFSTVFATKLRDNEVMVQISSSKIRNFSIYNVLSGLEKDGLVLVDVSSSSSRREQLFYTLHLQVDKIDNYKLICEELSQRILYLYEEC	246
Bol037306	MCALGSPLFPNFGWESTGEYESYNIVGDNNSKELLDFQVPKTYGMVHRQTSLGVTVSSEVNGIDNNSIVIKKLIHNANERNRRKKTNSLFSTLRSCLPGSDERLSNPQTISRSMQYIPELKEQVKKLTQKKENLLLRISRQRERYVMPQPKVVSSYVSTVFATELRDNEVMVQISSSKNHNFSIYNVLSGLEEDGFVLVDVSSSNPRGERLFYTLHLQVDKIDNYKPICEELSQRVLFLYEKCGNSFK	248
Bol010742	MSQCVPNYHIDDTPAATVRSTKAADIPTLDYEVAELTWHNGQLGLHGLCPPRVPALSKFSTGAGGTLESIVDQATRFPNPKPTDELVPSFHHRYSRVRMDALVPEQQSQPATGVGSCSDGHPMDGGKRARVAPEWSASRSQRLTIDTYGFTSTSLDDNSSSGGKPFPKTTNIDDHDSVEEEEEEKQTGGKSSASTKRSRAAAIHNQSERKRRDKINQRMKTLQKLVPNSSKTDKASMLDEVIEYLKQLQAQVYMMSRMNMPSMMLPMAMQQQQQQLQLNLMSSSMGLGLRMGMPGLGLVDLSSMNRAATATAPNIHANMMQNPFVPMTSTSWDASSSTDPRFQSPLIPDPMSAFLACSSQPTTMEAYSRMAALYHQMQQQLPPSNQN	387
Bol015018	MDGGKRARVAPEWSASGSQRLTIDTYGFTSTSLDVNSSSDGKPFTKTTNIDGHDSVEEEEEEKQTGGKSSASTKRSRAAAIHNQSERKRRDKINQRMKTLQKLVPNSSKTDKASMLDEVIEYLKQLQAHVCMMSRMNMPSMMLPMAMQQQQQQLQLNLMSSSMGLGLRMGMPGLGLVDLSSMNRAATATAPNIHANMIQSPFVPMTSTSWDASSSTDPRFQSPLIPDPMSAFLACSLQPTTMEAYSRMAALYQQMQQQLPPSNPK	265
Bol032701	MADKKLIPSSSSTTSIYDTRSSNNSNHHPPSSSDEISLFLRHIINRSSSPLPSHYSQATASTAEIGVNADPHADNPRCFVSPQTSKRAADYSEVLIGSGVGSSSAAACYGFSGGGGNNVAQGNSSGTRVSSSSFGASGNETDGYDCESEEGVEAVVDDELLCKSRTSSKRCRAAEVHNLSEKRRRSRINEKMKALQSLIPNSNKTDKASMLDEAIEYLKQLQLQVQMLTMRNGVNLHPLCLPGTTLHPLQLSQLRPGVPPEATNDSLFNHTNHFASTSNAPAMVNTVASSYALEPSIRSHFGPFPLLTSPAEMSGEGGLTHPRLNIGHSNTNLTGRQAVFNGQQPDIKDRLT	352
Bol043733	MKEMMYKIAAMQPVDIDPATVKKPKRRNVRISDDPQSVAARHRRERITERIRILQRLVPGGTKMDITSMLDEAIRYVKFLKRQIRLLNNPPPPQDQASQVVTTSWVSQPPPPDFGGGGGGGGGWYKSGENSINSN	135
Bol008489	MIDAFLNSSSDIWPLSPANRTLETTLQQRLHAVVKVTHEAWCYAIFWKPSYHDISGEPVLKWGYGVYKGEDETDKTRRRRKTNAEEKLQRNKVLRELSSTISGVSFPVKDEDDDVELTDMEWFYLVSMTCSFRSGSGLAGKAFATYNPVWITGLDMINGSGCSRANQGGDLGLQTIICIPSDNGVLELGSTELIRENTGFFRKIRFLFNFEGYRDFSGDMNSSSCQLFSNIKLEDSDQSNIDVKAMLKRKRQKKHKKKPTHGREEPMNHVEAERLRPKKLNQRFYALRAVVPNITGMDKASLLEDTVRYINELKLNAENAESKKNAVQIQLNKLNEEIAEQNAVLEFVDAGEKQWR	356
Bol028373	MDQSHLNASQSRSVDRKTIEKNRRIQMKNLYSELNSLLPQTSRESLALPDQLDEAANYIKKLQVNVEKKRESKRKLLATTAFEKLNSTGSSSMSSSVDLSMPRRLPRIEIQETGPVLHIFLVTSMEHKFIFHEITRLITEEAGAEMTHAGYSIADDAVFHTLQCKVEDCDYGAGTRISESLKKLVNTVN	189
Bol024322	MDQSLSTTSQSRSVDRKTIEKNRRIQMKALSSELNALLPQTSRAPLTLPDQLDEAANYIKELQVNVEKMTERKRKLAATGSSSMSSSVDVSVPRRLPKIEIQETGSILHVFLVTSVEHKFIFHEIISVLSDESGAEITHAGSSTVDDTVFHTLHCKVEDCDYGASSRISESLKKLVNNFN	180
Bol039849	MKALYSELNSLLPQTSRESLALPDQLDEAANYIKKLPVNVEKKNERKRKLVATSAFDKLNSIGSSSMSWSVDVSVPRRLPKLEIQETGPVLHIFLVTSMEHKFMFHEITRVITEEAGAEITHAGYSVVDDAVFHTLHCKVL	141
Bol028375	MDQSRSNANQSRSSDRMTESLALPDQLDEAANYIKKLPVNVEKKNERKRKLVATSAFDKLNSIGSSSMSWSVDVSVPRRLPKLEIQETGPVLHIFLVTSMEHKFMFHEITRVITEEAGAEITHAGYSVVDDAVFHTLHCKVL	142
Bol011962	MEDLYLELNSLLPQTSRELPLPDQLDEAANYIKELQVNVEKNRERKRKLVTTAALDKLNSTGSSSMSSSVDVSVPRRLPRIEIQETGPILHISLVTSLEHKFMFHEIVRVLTEELGAGLTHAGYSIIDDAVFHIFDCKVY	140
Bol028409	MGGGNKFQEPVKINRRRQVRKEKEEDEVNESFKSPNLEAERRRREKLHGRLMALRSHVPTVTNMTKASIVEDAITYIGELQKIVENLTEKLHEMEETPLEIYEQQTVHTIKPEVEAIDLKMEMKKTGIEENVQFCKIGKRKFWLKITTEKRPGIFTKFMEVMCLLGFEIIDITLATSNGAIIISSSVQILQGLCDGDSVDPQQTKDFLLEVMRSNP	216
Bol011948	MGGGNRFQEPVRISRRRQVRKGEEENEVNESFKSPNLEAERRRREKLHGRLMALRSHVPIVTNMTKASIVEDSITYIRELQEEVVNLTEKLHEMEEAPLELDEQQQTDQIIKPEHETIDLKEEMKKLGIEENIQLCKIGERKLWLKITTEKKPGIFTKFMEVMRFMGLEIIDITLTTSCGATLICSSVQILQGLCDGDSVDLEQTKEFLLEVMRSNP	217
Bol033569	MNRGALESSPVQQLMVAGNPNWWNVSGSTRPPPPLMGHQQGPLPPQMTPNNNYLRPRMMMTSSSPSLLDNPSLSSWLESNDLPPESWSLSQLLLGGLMMGEEERLEIMNHHSHHDEQHHHSFQGKMRLENWEEQVLRHQQASMGVVDIKQESNINNNNGYLISSPNSPPNKSCVTTTTTTSLNSNDNTNNNNNMLGFSSNHNGLNLSEIRHTPPDRSSECNSLDIGGSTNKKPRLQPSPSSQSTLKVRKEKLGGRIAVLHQLVSPFGKTDTASVLSEAIGYIRFLQNQIEALSHPYFGTTASGNMRNQHLQGDRSCLFPEDPGQLVTDQCVKRRGVSSSSSENQNAKEEPKKDLRSRGLCLVPISYTLQVGSDNGADYWAPTLGSASFH	389
Bol020955	MEDLDDEYKNYWETTMFFQNQELEFDSWPLEEAFSGSGESSSPDGAATSPVTSKNVASERKRREKLNQRLFALRSVVPNISKLDKASVIRDSINYLQDLIDQEKKLEAEIRELESRSMLLDNPTRDYDCINNFAGNQQQDLSCINAMRSKKSRQMDYNTFGSSITRVHNHSLIEVLEMTVTCMGEKTVVVCITCSKKRETMLQLCKLLESLNLNILTTNFSSFSSRLSTTLFLQANEEEKSTVETKIQTAIAAYNDPNCFINF	263
Bol033627	MEDLEDEYKNYWETTMFFQNQELEFDSWPLEEAFSGSGDSSSPDGAATSPASSKNVVSERNRRQKLNQRLFALRSVVPNITKLDKASIVKDSIDYMQKLIDQEKRLEAEIQELESRSILVENPTRDYECINNFLENQQQDLSDNNVTRSKKFRQMDYNTSGSSSVARVHNQSLIEVLEMKVTWMGERTVVVCITCSKRRETMLQLCKVLESLNLNIVTTNFSSFSTRLSTTLFLQADEEERSTLETKIQTAIAAYNDPSCFINF	264
Bol026045	MDDINQEFNNYWEPSSFLQNKEFEYDSWPLEEAISGSYDSSSPDGAASSPASKNIVLERNRRQKLNQRLFALRSVVPNITKMDKASIIKDAISYIQGLQFDETKLESEIRELESTPKSSLSFGKDFDRDLLVPVTSKRMRQLDSGYSRSLIEVLEFKVTFMGERTMVVNVTCNKRTDTMVKLCEVFESLNLKIITFNLNSFSGMIFNTLFIEADEEEQDVLRLKIESGIGAYNGAQSPTWSMESIY	246
Bol012247	MDNVDQEFNNYWETNSFLQNEDFEYDSWPLEEAISGSYDSSSPDGAASSPASKNIVSERNRRQKLNQRLFALRSVVPNITKMDKASIIKDAISYIQGLQYEESKLEAEIRELESTPKSSLSFSKDFDRDLLVPVTSKKMKQLDSGPSRSLIEVLEAEEEEQEVVRLKIETGIGAYNETQSPTLSIDSLY	189
Bol012189	MNTYNMVKQEFIKKWITTLHMLDSSVEHPMNVTERKNAIRLSSDIAMAATRSGATIWSRALISRTRKYTTTCKPVAHRILKKARNRIKNRCTTITRNGIFGAKMRVRKRTELLKSLVPGGELIYDKDYLIRETLDYIVYLQAQVDVMRTVAAIDSVTRDLSKNT	164
Bol026018	MNTYNMVKQEFLKKWITTLHMLDSFVGYPTNVRKDMIRLSLDTAIAAARSGATIWRLTRNRTTNKHVVRRILKKARNRVKNRCTTIGRNANFTANVRVRKRMELLKRLVPGSELIDKDNDDYLIK	125
Bol034680	MSFLQLQRDHLRYHHHPGFFSNSSTINGGESDGFLATTGLNLPDIYREKTTESDAILSMSPENITTSATFVSENFKKRKLDDVVTETKVCDEKKMMMRNKAKKEENNFSNDSSKVRKGSQKRDYIHVRARGGQATDSHSIAERARREKISERMKYLQALVPGCDKFTNKAGMLDEIINYVLSLQTQVEFLSMKLAALSSRLDEMVNSVYPHEMVSTGYLHFNPMQQVITSSDPPLQCFNNGQAPSMWEPDVQNLYIAL	258
Bol014699	MVEVKKEPFSSRKAQKADRENIYRDPNRPKSDKGSILIDTIQTLKDLVVQVNRLKAEYVTHSQESREVDD	70
Bol032757	MSTVGEVTVGSQCHKLLGMRDFTSARHLVKMNKQLGKDWQKLDQVEAICDVIIAAENRLPNGFMDYYGMLRATRFGPVVLDDFRRLMKLLDWRCNGLPSSQEAAQYAYQAWSMLSKPVMKARYDLDISSPMVGMVQLGFPEGSSFVPKEQNPNQDIGRGNDNKVVVISDDDDDDDGDQDMITMARTAKVFKINGKRVKFIPLKKKKRKDSSTSNLEQGVRPLSQRYNATTYSTTMGRNFFTSGTSSSNLFSSRGYSANAKPKSKTESKEVAAKKHSDAERRRRLRINCQFEALRTILPNLIKQDKASVLGETVRYFKELKKLVNEIPTTPSLEDSLRLGQCKNRDFARVVFSCSDREGLMSEVAESMKAADAKAVRAEMMTVGGRTKCVLFVQGVNGNE…	436
Bol012807	MDQSTLHGLNPYSSSTTSSSSSSLHSRKGRIKGNKNQSMSTLSTDPQSVAARERRHRISDRLKILQSMVPGGAKLDTVSMLDEAISYVKFLKAQIWFHHNMLLFFNDYETTSPCTYSPVGVSEFEPRLFGCDEDYTPVPETYSQGTPLYMVADPNNPMWYSSVDDEQQETMHRRGLS	177
Bol015349	MCALTPMFPSNQQEWYSTSTMEYPWLDSFSPTLPSSLYPSFDQLDEFKNYNINLLPHHMNLADINGTNNNSNNDQEEHQGSVLEKKLNHNASERDRRRKLNALYASLRALLPPSDQKRKLSIPKTVAGVVKYIPAQKQELQRLSRRKEELMKRISNKTETLSHQQEQLRNRALMMESIDSSSQKIAANWITDTEIAVQIATWKWTSISDMLLRLEENGLNAISVSSSVSSTARIFYTLHLKMGGGCRVRLEELDGLGEMMPEQLWETTMNPETRILKQLAVDDIAEANIYDFIVSYGFSGKATNSTYHICLSQT	314
Bol043745	MVSQSAGQTRFRTFKYENNGAVVVRAIVCFQPMANCQAEYFRHMLKPVTFIGLNCKSMPLDNSQQKWLPLGLNPQDIATGSSSPGAPFPELGKIYASEYQFRYLQPPFQALLSSYGTQVAAQMTLKSSQKRFLVFDQSGNQTRLLQCGSPVRFPSFVATDPEKILNFLSLEKGLSKDHAIPEKIFLHEDHVNGEEKESEMHEDTEEINALLYSDDEDNDDCESDDDDDEVTSTGHSPFPVEQQACNNKTTEEEELDETESCGGDDGPRLKRQKVLLDHSSYREDLSPSPSPSPSFVVGTKSLTNLKRSSDEKLQESNISSSNQEMGSGLSDEEETRKDKIHTALRILESVVPGAQGKEALLLLDEAIDYLKLLKRELTSQPKGLNNHW	388
Bol015855	MPLDTRQRDLPPQPCFEDIAAPSLPELGKLYAAELRAPYLQPPPPLQSLLWSHDKRFSLSDMRSWCAAAAATTPHGALESSQKGLMIFDQSGNQTRLLRCSFPLRFPSLAAAEPVKLNLSELQHGLEKGFREDHVTLKEFDEKNCVNGKVSEMHEDTEEINALLYSDDDYNDDCESDDDDEVMSTGHSPYQVCNKRALEDIDSPCKRQKLLDKVENISVSSSSSLVGSKSSTKLPESNISTKEDTGSGLSNEQSRKDEIRTALKILESIVPGAKGNEALLLLDEAIDYLKLLKRDLISTEIKNHC	305
Bol043646	MDMEWTQISKQESNNHDFFPSGRNLEYLCFNNPLHEDDNNVDHTFSSLMDLISQPPPLLHQPPQPSSSPTPFFSSTFDYPLLETLQDVIESPYYPPLGISASQEGNNNDNSSPLVEESKSLMSTGETNKKKRNKKVVGQPSKNLMAERRRRKRLNDRLSMLRSIMDRTSILGDAIEYMKELLNKINKLQELGSNSDLKDSLTTNQSMVRNSPKFEVDQREVNTHIDICCSTQPGLLLSTVGTLEINLGLEIQQCVISCFSDFSLQATCSEVAGQRECITSEDVKQALLKNAGYGGRCS	298
Bol027107	MDFFSLDSVFQEEGENFWDMIAGDVSGDGDGDKTVGVPNRSAFRSYVRDHEQRMVSSSSTVNVKRRMVNLLRKNWEEKKIVAVPEQERSRRHMMKERTRREKQKQSYLALQSLLPATKSDKNSIVEKAVDQIRKLEGLKKELERQKNVLEAKSAREHDGMNGTKVRFNVQEPLSGIDSVVEVLQCLKSMGTNLNAVQANFSPHEFSATMNIETQNISKR	219
Bol014260	MDAIFLTDDPNTRKQLIGSLAHSFGCIYVSLWSYYFPRPSNYLISFDGYYNEASHEPSTSTGSLARRLFHEYRQSVIPLQNGHIPSMAFMNNLPYLEIQTQDIQRLASNDAQRLFYQEARIQTVIFMGCRSGEIELGLTYDAANMKVEASLRDWFPEDFSRKTSPVNSDYLRPPPPPSSSSSSLRSLDSPQNASEYSSLLFPLIPKPSTTTDAVNVPLHTLLAPVTTAETTNNMIHQRQQEPLFRNREREEEVMTQAILAVLSTSSSPSSPHRKGKATAFKRYYCVASGGGVSGRAPQPPSVRRQGVMKRAISFYNRLNINWRERFPRENATGGGSDGIGGSGGGRGPTATQLHHMISERKRREKLNESFQALRSLLPPGTKKDKASVLTIAKDHLTSL…	530
Bol038000	MDAIFLTDDPNTRKLLIGSLAQSFGCVYVCIWSHYFPRPSNYLRSLDGYYNETSQEPSTSSGSLARRLFHEYRQSVIPLQNGHIPSIAFMNNLPYLEISPQDTQRLAYNDAQRHLYQEASIQTVIFMGCRSGEIELGLTYDAANMKIGESLREWFPQDFIRKSSPPNSDYLRPQPPPSSSSSSFRSVDSPQNISEFSSPLFPLFPEPSTTTDDAVNVLLHSLLAPVTSTPTGNMIHQQQQESLFRNSKREEEAITKAILAVLTTSSTPPSTSSPPLRKRRATAFKRYYCMDNGGGGSGRAPSSVRKQSMSRRAISFYTRLNIYRRERFARASSTTSGGGDRSGPTATQLHHMISERRRREKLNESFLALRSLLPQGTKKDKISILTIARKQLTSLQGEI…	530
Bol008474	MTLEALSSNGLLKFLLSESLSPTPFKSLLDLDPSPENDIIIIPKNTIPEMSQQEPASRQPPPASRGKKRRRRKPRVCKNEEEAENQRITHIAGDQASIVGGAIDFIKELEHQLLSLEAQKLQKDKLSQTVISSTSQDSNCEPENPHLSLSQFFLHSYDPSQENRNGSTSSVKTAMEDLEVTLIETHANIRILSRRRGFQWTSVVATTGPPQLSKLVAALHSLSLSVLHLSVTTLETFAIYSISTKVEESCQLSSVDDIAGAVHHMLSIIEEEPFCCSTIPELPFTFPLNHTNATHSL	297
Bol017167	MQEIISDFLEECEFVDTSLAGDDLFAILESLEGAGEISSTPASTPRDGIASLNELVKDQIHETSSPKRNKRKRLETDKEEDEEEDGEGEGEGEEDNKQDGEQKMSHVTVERNRRKQMNEHLTVLRSLMPCFYVKRGDQASIIGGVVEYISELQQVLQSLEAKKQRKTYAEVLSPRLVSSPRPSPPVLSPRKPPLSPRINHLQIHHHLLPPISPRTPQPTSPYRAHPPQLPLIPQPPLRSYSSLASCSTLGDPLPYSPASSSSSPSVSSNHESSMINELVANSKSALADVEVKFSGANVLLKTVSHKIPGQVMKIIAALEDLALEILQVNINSVDETMLNSFTIKVRKNNHPH	352
Bol028008	MSDFLEECEFVDTSLAEDDLFAILEGLEGAGEISPTAASTPKDGATNSKELVTDPNYETSSPKKKRKRLETEKEDEEEEDGEEEEEENKRQKMSHVTVERNRRKQMNEHLTVLRSLMPCFYVKRGDQASIIGGVVEYISELQQVLQSLEAKKQRKTYAEVLSPRLVPSPRPSPPVLSPRKPPLSPHISHHHLLLPPISPRTPQPTSPYLAHAPQLPLIPQPPLRSYSSLAGGSSLGDPPPYSPASSSSSPSVSSIRESSVINELVANSKSALADVEVKFSGANVLLKTVSHKIPGQVLKIIAALEDLALEILQVNINTVNETMLNSFTIKVRSNNHPN	338
Bol040146	MGSSHHSFCHLHPTNSLAFSGKFCHVLRQPNLPHPRETFHPLRCSTGTFLSFSAEQFLAQAMRSLKLGETNVLLRTRNGVRQRNSLKRNIDTQFHNLSEKRRRSKINEKMKALQKMKALQKRILNSNNCRQIKSQCFDEAIEYLKLLQLQVQTLAVMNGLGLNPQRLPPVLPPTQTRINGTLEQDLNFGTLLGASHSLVNREPPESTQEMCFSTDTLL	218
Bol008269	MGNSDARDRLPAPSSSDELSSILRQVLSRTPPTAQPSFSRKKIVSSGEMFNRTFPLVHGGAVSYAACAVSETEEGKCAFENQLIETESIADRRSKINEKIKALQKLIPNSNKTDKASMFDETIEYLKQLQLQFSTLGFGQAH	142
