# Supplementary material for: Genome-wide survey of the bHLH super gene family in Brassica napus
Source: BMC Plant Biol. 2020 Mar 14;20:115. doi: 10.1186/s12870-020-2315-8 (PMC7071649; doi:10.1186/s12870-020-2315-8)
Supplement: Supplementary file 4 — Additional file 4: Table S4. Conserved motifs identified in different bHLH subfamilies in this study. [file 12870_2020_2315_MOESM4_ESM.xlsx]

## Sheet: Table S4
Table S4. Conserved motifs identified in different bHLH subfamilies in this study.
Motif Name	Length	Motif Sequences	Subfamily
Motif 1	21	AERKRREKINERLKALQSLVP	all
Motif 2	21	MLDEAINYIKELQRQVKVLSM	all
Motif 3	21	PKSDYIHVRARRGQATDPHSJ	S25, S26, S27, S28
Motif 4	29	CEKRPGQLLKJMAALESLGLEVLHANIST	S1, S2, S3, S5, S9, S10, S11, S13, S23
Motif 5	57	GNQTGWEKWSLDGTERQVAKLMEEBMGSAMQYLQGKGLCLMPISLATAISHSQPPSR	S26
Motif 6	80	EWFYLVSMTFSFGNGEGLPGKAFANGKPIWLSGAGAADGKGFERALLAKSAGLQTVVCIPFLNGVLELGSTEHISZSSBL	S5, S33
Motif 7	98	PPDKSKTTRGLNPPVSKKIIQMDVIQVEEKGFYVRLVCNKGVGVAPSLYKSLESLSSFQVQNSNLSSPSPDTYLLTYTLDGTCFEQSLNLPNLKLWIT	S1
Motif 8	21	KSALAEIEVKISGSDVLIKIV	S2, S3, S9, S10, S12
Motif 9	41	MAAMREMIYRIAAMQPIHIDPETVKPPKRRNVRISKDPQSV	S31
Motif 10	21	RRRTRSSKNKEEIENQRMTHI	S10
Motif 11	80	MGEWSNNLGGMYTYATEEADFMNQLLASYDHPGTGSSSGTAGGDHHGLYWSLGSHHNHLTJMPEASSFCFSGESSSYSVG	S28
Motif 12	45	RERYVKPQPKVVASYVSTVFATKLGDNEVMVQISSSKIHNFSIYN	S12
Motif 13	103	FPHPTISCGGGFSFLEGNNMSYGFTNWSQHHMDIISPRPIETPGINQGHKDWLYSDSTAVTTGSRDESLSPKSAGNKRSYTGESIQPPSKKPRSGANGKAKPK	S2, S5, S28
Motif 14	21	VLYSFSLKVEEGCQLSSVEDI	S10
Motif 15	49	ENRSVPENLKKQLAVSVRSIQWSYAIFWSVSASQPGVLEWGDGYYNGDI	S33
Motif 16	29	AIVVEPEKRPRKRGRKPANGREEPLNHVE	S2
Motif 17	21	DDLWMYAPJAYNGMDIGLHHN	S28
Motif 18	77	RGGVHPPEVINEMLLQFSAGIQTVAVFPVVPHGVVQLGSSLPIMENLGFVNDVKGLILQLGCVPGALLSENYTTYEP	S23
Motif 19	41	EFNNYWETTSFLQNZEFEYDSWPLEEAISGSYDSSSPDGAA	S1
Motif 20	29	NDLMIQQATVKMGSRFYTQDQLRAALMSK	S2
Motif 21	57	HPYQAAAMAMGMGMPYAMGLPDMSRGGPSVNNGPQFQVPGMQQPVGMAIPRVSGGGF	S24
Motif 22	41	EHYSFLFNTKICEGSTVYASAIABKVMEVVEKQYMEALPIN	S9
Motif 23	21	RPDDEVVELLWENGQVVLQSQ	S36
Motif 24	112	PVVSVGPSHCGSNQSTNDHQVTHPPFPMSDRSKNVEZRLDTSSGGSSGCSKETESGRSVTISRKRKHVMDTDQESVSQSDVRLMSTDDQIMGNKSSQRSGSTRRSRAAEVHN	S24
Motif 25	29	FSGFALBVFRAEACZEGQEVVPEQIKAVL	S1
Motif 26	29	LCLTVNCKHKGTKIATPGMIKEALQRVAW	S5, S33
Motif 27	29	MDFGMEDVTINTNSYLVGEETSECDVEKY	S24, S28
Note: Motif 1 and motif 2 are made up the basic and the two helix regions of the bHLH domains
