# Supplementary material for: Genome-wide survey of the bHLH super gene family in Brassica napus
Source: BMC Plant Biol. 2020 Mar 14;20:115. doi: 10.1186/s12870-020-2315-8 (PMC7071649; doi:10.1186/s12870-020-2315-8)
Supplement: Supplementary file 5 — Additional file 5: Table S5. Syntenic relationships of bHLH genes in Brassica napus, Brassica rape, and Brassica oleracea. [file 12870_2020_2315_MOESM5_ESM.xlsx]

## Sheet: Table S5
Table S5. Syntenic relationships of bHLH genes in Brassica napus, Brassica rape, and Brassica oleracea.
Genone ID.	Name	Chromosome	Duplication type	Corresponding Genone ID.	Chromosome
BnaA01g00230D	BnabHLH001	A01	segmental duplication	BnabHLH295	C01
BnaA01g00730D	BnabHLH002	A01	allopolyploid	Bol028935	C01
BnaA01g02620D	BnabHLH003	A01	allopolyploid	Bol013674	C01
BnaA01g03160D	BnabHLH004	A01	allopolyploid	Bol013615	C01
BnaA01g06170D	BnabHLH005	A01	allopolyploid	Brara.A00661.1.v1.3	A01
BnaA01g06640D	BnabHLH006	A01	allopolyploid	Brara.A00705.1.v1.3	A01
BnaA01g07020D	BnabHLH007	A01	allopolyploid	Brara.A00745.2.v1.3	A01
BnaA01g07690D	BnabHLH008	A01	allopolyploid	Brara.A00813.1.v1.3	A01
BnaA01g08070D	BnabHLH009	A01	tandem duplication	BnabHLH010	A01
BnaA01g08090D	BnabHLH010	A01	allopolyploid	Brara.A00839.1.v1.3	A01
BnaA01g08110D	BnabHLH011	A01	unknown	-	-
BnaA01g08750D	BnabHLH012	A01	allopolyploid	Brara.A00912.1.v1.3	A01
BnaA01g17420D	BnabHLH013	A01	allopolyploid	Brara.A01909.1.v1.3	A01
BnaA01g17610D	BnabHLH014	A01	allopolyploid	Brara.A01930.1.v1.3	A01
BnaA01g20220D	BnabHLH015	A01	segmental duplication	BnabHLH151	A06
BnaA01g21210D	BnabHLH016	A01	allopolyploid	BnabHLH315	C01
BnaA01g22830D	BnabHLH017	A01	allopolyploid	BnabHLH132	A05
BnaA01g23440D	BnabHLH018	A01	allopolyploid	Bol042423	C03
BnaA01g23600D	BnabHLH019	A01	allopolyploid	Bol028711	C01
BnaA01g24020D	BnabHLH020	A01	allopolyploid	Bol028759	C01
BnaA01g25810D	BnabHLH021	A01	allopolyploid	Bol031040	C01
BnaA01g26110D	BnabHLH022	A01	allopolyploid	Bol031014	C01
BnaA01g27410D	BnabHLH023	A01	segmental duplication	BnabHLH315	C01
BnaA01g32740D	BnabHLH024	A01	segmental duplication	BnabHLH132	A05
BnaA01g35240D	BnabHLH025	A01	unknown	-	-
BnaA01g36300D	BnabHLH026	A01	tandem duplication	BnabHLH027	A01
BnaA01g36370D	BnabHLH027	A01	allopolyploid	Bol018836	C01
BnaA02g00140D	BnabHLH028	A02	allopolyploid	Brara.B00326.1.v1.3	A02
BnaA02g02510D	BnabHLH029	A02	allopolyploid	Brara.B00591.1.v1.3	A02
BnaA02g07950D	BnabHLH030	A02	allopolyploid	Brara.B01176.1.v1.3	A02
BnaA02g08320D	BnabHLH031	A02	allopolyploid	Brara.B01230.1.v1.3	A02
BnaA02g08430D	BnabHLH032	A02	allopolyploid	Bol014260	C02
BnaA02g09500D	BnabHLH033	A02	allopolyploid	Brara.B01365.1.v1.3	A02
BnaA02g13710D	BnabHLH034	A02	allopolyploid	Brara.B01777.1.v1.3	A02
BnaA02g14180D	BnabHLH035	A02	allopolyploid	Brara.B01829.1.v1.3	A02
BnaA02g14220D	BnabHLH036	A02	allopolyploid	Brara.B01831.1.v1.3	A02
BnaA02g15360D	BnabHLH037	A02	allopolyploid	Brara.B01954.1.v1.3	A02
BnaA02g15870D	BnabHLH038	A02	allopolyploid	Brara.B02008.1.v1.3	A02
BnaA02g16580D	BnabHLH039	A02	allopolyploid	Brara.B02070.1.v1.3	A02
BnaA02g20690D	BnabHLH040	A02	allopolyploid	Brara.B02620.1.v1.3	A02
BnaA02g27940D	BnabHLH041	A02	allopolyploid	Brara.B01365.1.v1.3	A02
BnaA02g28220D	BnabHLH042	A02	allopolyploid	Brara.B03247.1.v1.3	A02
BnaA02g30270D	BnabHLH043	A02	allopolyploid	Brara.B03444.1.v1.3	A02
BnaA02g34160D	BnabHLH044	A02	segmental duplication	BnabHLH341	C02
BnaA02g35540D	BnabHLH045	A02	allopolyploid	Brara.B01176.1.v1.3	A02
BnaA02g36990D	BnabHLH046	A02	unknown	-	-
BnaA03g02340D	BnabHLH047	A03	allopolyploid	Bol008832	C03
BnaA03g05270D	BnabHLH048	A03	allopolyploid	Brara.C00652.1.v1.3	A03
BnaA03g09960D	BnabHLH049	A03	allopolyploid	Brara.C01160.1.v1.3	A03
BnaA03g10390D	BnabHLH050	A03	allopolyploid	Brara.C01203.1.v1.3	A03
BnaA03g11750D	BnabHLH051	A03	allopolyploid	Brara.C01339.1.v1.3	A03
BnaA03g12390D	BnabHLH052	A03	allopolyploid	Brara.C01404.1.v1.3	A03
BnaA03g13450D	BnabHLH053	A03	allopolyploid	Brara.C01506.1.v1.3	A03
BnaA03g14680D	BnabHLH054	A03	allopolyploid	Brara.C01623.1.v1.3	A03
BnaA03g16030D	BnabHLH055	A03	allopolyploid	Brara.C01759.1.v1.3	A03
BnaA03g18960D	BnabHLH056	A03	allopolyploid	Brara.C02063.1.v1.3	A03
BnaA03g19900D	BnabHLH057	A03	allopolyploid	Brara.C02170.1.v1.3	A03
BnaA03g19970D	BnabHLH058	A03	allopolyploid	Brara.C02178.1.v1.3	A03
BnaA03g20070D	BnabHLH059	A03	allopolyploid	Brara.C02187.1.v1.3	A03
BnaA03g21570D	BnabHLH060	A03	allopolyploid	Brara.C02346.1.v1.3	A03
BnaA03g22200D	BnabHLH061	A03	allopolyploid	Brara.C02411.1.v1.3	A03
BnaA03g22920D	BnabHLH062	A03	segmental duplication	BnabHLH360	C03
BnaA03g26100D	BnabHLH063	A03	allopolyploid	Brara.C02801.1.v1.3	A03
BnaA03g27180D	BnabHLH064	A03	allopolyploid	Brara.C02917.1.v1.3	A03
BnaA03g27190D	BnabHLH065	A03	allopolyploid	Brara.C02918.1.v1.3	A03
BnaA03g29170D	BnabHLH066	A03	allopolyploid	Brara.C03120.1.v1.3	A03
BnaA03g35890D	BnabHLH067	A03	allopolyploid	Brara.C03801.1.v1.3	A03
BnaA03g36230D	BnabHLH068	A03	allopolyploid	Brara.C03828.1.v1.3	A03
BnaA03g37180D	BnabHLH069	A03	allopolyploid	Brara.C03932.1.v1.3	A03
BnaA03g38570D	BnabHLH070	A03	allopolyploid	Brara.C04094.1.v1.3	A03
BnaA03g39400D	BnabHLH071	A03	allopolyploid	Brara.C04167.1.v1.3	A03
BnaA03g40080D	BnabHLH072	A03	allopolyploid	Brara.C04242.1.v1.3	A03
BnaA03g42420D	BnabHLH073	A03	allopolyploid	Brara.C04485.1.v1.3	A03
BnaA03g42560D	BnabHLH074	A03	allopolyploid	Brara.C04496.1.v1.3	A03
BnaA03g47370D	BnabHLH075	A03	allopolyploid	Bol042233	C06
BnaA03g47380D	BnabHLH076	A03	tandem duplication	BnabHLH075	A03
BnaA03g49880D	BnabHLH077	A03	allopolyploid	Bol033627	C06
BnaA03g50680D	BnabHLH078	A03	allopolyploid	Brara.A00661.1.v1.3	A01
BnaA03g53460D	BnabHLH079	A03	allopolyploid	Brara.K01309.1.v1.3	Ann
BnaA03g57400D	BnabHLH080	A03	allopolyploid	Brara.C03142.1.v1.3	A03
BnaA04g01790D	BnabHLH081	A04	allopolyploid	Brara.D00220.1.v1.3	A04
BnaA04g02200D	BnabHLH082	A04	allopolyploid	Brara.D00267.1.v1.3	A04
BnaA04g02750D	BnabHLH083	A04	allopolyploid	Brara.D00329.1.v1.3	A04
BnaA04g02890D	BnabHLH084	A04	unknown	-	-
BnaA04g02900D	BnabHLH085	A04	unknown	-	-
BnaA04g02910D	BnabHLH086	A04	unknown	-	-
BnaA04g02950D	BnabHLH087	A04	unknown	-	-
BnaA04g02960D	BnabHLH088	A04	unknown	-	-
BnaA04g08800D	BnabHLH089	A04	allopolyploid	Bol040146	C04
BnaA04g09080D	BnabHLH090	A04	allopolyploid	Bol040124	C04
BnaA04g11060D	BnabHLH091	A04	allopolyploid	Brara.D01137.1.v1.3	A04
BnaA04g13200D	BnabHLH092	A04	allopolyploid	Bol044730	C08
BnaA04g13210D	BnabHLH093	A04	tandem duplication	BnabHLH092	A04
BnaA04g13220D	BnabHLH094	A04	tandem duplication	BnabHLH092	A04
BnaA04g14210D	BnabHLH095	A04	unknown	-	-
BnaA04g15690D	BnabHLH096	A04	allopolyploid	Brara.D01623.1.v1.3	A04
BnaA04g16280D	BnabHLH097	A04	allopolyploid	Brara.D01683.1.v1.3	A04
BnaA04g18110D	BnabHLH098	A04	allopolyploid	Brara.D01889.1.v1.3	A04
BnaA04g20390D	BnabHLH099	A04	allopolyploid	Brara.D02111.1.v1.3	A04
BnaA04g22490D	BnabHLH100	A04	allopolyploid	Brara.D02439.1.v1.3	A04
BnaA04g23710D	BnabHLH101	A04	allopolyploid	Brara.D02507.1.v1.3	A04
BnaA04g23770D	BnabHLH102	A04	allopolyploid	Brara.D02513.1.v1.3	A04
BnaA04g24390D	BnabHLH103	A04	allopolyploid	Brara.D02568.1.v1.3	A04
BnaA04g24760D	BnabHLH104	A04	allopolyploid	Brara.D02603.1.v1.3	A04
BnaA04g24800D	BnabHLH105	A04	allopolyploid	Brara.D02606.1.v1.3	A04
BnaA04g24850D	BnabHLH106	A04	allopolyploid	Brara.D02614.1.v1.3	A04
BnaA04g26770D	BnabHLH107	A04	segmental duplication	BnabHLH430	C04
BnaA04g26980D	BnabHLH108	A04	allopolyploid	Brara.D02838.1.v1.3	A04
BnaA04g27520D	BnabHLH109	A04	allopolyploid	Brara.I04279.1.v1.3	A09
BnaA04g28790D	BnabHLH110	A04	tandem duplication	BnabHLH111	A04
BnaA04g28800D	BnabHLH111	A04	allopolyploid	Brara.D01885.1.v1.3	A04
BnaA04g29670D	BnabHLH112	A04	segmental duplication	BnabHLH429	C04
BnaA05g00610D	BnabHLH113	A05	allopolyploid	Brara.E00060.1.v1.3	A05
BnaA05g00920D	BnabHLH114	A05	allopolyploid	Brara.E00088.1.v1.3	A05
BnaA05g01070D	BnabHLH115	A05	allopolyploid	Brara.E00102.1.v1.3	A05
BnaA05g01330D	BnabHLH116	A05	allopolyploid	Brara.E00128.1.v1.3	A05
BnaA05g01990D	BnabHLH117	A05	allopolyploid	Brara.E00201.1.v1.3	A05
BnaA05g02720D	BnabHLH118	A05	allopolyploid	Brara.E00274.1.v1.3	A05
BnaA05g02730D	BnabHLH119	A05	allopolyploid	Brara.E00275.1.v1.3	A05
BnaA05g11200D	BnabHLH120	A05	allopolyploid	Bol014130	C04
BnaA05g11510D	BnabHLH121	A05	tandem duplication	BnabHLH122	A05
BnaA05g11520D	BnabHLH122	A05	allopolyploid	Brara.E01242.1.v1.3	A05
BnaA05g11570D	BnabHLH123	A05	allopolyploid	Brara.E01248.1.v1.3	A05
BnaA05g13110D	BnabHLH124	A05	allopolyploid	Brara.E01406.1.v1.3	A05
BnaA05g16020D	BnabHLH125	A05	allopolyploid	Brara.E01692.1.v1.3	A05
BnaA05g18020D	BnabHLH126	A05	segmental duplication	BnabHLH453	C05
BnaA05g18250D	BnabHLH127	A05	allopolyploid	Brara.E01926.1.v1.3	A05
BnaA05g20270D	BnabHLH128	A05	allopolyploid	Bol018836	C01
BnaA05g20570D	BnabHLH129	A05	allopolyploid	Brara.E02254.1.v1.3	A05
BnaA05g22920D	BnabHLH130	A05	allopolyploid	Brara.E02469.1.v1.3	A05
BnaA05g30270D	BnabHLH131	A05	allopolyploid	Brara.E03215.1.v1.3	A05
BnaA05g30790D	BnabHLH132	A05	allopolyploid	Brara.E03269.1.v1.3	A05
BnaA05g31160D	BnabHLH133	A05	segmental duplication	BnabHLH366	C03
BnaA05g31480D	BnabHLH134	A05	allopolyploid	Brara.E03340.1.v1.3	A05
BnaA05g34220D	BnabHLH135	A05	tandem duplication	BnabHLH136	A05
BnaA05g34240D	BnabHLH136	A05	segmental duplication	BnabHLH433	C04
BnaA05g34410D	BnabHLH137	A05	segmental duplication	BnabHLH434	C04
BnaA05g35780D	BnabHLH138	A05	unknown	-	-
BnaA05g36200D	BnabHLH139	A05	segmental duplication	BnabHLH454	C05
BnaA05g36660D	BnabHLH140	A05	allopolyploid	Brara.E02075.1.v1.3	A05
BnaA06g02490D	BnabHLH141	A06	allopolyploid	Brara.F00266.1.v1.3	A06
BnaA06g03090D	BnabHLH142	A06	allopolyploid	Brara.F00362.1.v1.3	A06
BnaA06g05320D	BnabHLH143	A06	allopolyploid	Brara.F00585.1.v1.3	A06
BnaA06g06210D	BnabHLH144	A06	allopolyploid	Brara.F00690.1.v1.3	A06
BnaA06g06490D	BnabHLH145	A06	allopolyploid	Brara.F00709.1.v1.3	A06
BnaA06g07480D	BnabHLH146	A06	unknown	-	-
BnaA06g07840D	BnabHLH147	A06	allopolyploid	Brara.F00825.1.v1.3	A06
BnaA06g08070D	BnabHLH148	A06	allopolyploid	Brara.F00847.1.v1.3	A06
BnaA06g12520D	BnabHLH149	A06	allopolyploid	Brara.F01294.1.v1.3	A06
BnaA06g17190D	BnabHLH150	A06	allopolyploid	Brara.F01730.1.v1.3	A06
BnaA06g20620D	BnabHLH151	A06	segmental duplication	BnabHLH374	C03
BnaA06g24550D	BnabHLH152	A06	allopolyploid	Brara.F02431.1.v1.3	A06
BnaA06g25320D	BnabHLH153	A06	allopolyploid	Brara.F02504.1.v1.3	A06
BnaA06g30130D	BnabHLH154	A06	allopolyploid	Brara.F02999.1.v1.3	A06
BnaA06g30140D	BnabHLH155	A06	tandem duplication	BnabHLH154	A06
BnaA06g31260D	BnabHLH156	A06	allopolyploid	Brara.F03124.1.v1.3	A06
BnaA06g33430D	BnabHLH157	A06	allopolyploid	Brara.F03328.1.v1.3	A06
BnaA06g35910D	BnabHLH158	A06	allopolyploid	Bol008489	C06
BnaA06g36620D	BnabHLH159	A06	allopolyploid	Brara.F03795.1.v1.3	A06
BnaA06g37850D	BnabHLH160	A06	segmental duplication	BnabHLH444	C05
BnaA06g37950D	BnabHLH161	A06	allopolyploid	Brara.F00665.1.v1.3	A06
BnaA06g40330D	BnabHLH162	A06	segmental duplication	BnabHLH497	C07
BnaA06g40430D	BnabHLH163	A06	allopolyploid	Bol032135	C09
BnaA07g00060D	BnabHLH164	A07	allopolyploid	Brara.G00063.1.v1.3	A07
BnaA07g02010D	BnabHLH165	A07	allopolyploid	Brara.G00193.1.v1.3	A07
BnaA07g03340D	BnabHLH166	A07	segmental duplication	BnabHLH484	C07
BnaA07g05980D	BnabHLH167	A07	segmental duplication	BnabHLH485	C07
BnaA07g06260D	BnabHLH168	A07	segmental duplication	BnabHLH486	C07
BnaA07g06270D	BnabHLH169	A07	tandem duplication	BnabHLH168	A07
BnaA07g06280D	BnabHLH170	A07	segmental duplication	BnabHLH487	C07
BnaA07g06770D	BnabHLH171	A07	segmental duplication	BnabHLH488	C07
BnaA07g07510D	BnabHLH172	A07	segmental duplication	BnabHLH489	C07
BnaA07g08770D	BnabHLH173	A07	allopolyploid	Brara.G00831.1.v1.3	A07
BnaA07g09310D	BnabHLH174	A07	allopolyploid	Bol004367	C06
BnaA07g10440D	BnabHLH175	A07	segmental duplication	BnabHLH492	C07
BnaA07g12110D	BnabHLH176	A07	allopolyploid	Brara.G01197.1.v1.3	A07
BnaA07g12160D	BnabHLH177	A07	tandem duplication	BnabHLH494	C07
BnaA07g13090D	BnabHLH178	A07	allopolyploid	Brara.G01304.1.v1.3	A07
BnaA07g13690D	BnabHLH179	A07	allopolyploid	Brara.G01353.1.v1.3	A07
BnaA07g14800D	BnabHLH180	A07	allopolyploid	Brara.G01464.1.v1.3	A07
BnaA07g17100D	BnabHLH181	A07	tandem duplication	BnabHLH182	A07
BnaA07g17110D	BnabHLH182	A07	allopolyploid	Brara.D02513.1.v1.3	A04
BnaA07g17500D	BnabHLH183	A07	allopolyploid	Brara.G01758.2.v1.3	A07
BnaA07g19130D	BnabHLH184	A07	allopolyploid	Brara.G01952.1.v1.3	A07
BnaA07g20890D	BnabHLH185	A07	allopolyploid	Brara.I03386.1.v1.3	A09
BnaA07g22200D	BnabHLH186	A07	allopolyploid	Brara.G02271.1.v1.3	A07
BnaA07g23140D	BnabHLH187	A07	allopolyploid	Brara.G02363.1.v1.3	A07
BnaA07g24430D	BnabHLH188	A07	allopolyploid	Brara.G02499.1.v1.3	A07
BnaA07g24700D	BnabHLH189	A07	allopolyploid	Brara.G02530.1.v1.3	A07
BnaA07g25860D	BnabHLH190	A07	allopolyploid	Brara.G02651.1.v1.3	A07
BnaA07g27420D	BnabHLH191	A07	allopolyploid	Brara.G02823.1.v1.3	A07
BnaA07g27570D	BnabHLH192	A07	allopolyploid	Brara.G02837.1.v1.3	A07
BnaA07g27640D	BnabHLH193	A07	allopolyploid	Brara.G02844.1.v1.3	A07
BnaA07g29170D	BnabHLH194	A07	segmental duplication	BnabHLH474	C06
BnaA07g29930D	BnabHLH195	A07	segmental duplication	BnabHLH187	A07
BnaA07g31610D	BnabHLH196	A07	segmental duplication	BnabHLH186	A07
BnaA07g38970D	BnabHLH197	A07	unknown	-	-
BnaA08g06050D	BnabHLH198	A08	allopolyploid	Bol028249	C08
BnaA08g06290D	BnabHLH199	A08	segmental duplication	BnabHLH513	C08
BnaA08g08080D	BnabHLH200	A08	allopolyploid	Brara.H00733.1.v1.3	A08
BnaA08g11120D	BnabHLH201	A08	allopolyploid	Brara.H01197.1.v1.3	A08
BnaA08g11400D	BnabHLH202	A08	allopolyploid	Brara.H01244.1.v1.3	A08
BnaA08g13080D	BnabHLH203	A08	allopolyploid	Brara.H01406.1.v1.3	A08
BnaA08g13180D	BnabHLH204	A08	allopolyploid	Brara.H01418.1.v1.3	A08
BnaA08g13500D	BnabHLH205	A08	allopolyploid	Brara.H01452.1.v1.3	A08
BnaA08g15250D	BnabHLH206	A08	allopolyploid	Brara.H01674.1.v1.3	A08
BnaA08g15580D	BnabHLH207	A08	allopolyploid	Brara.H01713.1.v1.3	A08
BnaA08g16000D	BnabHLH208	A08	unknown	-	-
BnaA08g17640D	BnabHLH209	A08	allopolyploid	Bol008546	C03
BnaA08g18780D	BnabHLH210	A08	allopolyploid	Brara.H02033.1.v1.3	A08
BnaA08g18830D	BnabHLH211	A08	allopolyploid	Brara.H02039.1.v1.3	A08
BnaA08g19410D	BnabHLH212	A08	allopolyploid	Brara.H02106.1.v1.3	A08
BnaA08g20020D	BnabHLH213	A08	allopolyploid	Brara.H02165.1.v1.3	A08
BnaA08g20810D	BnabHLH214	A08	allopolyploid	Brara.H02237.1.v1.3	A08
BnaA08g24520D	BnabHLH215	A08	allopolyploid	Brara.H02631.1.v1.3	A08
BnaA08g25980D	BnabHLH216	A08	allopolyploid	Brara.H02781.1.v1.3	A08
BnaA08g28390D	BnabHLH217	A08	allopolyploid	Brara.H02992.1.v1.3	A08
BnaA08g30870D	BnabHLH218	A08	allopolyploid	Brara.H01580.1.v1.3	A08
BnaA08g31080D	BnabHLH219	A08	unknown	-	-
BnaA09g00910D	BnabHLH220	A09	allopolyploid	Brara.I00169.1.v1.3	A09
BnaA09g02380D	BnabHLH221	A09	allopolyploid	Brara.F03124.1.v1.3	A06
BnaA09g06160D	BnabHLH222	A09	allopolyploid	Brara.I00699.1.v1.3	A09
BnaA09g07590D	BnabHLH223	A09	allopolyploid	Brara.I00865.1.v1.3	A09
BnaA09g08420D	BnabHLH224	A09	allopolyploid	Brara.I00960.1.v1.3	A09
BnaA09g09600D	BnabHLH225	A09	allopolyploid	Brara.I01074.1.v1.3	A09
BnaA09g09840D	BnabHLH226	A09	allopolyploid	Brara.I01104.1.v1.3	A09
BnaA09g11090D	BnabHLH227	A09	allopolyploid	Brara.I01246.1.v1.3	A09
BnaA09g13660D	BnabHLH228	A09	allopolyploid	Brara.I01493.1.v1.3	A09
BnaA09g15620D	BnabHLH229	A09	allopolyploid	Brara.I01708.1.v1.3	A09
BnaA09g16560D	BnabHLH230	A09	allopolyploid	Brara.I01796.1.v1.3	A09
BnaA09g18120D	BnabHLH231	A09	allopolyploid	Brara.I01945.1.v1.3	A09
BnaA09g18160D	BnabHLH232	A09	allopolyploid	Brara.I01949.1.v1.3	A09
BnaA09g18200D	BnabHLH233	A09	unknown	-	-
BnaA09g19880D	BnabHLH234	A09	allopolyploid	Bol032629	C09
BnaA09g22810D	BnabHLH235	A09	segmental duplication	BnabHLH553	C09
BnaA09g25430D	BnabHLH236	A09	allopolyploid	Brara.I02754.1.v1.3	A09
BnaA09g27770D	BnabHLH237	A09	allopolyploid	Brara.I03002.1.v1.3	A09
BnaA09g29410D	BnabHLH238	A09	allopolyploid	Brara.I03156.1.v1.3	A09
BnaA09g30620D	BnabHLH239	A09	allopolyploid	Brara.H02237.1.v1.3	A08
BnaA09g36310D	BnabHLH240	A09	tandem duplication	BnabHLH242	A09
BnaA09g36320D	BnabHLH241	A09	tandem duplication	BnabHLH242	A09
BnaA09g36330D	BnabHLH242	A09	allopolyploid	Brara.D02513.1.v1.3	A04
BnaA09g37060D	BnabHLH243	A09	allopolyploid	Brara.I03995.1.v1.3	A09
BnaA09g37540D	BnabHLH244	A09	segmental duplication	BnabHLH523	C08
BnaA09g39520D	BnabHLH245	A09	allopolyploid	Bol045681	C08
BnaA09g39670D	BnabHLH246	A09	allopolyploid	Bol044585	C08
BnaA09g41470D	BnabHLH247	A09	allopolyploid	Bol045781	C08
BnaA09g42370D	BnabHLH248	A09	allopolyploid	Bol044730	C08
BnaA09g42390D	BnabHLH249	A09	tandem duplication	BnabHLH248	A09
BnaA09g43850D	BnabHLH250	A09	allopolyploid	Bol044819	C08
BnaA09g48040D	BnabHLH251	A09	allopolyploid	Bol031270	C08
BnaA09g48450D	BnabHLH252	A09	allopolyploid	Brara.I05268.1.v1.3	A09
BnaA09g51400D	BnabHLH253	A09	allopolyploid	Brara.I05578.1.v1.3	A09
BnaA09g51900D	BnabHLH254	A09	allopolyploid	Bol011509	C09
BnaA09g51970D	BnabHLH255	A09	allopolyploid	Bol011442	C09
BnaA09g53070D	BnabHLH256	A09	unknown	-	-
BnaA09g53110D	BnabHLH257	A09	allopolyploid	Brara.I01288.1.v1.3	A09
BnaA09g53560D	BnabHLH258	A09	unknown	-	-
BnaA09g55360D	BnabHLH259	A09	allopolyploid	Brara.I04056.1.v1.3	A09
BnaA09g57260D	BnabHLH260	A09	allopolyploid	Brara.I05237.1.v1.3	A09
BnaA10g00610D	BnabHLH261	A10	allopolyploid	Brara.J00057.1.v1.3	A10
BnaA10g01000D	BnabHLH262	A10	allopolyploid	Brara.J00096.1.v1.3	A10
BnaA10g01630D	BnabHLH263	A10	allopolyploid	Brara.J00155.1.v1.3	A10
BnaA10g03490D	BnabHLH264	A10	allopolyploid	Brara.H02992.1.v1.3	A08
BnaA10g03540D	BnabHLH265	A10	segmental duplication	BnabHLH439	C05
BnaA10g04110D	BnabHLH266	A10	allopolyploid	Bol041042	C05
BnaA10g06580D	BnabHLH267	A10	allopolyploid	Brara.J00829.1.v1.3	A10
BnaA10g07750D	BnabHLH268	A10	allopolyploid	Brara.J00740.1.v1.3	A10
BnaA10g08510D	BnabHLH269	A10	allopolyploid	Brara.J00936.1.v1.3	A10
BnaA10g11180D	BnabHLH270	A10	allopolyploid	Brara.J01140.1.v1.3	A10
BnaA10g18940D	BnabHLH271	A10	allopolyploid	Brara.J01975.1.v1.3	A10
BnaA10g21700D	BnabHLH272	A10	allopolyploid	Brara.J02299.1.v1.3	A10
BnaA10g23230D	BnabHLH273	A10	allopolyploid	Brara.C00328.1.v1.3	A03
BnaA10g29390D	BnabHLH274	A10	allopolyploid	Bol015568	C02
BnaAnng02890D	BnabHLH275	Ann	unknown	-	-
BnaAnng03080D	BnabHLH276	Ann	unknown	-	-
BnaAnng03680D	BnabHLH277	Ann	unknown	-	-
BnaAnng04810D	BnabHLH278	Ann	unknown	-	-
BnaAnng04960D	BnabHLH279	Ann	unknown	-	-
BnaAnng06580D	BnabHLH280	Ann	unknown	-	-
BnaAnng08070D	BnabHLH281	Ann	unknown	-	-
BnaAnng08390D	BnabHLH282	Ann	unknown	-	-
BnaAnng13930D	BnabHLH283	Ann	unknown	-	-
BnaAnng15170D	BnabHLH284	Ann	unknown	-	-
BnaAnng19120D	BnabHLH285	Ann	unknown	-	-
BnaAnng20430D	BnabHLH286	Ann	unknown	-	-
BnaAnng23680D	BnabHLH287	Ann	unknown	-	-
BnaAnng24240D	BnabHLH288	Ann	unknown	-	-
BnaAnng24260D	BnabHLH289	Ann	unknown	-	-
BnaAnng24280D	BnabHLH290	Ann	unknown	-	-
BnaAnng25330D	BnabHLH291	Ann	unknown	-	-
BnaAnng30830D	BnabHLH292	Ann	unknown	-	-
BnaAnng36770D	BnabHLH293	Ann	unknown	-	-
BnaAnng39960D	BnabHLH294	Ann	unknown	-	-
BnaC01g01170D	BnabHLH295	C01	allopolyploid	Brara.A00113.1.v1.3	A01
BnaC01g01720D	BnabHLH296	C01	allopolyploid	Brara.A00161.1.v1.3	A01
BnaC01g03860D	BnabHLH297	C01	allopolyploid	Brara.A00369.1.v1.3	A01
BnaC01g04420D	BnabHLH298	C01	allopolyploid	Brara.A00424.1.v1.3	A01
BnaC01g07430D	BnabHLH299	C01	allopolyploid	Brara.A00661.1.v1.3	A01
BnaC01g07980D	BnabHLH300	C01	allopolyploid	Brara.A00705.1.v1.3	A01
BnaC01g08450D	BnabHLH301	C01	allopolyploid	Brara.A00745.2.v1.3	A01
BnaC01g09640D	BnabHLH302	C01	tandem duplication	BnabHLH303	C01
BnaC01g09660D	BnabHLH303	C01	allopolyploid	Brara.A00839.1.v1.3	A01
BnaC01g09690D	BnabHLH304	C01	unknown	-	-
BnaC01g10420D	BnabHLH305	C01	allopolyploid	Brara.A00912.1.v1.3	A01
BnaC01g12730D	BnabHLH306	C01	allopolyploid	Bol028409	C01
BnaC01g17320D	BnabHLH307	C01	allopolyploid	Bol039524	C01
BnaC01g21650D	BnabHLH308	C01	allopolyploid	Brara.A01909.1.v1.3	A01
BnaC01g21940D	BnabHLH309	C01	allopolyploid	Brara.A01930.1.v1.3	A01
BnaC01g26610D	BnabHLH310	C01	segmental duplication	BnabHLH016	A01
BnaC01g29610D	BnabHLH311	C01	allopolyploid	Brara.A02554.1.v1.3	A01
BnaC01g31080D	BnabHLH312	C01	segmental duplication	BnabHLH020	A01
BnaC01g33010D	BnabHLH313	C01	allopolyploid	Brara.A02848.1.v1.3	A01
BnaC01g33350D	BnabHLH314	C01	allopolyploid	Brara.A02882.1.v1.3	A01
BnaC01g34890D	BnabHLH315	C01	allopolyploid	Brara.A03020.1.v1.3	A01
BnaC01g40470D	BnabHLH316	C01	unknown	-	-
BnaC01g40740D	BnabHLH317	C01	allopolyploid	Bol029027	C01
BnaC01g41100D	BnabHLH318	C01	allopolyploid	Bol028410	C01
BnaC01g42730D	BnabHLH319	C01	unknown	-	-
BnaC02g05910D	BnabHLH320	C02	allopolyploid	Brara.B00591.1.v1.3	A02
BnaC02g11040D	BnabHLH321	C02	allopolyploid	Brara.B01176.1.v1.3	A02
BnaC02g11780D	BnabHLH322	C02	allopolyploid	Brara.B01230.1.v1.3	A02
BnaC02g11970D	BnabHLH323	C02	allopolyploid	Bol014260	C02
BnaC02g14500D	BnabHLH324	C02	allopolyploid	Brara.J00829.1.v1.3	A10
BnaC02g15540D	BnabHLH325	C02	allopolyploid	Brara.J00740.1.v1.3	A10
BnaC02g16560D	BnabHLH326	C02	allopolyploid	Bol008094	C02
BnaC02g18070D	BnabHLH327	C02	allopolyploid	Brara.B01777.1.v1.3	A02
BnaC02g18790D	BnabHLH328	C02	allopolyploid	Brara.B01829.1.v1.3	A02
BnaC02g18880D	BnabHLH329	C02	allopolyploid	Brara.B01831.1.v1.3	A02
BnaC02g20610D	BnabHLH330	C02	allopolyploid	Brara.B01954.1.v1.3	A02
BnaC02g21190D	BnabHLH331	C02	allopolyploid	Brara.B02008.1.v1.3	A02
BnaC02g22370D	BnabHLH332	C02	segmental duplication	BnabHLH039	A02
BnaC02g22470D	BnabHLH333	C02	allopolyploid	Bol039407	C02
BnaC02g27040D	BnabHLH334	C02	allopolyploid	Bol016521	C02
BnaC02g34930D	BnabHLH335	C02	unknown	-	-
BnaC02g35640D	BnabHLH336	C02	allopolyploid	Bol031047	C02
BnaC02g36310D	BnabHLH337	C02	allopolyploid	Brara.B03247.1.v1.3	A02
BnaC02g37550D	BnabHLH338	C02	allopolyploid	Brara.B03343.1.v1.3	A02
BnaC02g38670D	BnabHLH339	C02	allopolyploid	Brara.B03444.1.v1.3	A02
BnaC02g41800D	BnabHLH340	C02	allopolyploid	Brara.B03733.1.v1.3	A02
BnaC02g43020D	BnabHLH341	C02	allopolyploid	Bol015855	C02
BnaC02g43710D	BnabHLH342	C02	allopolyploid	Brara.B03949.1.v1.3	A02
BnaC03g01590D	BnabHLH343	C03	unknown	-	-
BnaC03g03390D	BnabHLH344	C03	allopolyploid	Brara.C00328.1.v1.3	A03
BnaC03g05370D	BnabHLH345	C03	unknown	-	-
BnaC03g06810D	BnabHLH346	C03	allopolyploid	Brara.C00652.1.v1.3	A03
BnaC03g12620D	BnabHLH347	C03	segmental duplication	BnabHLH049	A03
BnaC03g13080D	BnabHLH348	C03	segmental duplication	BnabHLH050	A03
BnaC03g14420D	BnabHLH349	C03	segmental duplication	BnabHLH051	A03
BnaC03g15150D	BnabHLH350	C03	segmental duplication	BnabHLH052	A03
BnaC03g16290D	BnabHLH351	C03	segmental duplication	BnabHLH053	A03
BnaC03g17700D	BnabHLH352	C03	allopolyploid	Brara.C01623.1.v1.3	A03
BnaC03g19220D	BnabHLH353	C03	segmental duplication	BnabHLH055	A03
BnaC03g22510D	BnabHLH354	C03	segmental duplication	BnabHLH056	A03
BnaC03g23140D	BnabHLH355	C03	allopolyploid	Brara.D02507.1.v1.3	A04
BnaC03g23880D	BnabHLH356	C03	segmental duplication	BnabHLH057	A03
BnaC03g23970D	BnabHLH357	C03	segmental duplication	BnabHLH058	A03
BnaC03g24060D	BnabHLH358	C03	segmental duplication	BnabHLH059	A03
BnaC03g25970D	BnabHLH359	C03	allopolyploid	Bol029617	C03
BnaC03g26990D	BnabHLH360	C03	allopolyploid	Bol015018	C03
BnaC03g30830D	BnabHLH361	C03	allopolyploid	Brara.C02801.1.v1.3	A03
BnaC03g32090D	BnabHLH362	C03	unknown	-	-
BnaC03g32180D	BnabHLH363	C03	allopolyploid	Brara.C02917.1.v1.3	A03
BnaC03g32190D	BnabHLH364	C03	allopolyploid	Brara.C02918.1.v1.3	A03
BnaC03g34370D	BnabHLH365	C03	allopolyploid	Brara.C03120.1.v1.3	A03
BnaC03g34570D	BnabHLH366	C03	allopolyploid	Brara.C03142.1.v1.3	A03
BnaC03g41710D	BnabHLH367	C03	allopolyploid	Brara.C03801.1.v1.3	A03
BnaC03g42070D	BnabHLH368	C03	allopolyploid	Brara.C03828.1.v1.3	A03
BnaC03g43470D	BnabHLH369	C03	allopolyploid	Brara.C03932.1.v1.3	A03
BnaC03g45410D	BnabHLH370	C03	allopolyploid	Bol042596	C03
BnaC03g46740D	BnabHLH371	C03	allopolyploid	Bol042692	C03
BnaC03g46920D	BnabHLH372	C03	allopolyploid	Brara.C02411.1.v1.3	A03
BnaC03g49840D	BnabHLH373	C03	allopolyploid	Brara.F02311.1.v1.3	A06
BnaC03g53500D	BnabHLH374	C03	allopolyploid	Bol024100	C03
BnaC03g57010D	BnabHLH375	C03	allopolyploid	Bol029137	C08
BnaC03g57170D	BnabHLH376	C03	allopolyploid	Brara.F01730.1.v1.3	A06
BnaC03g57760D	BnabHLH377	C03	segmental duplication	BnabHLH173	A07
BnaC03g58040D	BnabHLH378	C03	segmental duplication	BnabHLH211	A08
BnaC03g58100D	BnabHLH379	C03	segmental duplication	BnabHLH210	A08
BnaC03g59530D	BnabHLH380	C03	allopolyploid	Brara.H01919.1.v1.3	A08
BnaC03g61070D	BnabHLH381	C03	allopolyploid	Brara.H01753.1.v1.3	A08
BnaC03g61210D	BnabHLH382	C03	allopolyploid	Brara.H01740.1.v1.3	A08
BnaC03g61610D	BnabHLH383	C03	segmental duplication	BnabHLH207	A08
BnaC03g64200D	BnabHLH384	C03	allopolyploid	Bol011948	C03
BnaC03g65970D	BnabHLH385	C03	segmental duplication	BnabHLH201	A08
BnaC03g66310D	BnabHLH386	C03	segmental duplication	BnabHLH202	A08
BnaC03g67940D	BnabHLH387	C03	segmental duplication	BnabHLH203	A08
BnaC03g68050D	BnabHLH388	C03	allopolyploid	Bol013004	C03
BnaC03g72400D	BnabHLH389	C03	segmental duplication	BnabHLH060	A03
BnaC03g76640D	BnabHLH390	C03	allopolyploid	Brara.H01674.1.v1.3	A08
BnaC04g00300D	BnabHLH391	C04	segmental duplication	BnabHLH113	A05
BnaC04g00610D	BnabHLH392	C04	segmental duplication	BnabHLH115	A05
BnaC04g01630D	BnabHLH393	C04	segmental duplication	BnabHLH117	A05
BnaC04g01760D	BnabHLH394	C04	allopolyploid	Brara.E00212.1.v1.3	A05
BnaC04g02580D	BnabHLH395	C04	segmental duplication	BnabHLH118	A05
BnaC04g02590D	BnabHLH396	C04	segmental duplication	BnabHLH119	A05
BnaC04g02750D	BnabHLH397	C04	allopolyploid	Bol029986	C04
BnaC04g12910D	BnabHLH398	C04	allopolyploid	Bol014130	C04
BnaC04g13380D	BnabHLH399	C04	allopolyploid	Brara.D01889.1.v1.3	A04
BnaC04g13390D	BnabHLH400	C04	allopolyploid	Bol008269	C04
BnaC04g13520D	BnabHLH401	C04	allopolyploid	Brara.D01885.1.v1.3	A04
BnaC04g13540D	BnabHLH402	C04	tandem duplication	BnabHLH401	C04
BnaC04g16120D	BnabHLH403	C04	segmental duplication	BnabHLH179	A07
BnaC04g17010D	BnabHLH404	C04	segmental duplication	BnabHLH178	A07
BnaC04g23220D	BnabHLH405	C04	unknown	-	-
BnaC04g23330D	BnabHLH406	C04	allopolyploid	Brara.D00220.1.v1.3	A04
BnaC04g24020D	BnabHLH407	C04	unknown	-	-
BnaC04g24670D	BnabHLH408	C04	allopolyploid	Brara.D00315.1.v1.3	A04
BnaC04g24680D	BnabHLH409	C04	tandem duplication	BnabHLH408	C04
BnaC04g24690D	BnabHLH410	C04	tandem duplication	BnabHLH408	C04
BnaC04g24710D	BnabHLH411	C04	tandem duplication	BnabHLH408	C04
BnaC04g28710D	BnabHLH412	C04	allopolyploid	Brara.D00640.1.v1.3	A04
BnaC04g31300D	BnabHLH413	C04	segmental duplication	BnabHLH090	A04
BnaC04g35300D	BnabHLH414	C04	segmental duplication	BnabHLH092	A04
BnaC04g35310D	BnabHLH415	C04	tandem duplication	BnabHLH414	C04
BnaC04g35320D	BnabHLH416	C04	tandem duplication	BnabHLH414	C04
BnaC04g36670D	BnabHLH417	C04	unknown	-	-
BnaC04g38970D	BnabHLH418	C04	allopolyploid	Brara.D01623.1.v1.3	A04
BnaC04g39550D	BnabHLH419	C04	allopolyploid	Brara.D01683.1.v1.3	A04
BnaC04g42030D	BnabHLH420	C04	tandem duplication	BnabHLH422	C04
BnaC04g42040D	BnabHLH421	C04	tandem duplication	BnabHLH422	C04
BnaC04g42050D	BnabHLH422	C04	allopolyploid	Brara.D01885.1.v1.3	A04
BnaC04g42170D	BnabHLH423	C04	allopolyploid	Brara.D01889.1.v1.3	A04
BnaC04g46850D	BnabHLH424	C04	allopolyploid	Brara.D02439.1.v1.3	A04
BnaC04g47550D	BnabHLH425	C04	allopolyploid	Brara.D02513.1.v1.3	A04
BnaC04g48190D	BnabHLH426	C04	allopolyploid	Brara.D02568.1.v1.3	A04
BnaC04g48570D	BnabHLH427	C04	allopolyploid	Brara.D02597.1.v1.3	A04
BnaC04g48630D	BnabHLH428	C04	allopolyploid	Brara.D02603.1.v1.3	A04
BnaC04g50860D	BnabHLH429	C04	allopolyploid	Brara.D02799.1.v1.3	A04
BnaC04g51620D	BnabHLH430	C04	allopolyploid	Brara.D02819.1.v1.3	A04
BnaC04g52060D	BnabHLH431	C04	tandem duplication	Brara.G01952.1.v1.3	A07
BnaC04g52120D	BnabHLH432	C04	allopolyploid	Bol004925	C04
BnaC04g52670D	BnabHLH433	C04	allopolyploid	Brara.E00305.1.v1.3	A05
BnaC04g52930D	BnabHLH434	C04	allopolyploid	Bol029976	C04
BnaC04g56860D	BnabHLH435	C04	allopolyploid	Bol005148	C04
BnaC05g01110D	BnabHLH436	C05	allopolyploid	Bol040745	C05
BnaC05g01660D	BnabHLH437	C05	allopolyploid	Bol040795	C05
BnaC05g03860D	BnabHLH438	C05	allopolyploid	Bol041014	C05
BnaC05g03920D	BnabHLH439	C05	allopolyploid	Brara.J00400.1.v1.3	A10
BnaC05g04240D	BnabHLH440	C05	allopolyploid	Bol041042	C05
BnaC05g06750D	BnabHLH441	C05	tandem duplication	BnabHLH443	C05
BnaC05g06760D	BnabHLH442	C05	tandem duplication	BnabHLH443	C05
BnaC05g06810D	BnabHLH443	C05	unknown	-	-
BnaC05g07080D	BnabHLH444	C05	allopolyploid	Brara.F00609.1.v1.3	A06
BnaC05g07820D	BnabHLH445	C05	allopolyploid	Brara.F00665.1.v1.3	A06
BnaC05g07950D	BnabHLH446	C05	allopolyploid	Brara.F00690.1.v1.3	A06
BnaC05g08100D	BnabHLH447	C05	allopolyploid	Brara.F00709.1.v1.3	A06
BnaC05g09250D	BnabHLH448	C05	segmental duplication	BnabHLH147	A06
BnaC05g17780D	BnabHLH449	C05	segmental duplication	BnabHLH239	A09
BnaC05g20000D	BnabHLH450	C05	allopolyploid	Brara.I03156.1.v1.3	A09
BnaC05g21490D	BnabHLH451	C05	allopolyploid	Brara.I03002.1.v1.3	A09
BnaC05g27050D	BnabHLH452	C05	allopolyploid	Brara.E01647.1.v1.3	A05
BnaC05g28450D	BnabHLH453	C05	allopolyploid	Bol020888	C05
BnaC05g30500D	BnabHLH454	C05	allopolyploid	Brara.E02026.1.v1.3	A05
BnaC05g32220D	BnabHLH455	C05	allopolyploid	Brara.A02816.1.v1.3	A01
BnaC05g33340D	BnabHLH456	C05	allopolyploid	Brara.E02254.1.v1.3	A05
BnaC05g36340D	BnabHLH457	C05	allopolyploid	Brara.E02469.1.v1.3	A05
BnaC05g44630D	BnabHLH458	C05	allopolyploid	Brara.E03215.1.v1.3	A05
BnaC05g45240D	BnabHLH459	C05	allopolyploid	Brara.E03269.1.v1.3	A05
BnaC05g45700D	BnabHLH460	C05	allopolyploid	Brara.C03142.1.v1.3	A03
BnaC05g46030D	BnabHLH461	C05	allopolyploid	Brara.E03340.1.v1.3	A05
BnaC05g50040D	BnabHLH462	C05	allopolyploid	Bol030777	C05
BnaC06g01430D	BnabHLH463	C06	allopolyploid	Bol012482	C03
BnaC06g04380D	BnabHLH464	C06	allopolyploid	Brara.F00266.1.v1.3	A06
BnaC06g13020D	BnabHLH465	C06	unknown	-	-
BnaC06g16100D	BnabHLH466	C06	segmental duplication	BnabHLH183	A07
BnaC06g22930D	BnabHLH467	C06	segmental duplication	BnabHLH186	A07
BnaC06g22940D	BnabHLH468	C06	tandem duplication	BnabHLH467	C06
BnaC06g24170D	BnabHLH469	C06	allopolyploid	Bol040072	C07
BnaC06g25560D	BnabHLH470	C06	allopolyploid	Bol017324	C07
BnaC06g29600D	BnabHLH471	C06	allopolyploid	Brara.G02823.1.v1.3	A07
BnaC06g29840D	BnabHLH472	C06	allopolyploid	Brara.G02837.1.v1.3	A07
BnaC06g29910D	BnabHLH473	C06	allopolyploid	Brara.G02844.1.v1.3	A07
BnaC06g32310D	BnabHLH474	C06	allopolyploid	Brara.G03030.1.v1.3	A07
BnaC06g33250D	BnabHLH475	C06	allopolyploid	Brara.G03106.1.v1.3	A07
BnaC06g34680D	BnabHLH476	C06	allopolyploid	Bol026228	C07
BnaC06g35430D	BnabHLH477	C06	allopolyploid	Bol026163	C07
BnaC06g42050D	BnabHLH478	C06	unknown	-	-
BnaC06g42240D	BnabHLH479	C06	unknown	-	-
BnaC06g42980D	BnabHLH480	C06	allopolyploid	Bol010854	C07
BnaC06g43500D	BnabHLH481	C06	unknown	-	-
BnaC07g00780D	BnabHLH482	C07	segmental duplication	BnabHLH164	A07
BnaC07g03450D	BnabHLH483	C07	allopolyploid	Bol041503	C06
BnaC07g05950D	BnabHLH484	C07	allopolyploid	Bol004758	C06
BnaC07g07390D	BnabHLH485	C07	allopolyploid	Bol028688	C06
BnaC07g07840D	BnabHLH486	C07	allopolyploid	Bol037308	C06
BnaC07g07850D	BnabHLH487	C07	allopolyploid	Bol037306	C06
BnaC07g08370D	BnabHLH488	C07	allopolyploid	Bol037257	C06
BnaC07g09350D	BnabHLH489	C07	allopolyploid	Bol008546	C03
BnaC07g11730D	BnabHLH490	C07	unknown	-	-
BnaC07g12550D	BnabHLH491	C07	segmental duplication	BnabHLH238	A09
BnaC07g13680D	BnabHLH492	C07	allopolyploid	Brara.G01000.1.v1.3	A07
BnaC07g16290D	BnabHLH493	C07	allopolyploid	Bol027228	C06
BnaC07g16340D	BnabHLH494	C07	tandem duplication	BnabHLH493	C07
BnaC07g17250D	BnabHLH495	C07	allopolyploid	Brara.F03795.1.v1.3	A06
BnaC07g19360D	BnabHLH496	C07	allopolyploid	Brara.F03608.1.v1.3	A06
BnaC07g19420D	BnabHLH497	C07	segmental duplication	BnabHLH158	A06
BnaC07g19500D	BnabHLH498	C07	unknown	-	-
BnaC07g19530D	BnabHLH499	C07	unknown	-	-
BnaC07g22860D	BnabHLH500	C07	allopolyploid	Brara.F03328.1.v1.3	A06
BnaC07g26580D	BnabHLH501	C07	allopolyploid	Brara.F02999.1.v1.3	A06
BnaC07g31140D	BnabHLH502	C07	segmental duplication	BnabHLH072	A03
BnaC07g33520D	BnabHLH503	C07	segmental duplication	BnabHLH073	A03
BnaC07g33660D	BnabHLH504	C07	segmental duplication	BnabHLH074	A03
BnaC07g39620D	BnabHLH505	C07	allopolyploid	Bol042233	C06
BnaC07g39630D	BnabHLH506	C07	tandem duplication	BnabHLH505	C07
BnaC07g41730D	BnabHLH507	C07	allopolyploid	Bol033569	C06
BnaC07g42240D	BnabHLH508	C07	allopolyploid	Bol033627	C06
BnaC07g44570D	BnabHLH509	C07	allopolyploid	Bol033841	C06
BnaC07g45960D	BnabHLH510	C07	allopolyploid	Bol029027	C01
BnaC08g01480D	BnabHLH511	C08	allopolyploid	Bol023314	C08
BnaC08g05990D	BnabHLH512	C08	allopolyploid	Brara.H02237.1.v1.3	A08
BnaC08g06800D	BnabHLH513	C08	allopolyploid	Brara.H00576.1.v1.3	A08
BnaC08g07580D	BnabHLH514	C08	allopolyploid	Bol014189	C08
BnaC08g10500D	BnabHLH515	C08	allopolyploid	Brara.H00846.1.v1.3	A08
BnaC08g13440D	BnabHLH516	C08	segmental duplication	BnabHLH205	A08
BnaC08g13990D	BnabHLH517	C08	segmental duplication	BnabHLH216	A08
BnaC08g21730D	BnabHLH518	C08	allopolyploid	Brara.I03386.1.v1.3	A09
BnaC08g27880D	BnabHLH519	C08	tandem duplication	BnabHLH520	C08
BnaC08g27890D	BnabHLH520	C08	allopolyploid	Brara.D02513.1.v1.3	A04
BnaC08g28800D	BnabHLH521	C08	allopolyploid	Brara.I03995.1.v1.3	A09
BnaC08g29560D	BnabHLH522	C08	allopolyploid	Brara.I04056.1.v1.3	A09
BnaC08g29580D	BnabHLH523	C08	tandem duplication	Brara.I04061.1.v1.3	A09
BnaC08g31840D	BnabHLH524	C08	allopolyploid	Brara.I04279.1.v1.3	A09
BnaC08g32020D	BnabHLH525	C08	allopolyploid	Brara.I04293.1.v1.3	A09
BnaC08g34050D	BnabHLH526	C08	allopolyploid	Brara.I04487.1.v1.3	A09
BnaC08g34850D	BnabHLH527	C08	allopolyploid	Brara.I04564.1.v1.3	A09
BnaC08g36420D	BnabHLH528	C08	allopolyploid	Brara.I04711.1.v1.3	A09
BnaC08g41130D	BnabHLH529	C08	allopolyploid	Brara.I05108.1.v1.3	A09
BnaC08g42390D	BnabHLH530	C08	allopolyploid	Brara.I05237.1.v1.3	A09
BnaC08g42700D	BnabHLH531	C08	allopolyploid	Brara.I05268.1.v1.3	A09
BnaC08g49160D	BnabHLH532	C08	allopolyploid	Brara.D01372.1.v1.3	A04
BnaC08g49180D	BnabHLH533	C08	tandem duplication	BnabHLH532	C08
BnaC08g49690D	BnabHLH534	C08	segmental duplication	BnabHLH253	A09
BnaC08g49840D	BnabHLH535	C08	allopolyploid	Bol040705	C05
BnaC09g00040D	BnabHLH536	C09	allopolyploid	Bol006072	C09
BnaC09g01910D	BnabHLH537	C09	segmental duplication	BnabHLH221	A09
BnaC09g05700D	BnabHLH538	C09	segmental duplication	BnabHLH222	A09
BnaC09g07530D	BnabHLH539	C09	allopolyploid	Brara.I00865.1.v1.3	A09
BnaC09g08720D	BnabHLH540	C09	allopolyploid	Brara.I00960.1.v1.3	A09
BnaC09g09710D	BnabHLH541	C09	segmental duplication	BnabHLH225	A09
BnaC09g10990D	BnabHLH542	C09	allopolyploid	Brara.I01200.1.v1.3	A09
BnaC09g11380D	BnabHLH543	C09	allopolyploid	Brara.I01246.1.v1.3	A09
BnaC09g12820D	BnabHLH544	C09	allopolyploid	Brara.I01388.1.v1.3	A09
BnaC09g15160D	BnabHLH545	C09	allopolyploid	Bol036734	C05
BnaC09g19550D	BnabHLH546	C09	allopolyploid	Bol032135	C09
BnaC09g19610D	BnabHLH547	C09	allopolyploid	Brara.I01949.1.v1.3	A09
BnaC09g19710D	BnabHLH548	C09	tandem duplication	BnabHLH549	C09
BnaC09g19730D	BnabHLH549	C09	allopolyploid	Bol032147	C09
BnaC09g20010D	BnabHLH550	C09	allopolyploid	Bol018932	C09
BnaC09g21880D	BnabHLH551	C09	allopolyploid	Bol032629	C09
BnaC09g24860D	BnabHLH552	C09	tandem duplication	BnabHLH553	C09
BnaC09g24870D	BnabHLH553	C09	allopolyploid	Brara.I02317.1.v1.3	A09
BnaC09g29480D	BnabHLH554	C09	allopolyploid	Brara.J00829.1.v1.3	A10
BnaC09g31010D	BnabHLH555	C09	allopolyploid	Brara.J00936.1.v1.3	A10
BnaC09g45980D	BnabHLH556	C09	unknown	-	-
BnaC09g46950D	BnabHLH557	C09	allopolyploid	Bol043733	C09
BnaC09g47080D	BnabHLH558	C09	allopolyploid	Bol043745	C09
BnaC09g47800D	BnabHLH559	C09	allopolyploid	Bol043819	C09
BnaC09g51650D	BnabHLH560	C09	segmental duplication	BnabHLH229	A09
BnaC09g52800D	BnabHLH561	C09	allopolyploid	Brara.J00740.1.v1.3	A10
BnaC09g53390D	BnabHLH562	C09	unknown	-	-
BnaC09g53530D	BnabHLH563	C09	segmental duplication	BnabHLH032	A02
BnaCnng01580D	BnabHLH564	Cnn	unknown	-	-
BnaCnng02290D	BnabHLH565	Cnn	unknown	-	-
BnaCnng04710D	BnabHLH566	Cnn	unknown	-	-
BnaCnng08490D	BnabHLH567	Cnn	unknown	-	-
BnaCnng10760D	BnabHLH568	Cnn	unknown	-	-
BnaCnng10960D	BnabHLH569	Cnn	unknown	-	-
BnaCnng17300D	BnabHLH570	Cnn	unknown	-	-
BnaCnng19610D	BnabHLH571	Cnn	unknown	-	-
BnaCnng19670D	BnabHLH572	Cnn	unknown	-	-
BnaCnng22590D	BnabHLH573	Cnn	unknown	-	-
BnaCnng26150D	BnabHLH574	Cnn	unknown	-	-
BnaCnng29550D	BnabHLH575	Cnn	unknown	-	-
BnaCnng29570D	BnabHLH576	Cnn	unknown	-	-
BnaCnng29920D	BnabHLH577	Cnn	unknown	-	-
BnaCnng30130D	BnabHLH578	Cnn	unknown	-	-
BnaCnng33960D	BnabHLH579	Cnn	unknown	-	-
BnaCnng37600D	BnabHLH580	Cnn	unknown	-	-
BnaCnng38450D	BnabHLH581	Cnn	unknown	-	-
BnaCnng38940D	BnabHLH582	Cnn	unknown	-	-
BnaCnng39100D	BnabHLH583	Cnn	unknown	-	-
BnaCnng39760D	BnabHLH584	Cnn	unknown	-	-
BnaCnng42180D	BnabHLH585	Cnn	unknown	-	-
BnaCnng43800D	BnabHLH586	Cnn	unknown	-	-
BnaCnng44210D	BnabHLH587	Cnn	unknown	-	-
BnaCnng45350D	BnabHLH588	Cnn	unknown	-	-
BnaCnng52850D	BnabHLH589	Cnn	unknown	-	-
BnaCnng55460D	BnabHLH590	Cnn	unknown	-	-
BnaCnng57560D	BnabHLH591	Cnn	unknown	-	-
BnaCnng60760D	BnabHLH592	Cnn	unknown	-	-
BnaCnng61200D	BnabHLH593	Cnn	unknown	-	-
BnaCnng62790D	BnabHLH594	Cnn	unknown	-	-
BnaCnng64770D	BnabHLH595	Cnn	unknown	-	-
BnaCnng66200D	BnabHLH596	Cnn	unknown	-	-
BnaCnng66260D	BnabHLH597	Cnn	unknown	-	-
BnaCnng66320D	BnabHLH598	Cnn	unknown	-	-
BnaCnng67160D	BnabHLH599	Cnn	unknown	-	-
BnaCnng68660D	BnabHLH600	Cnn	unknown	-	-
BnaUnng04210D	BnabHLH601	Unn	unknown	-	-
BnaUnng04340D	BnabHLH602	Unn	unknown	-	-
