# Supplementary material for: Genome-wide survey of the bHLH super gene family in Brassica napus
Source: BMC Plant Biol. 2020 Mar 14;20:115. doi: 10.1186/s12870-020-2315-8 (PMC7071649; doi:10.1186/s12870-020-2315-8)
Supplement: Supplementary file 6 — Additional file 6: Table S6. The expression values of BnabHLHs in 50 Brassica napus tissues across different developmental stages. [file 12870_2020_2315_MOESM6_ESM.xlsx]

## Sheet: Table S6
Table S6. The expression values of BnabHLHs in 50 Brasscia napus tissues across different developmental stages.
Genome ID	Gene ID	Subfamily	FPKM value of candidate genes in different tissues
			Ro-24h	Ro-48h	Ro-72h	Ro-s	Ro-b	Ro-i	Ro-f	Hy-24h	Hy-48h	Hy-72h	St-s	St-b	St-i	St-f	Le-s1	Le-b	Le-i	Le-f	At-i	At-f	Cal-i	Cal-f	Cap-i	Cap-f	Pe-i	Pe-f	Sta-i	Sta-f	Pi-i	Pi-f	IT-i	IT-f	SP-3d	SP-13d	SP-24d	SP-40d	Se-3d	Se-13d	Se-24d	Se-40d	SC-19d	SC-27d	SC-35d	Em-19d	Em-30d	Em-46d	Co-24h
BnaA01g07020D	BnabHLH007	S1	0	1.19331	1.0619	0.513476	0.0356476	0.2145	0.254179	0.140117	0.287604	0.455038	0.13307	0	0	0	0.077734	0	0	0.096306	0	0	0	0	0	0	0	0	0	0.0805485	0	0	0.219896	0.303646	0.0458458	0	0	0	0	0	0	0	0.038842	0	0	0	0.130872	0	0
BnaA02g08320D	BnabHLH031	S1	3.37519	4.05214	3.69881	2.13128	0.351906	2.19712	2.063	1.06038	2.23838	3.19098	0.769515	0.452674	0.62376	0.497965	1.58	0.198883	0	0.102251	0	0	0	0	0	0	0	0	0.095934	0	0.536283	0.456541	0.818858	0.372704	0.704384	1.74512	0	0	0.0419567	0	0.100657	0.097633	0.909022	0.108582	0	0.687998	0.40532	0	0.548023
BnaA02g28220D	BnabHLH042	S1	3.55201	1.43934	6.0764	1.07042	0.493814	0.583004	1.30659	5.82374	2.19317	3.94029	0.44806	0.317089	0.248915	0	2.13871	2.44224	2.02971	2.05136	0.324527	0.397899	0.978323	1.60535	0.987584	0.926982	2.97067	2.49322	1.1354	0.730528	4.23461	5.78992	5.30675	6.00231	6.21353	1.60499	0.791025	0.640788	1.40814	12.351	13.6216	3.74259	12.2797	10.3872	4.85581	31.839	13.7355	7.38184	11.27
BnaA03g10390D	BnabHLH050	S1	1.62216	2.66824	2.30464	2.04054	0.578199	1.14933	1.50815	0.58077	0.52108	0.867485	0.301117	0	0	0	0.0872435	0.0970815	0	0.253617	0	0.156972	0	0	0.379107	0.781912	0.101154	0.172271	0.80759	0.73714	0.237519	0.240779	0	0	0.0491277	0	0.248539	0	0.085248	0	0	0	0.098029	0.0523435	0	0	0	0.0891497	0.052938
BnaA03g39400D	BnabHLH071	S1	0	0	0	0	0	0	0	0	0	0	0	0	0.0327187	0	0	0	0	0	0	0.479322	0	0	0	0	0	0	0.143108	0.0894505	0.0867386	0	38.1576	0.066574	0	0	0	0	0	0	0.0361075	0.0678384	0	0	0.0226046	0	0	0	0.0297749
BnaA03g49880D	BnabHLH077	S1	0.253317	1.0286	0.367781	1.66677	1.59495	3.58279	4.06094	0.64288	0.329893	0.88952	0.965701	0	0	0	0.375978	0	0	0.0659735	0	0	0	0	0	0	0	0	0	0	0	0	0	0	0	0	0	0	0	0	0	0.102475	0.072459	0	0	0	0.286878	0	0
BnaA06g06490D	BnabHLH145	S1	0	0.153933	0	0.120719	0.398196	0.642859	0.606771	0.115491	0.0777725	0.092819	0.619925	0.511348	0.422999	1.03016	0.199666	0.481938	0.119645	0.259952	0.836485	0.518663	0.0434112	0.311303	0.201474	0.113537	0.0418557	0.123166	0.150768	0.33062	0.982374	1.55169	1.19224	0.198058	1.97385	2.71959	0.0668057	0	0.427024	0.351085	0.157535	0.453461	0.0819381	0.350333	0.359682	0.0170107	0	1.21122	0.116923
BnaA06g07840D	BnabHLH147	S1	0.189576	0.180806	1.77945	0.119911	1.91219	1.10303	2.60154	3.71711	1.36168	1.98128	0.458767	1.143	0.594572	0.635254	1.68405	1.75934	0.48067	1.1309	0	0	0.702126	0.265901	0.283803	0.257199	0	0	0	0	7.62333	9.70146	2.41432	2.28773	2.33195	0.475932	0.200607	0	12.5364	4.05856	12.2721	0.903174	5.81768	6.50604	5.92557	17.2974	17.9795	0.480595	5.07531
BnaA06g24550D	BnabHLH152	S1	40.4543	68.555	27.8579	95.9906	46.5755	56.0037	48.9752	21.0432	18.8042	32.3406	87.4708	19.8258	9.61972	2.76328	7.63596	42.1835	37.5725	30.246	0	0.221229	1.58747	0.504941	0.998768	1.05292	6.28754	4.57954	1.42078	0.460429	38.0244	45.5399	25.5279	19.0201	40.0845	27.3965	9.26602	0.13272	32.8768	0.433571	17.1587	1.05933	5.57314	0.192762	0.2259	24.3594	19.5607	0.89823	3.08883
BnaA07g03340D	BnabHLH166	S1	0.0414969	0.156818	0.247103	0.0566405	0.291588	0.192536	0.0974065	0.389038	0.123078	1.31083	0.143751	0.178077	0.0694247	0	0.123518	0.107734	0	0.160077	0	0.52638	0.26668	0.0630705	1.32234	2.12812	0.252117	0.793297	1.56393	1.62691	0.0837536	0.12921	45.7225	0.301485	0.0365941	0	0.0412542	0.0590599	0.0304178	0.0438229	0.327718	0.131084	0.101681	0.20477	0.265712	0.0222027	0	0.140543	0.0296083
BnaA07g13690D	BnabHLH179	S1	3.09871	2.26342	0.655395	0.240403	0	0	0.0355488	0.72426	0.380361	0.223574	0	0	0.0356899	0	0.063213	0.0792925	0.0578855	0.19196	0.485236	0.1186	0.661533	0.876682	0.213159	0.334762	0.0616565	0.117385	0	0.364148	0	0	0	0	0	0	0	0.264349	0.166427	0.0493121	0	0	0.0892248	0	0	0.0580785	0	0	0.124598
BnaA08g24520D	BnabHLH215	S1	1.86876	0.517422	2.51545	0.556312	0.695044	2.2809	2.65916	8.4725	4.60593	5.03245	2.66745	1.19739	2.57564	1.16628	3.812	9.40581	7.86206	8.90285	0	0.251086	4.13345	7.12389	1.12836	2.01377	5.55095	5.94266	1.01319	1.57844	1.99324	2.33286	3.06732	3.96444	2.90409	5.51946	4.66533	1.03896	0.260623	2.58725	13.4752	2.36242	6.23906	10.1925	7.53998	11.8249	13.7299	10.1031	7.50159
BnaA10g11180D	BnabHLH270	S1	7.41976	10.7195	8.03014	3.53069	1.48649	7.17245	6.17878	7.33003	7.73867	6.59984	1.78642	1.27263	1.60131	1.49264	1.67634	1.8097	1.36502	1.92881	0	0.160282	0.603778	0.167027	0.486148	0.530577	0.642635	0.146895	0.225481	0.925352	3.72096	2.73609	2.64469	2.18323	3.40783	3.75394	4.106	0.726049	1.67649	0.0605875	0.496335	0.762495	1.91086	0.784012	0.484929	1.00318	0.551749	0.875744	3.2138
BnaA10g21700D	BnabHLH272	S1	6.29181	0.108961	0.29791	0	0.250042	0	0	3.94893	3.06962	1.31071	0	0.15018	0.0785855	0	0	0.172202	0	0.0879555	0	0	0	0	0	0.059213	0	0	0	0	0.623633	0.558897	0.895238	1.07248	2.1976	0.518901	0.333372	0	0.876161	0	0.252045	0	0.263863	0	0	3.42716	0.119029	0	0.372737
BnaAnng04960D	BnabHLH279	S1	2.81779	1.29114	0.715191	17.7536	8.29389	17.0679	17.2994	1.83379	1.34037	2.82366	15.1579	3.60557	2.43884	1.06462	0.211482	0.288845	0.59432	0.388945	0	5.08635	1.79332	3.26897	7.89789	11.8979	22.2616	23.7592	8.2464	10.1158	0.231276	0.506047	3.90397	1.98437	0.509394	1.19391	2.75952	0	0.518846	0.0856045	1.38694	0.708547	0.236179	0.897455	0	2.04113	1.46539	1.12597	0.946364
BnaAnng24260D	BnabHLH289	S1	0	0	0	0	0	0.0408971	0	0	0	0	0	0	0.0633405	0	0.102651	0	0	0	0	0	0	0	0	0	0	0	0	0	0	0	6.45521	0	0	0	0	0	0	0	0.108533	0	0	0	0	0	0	0	0
BnaC01g08450D	BnabHLH301	S1	0.10939	1.47583	1.41468	2.30296	0.353687	2.39025	1.29956	0.412216	0.62666	1.59088	1.19447	0.0541455	0	0	0.168606	0.182772	0.0697815	0	0	0.600185	0	0	0	0	0	0	0.0879035	0	0.0506435	0.0463544	0.0400368	0.124275	0	0.0740125	0	0	0	0	0.18821	0	0.183612	0.139784	0.48155	0.0302924	0.253737	0	0.255673
BnaC01g12730D	BnabHLH306	S1	0	0.281387	0.31165	0	0	0.0818875	0	0	0	0.0477605	0	0	0	0	0	0	0	0	0.32789	0	0	0.0869095	0	0	0	0	0	0	0	0	4.34969	0	0.054125	0	0	0	0.044193	0	0	0	0.07179	0	0.067426	0	0	0.263223	0
BnaC02g11780D	BnabHLH322	S1	3.09929	3.45954	3.59439	4.45542	0.537748	1.78192	2.2343	1.01509	1.15453	1.57666	1.42396	0.294368	0.259968	0.102617	1.01809	0.312022	0.076619	0.16629	0	0.162878	0	0.265302	0.254776	0	0.346892	0	0.131848	0	2.10156	1.90624	0.674263	2.60731	1.86725	3.88605	0	0.578501	0.131736	0.064903	0	0	1.14992	0	0	0.234012	0	0	0.469352
BnaC02g36310D	BnabHLH337	S1	6.14983	2.49642	9.47158	0.165107	0.14256	0.280197	0.317617	6.56626	5.10271	6.8297	0.495622	0.0310143	0.225981	0.155845	0.912112	2.75373	1.55114	1.57266	0.347695	0.0839235	0.7572	0.520069	6.64822	1.83218	3.04659	0.903344	5.8953	0.722614	7.9197	8.28742	9.44458	10.5325	9.2119	1.13847	0.498307	0.706628	4.75652	26.2024	85.168	57.3501	115.307	135.661	77.4577	67.7601	77.6012	27.4545	40.7465
BnaC03g13080D	BnabHLH348	S1	0.35639	0.319061	0.984444	2.57789	0.671601	0.751391	0.910938	0.22414	0.209131	0.0451968	0	0.129385	0.219877	0.686125	0	0.19703	0	0	0	0	0	0	0.28766	0.160802	0	0	0.318792	0.379532	0	0.0496622	0	0	0	0.137098	0.251136	0.368515	0.0410129	0	0	0	0.0333613	0	0.0615585	0	0	0.154622	0
BnaC03g46740D	BnabHLH371	S1	0	0	0	0	0	0.0197183	0	0	0	0	0	0.0414815	0.0370955	0	0	0	0	0.0367671	0	0.475013	0	0	0	0	0	0	0.0346548	0	0.0398254	0	35.8835	0.132405	0	0	0	0	0.0150773	0	0.0709527	0.102598	0.0142814	0.0713034	0.332724	0	0	0	0
BnaC03g46920D	BnabHLH372	S1	0.576889	1.26926	1.26214	0.69085	0.0485741	0.093075	0.223902	0.181184	0.100225	0.245341	0.236969	0.445416	1.19163	2.23694	0.329595	0	0.180102	0	1.07517	0	0.883525	0.29572	0.401832	0.0662175	0.064135	0	0.101931	0.267135	0.257561	0.0833809	0	0.056779	0	0	0	0.437134	0.13762	0.357607	0.955688	0.681648	0.19968	0.251711	3.25251	0.5297	1.68802	0.119738	0.200325
BnaC03g57010D	BnabHLH375	S1	6.03728	1.48449	10.1093	0.749688	1.42395	5.0887	5.75338	15.7794	9.5193	11.7859	1.9866	4.10776	4.58042	4.06819	6.04502	12.5337	15.068	12.3223	0.341168	0.975031	4.50884	6.6611	0.492559	1.29996	2.55881	3.5103	0.36133	1.16749	3.57601	3.41461	5.41911	7.22907	4.64146	7.00814	3.75101	0.393611	1.48384	0.780429	13.1506	0.641922	6.94047	3.21074	3.06321	11.2132	6.82432	2.01613	10.3239
BnaC04g16120D	BnabHLH403	S1	4.90251	3.16749	2.03916	0.465426	0.137326	0.227466	0.1762	1.10088	0.36486	1.09457	0.108164	0.0451105	0.153098	0	0.063226	0.232851	0.227521	0.07884	0.241976	0	0.204673	0.200703	0.140623	0.116762	0.753063	0.199303	0.316308	0.134699	0.605417	0.312244	0.781532	0.10576	0.659212	0.662698	0.092317	0.132262	0.0344759	0.144277	0.300983	0.288382	0.187991	0	0.0952305	0.149648	1.19231	0	0.550238
BnaC04g39550D	BnabHLH419	S1	0.281638	1.04123	0.315997	0.719803	0.683677	0.901831	0.476631	0.119317	0.229983	0.305724	1.01128	0.613147	0.170083	0	0	0	0	0	0	0	0	0	0	0	0	0	0.099523	0	0.460473	0.159977	0.170591	0.104918	0.353152	0.063617	0	0	0.26854	0.391091	0.080563	0	0.397234	0.319839	0.161573	0.201251	0.230127	0.34704	0.193759
BnaC05g08100D	BnabHLH447	S1	0.372116	0.0941096	0.104281	0.238972	0.262399	0.431529	0.508714	0.0389123	0.532225	0	0.233215	0.376972	0.792964	0.312291	1.26942	0.109387	0.160631	0.0632795	2.1685	1.64724	0	0.31516	0.70665	0.808808	0	0	0.379024	1.61153	1.99612	2.91024	1.92641	0.801373	4.90028	7.92828	0.0668983	0	1.17385	0.451327	0	0.304893	0.171978	0.106355	0.169919	0.0687433	0	0.964811	0.112042
BnaC05g09250D	BnabHLH448	S1	0.753211	0.261717	3.20911	2.20852	1.286	2.92469	3.76161	3.59361	3.61774	1.31922	0.688034	0.337091	0.716216	0	0.867687	1.61548	1.07749	0.480918	0	0	0	0.270281	0.983935	0	0.1232	0	0	0	7.88031	8.90973	2.63355	1.63776	2.68013	0.819335	1.80372	0	15.1882	1.65535	10.4487	0.44826	6.92313	4.52664	1.8518	18.5357	9.73099	0	6.84548
BnaC07g05950D	BnabHLH484	S1	0	0.0206742	0.0527941	0.0262333	0	0.0197656	0.0160829	0.0240472	0	0	0	0	0.178678	0.138428	0	0	0	0	0	0	0.098111	0.093716	0.0271457	0	0.0290644	0.052695	0.0476879	0.031711	0.106466	0.0365856	44.5361	0.162504	0	0	0	0	0.0163391	0.087336	5.10535	0.200396	2.88638	3.37609	4.21181	0.361644	0	0	1.34007
BnaC07g42240D	BnabHLH508	S1	0	1.12897	0.50307	1.80363	1.32369	3.57956	2.49383	0.277944	0.399884	0.826123	0.138642	0	0	0	0	0.186067	0	0.11276	0	0	0	0	0	0	0	0	0	0	0.183431	0	0	0	0	0	0	0	0	0	0	0	0	0	0	0	0	0	0
BnaC08g49840D	BnabHLH535	S1	0.581984	0.622088	1.73394	0.20828	0.692643	0.468723	0.64869	0.968938	0.577433	1.53465	0.644509	0.625347	0.248096	0.217384	0.776742	0.51379	0.800934	1.05946	0	0	0.0975751	0.138833	0.173633	0.138076	0.112616	0.0394039	0	0	0.52601	0.472925	0.209305	0.456785	0.616614	0.0393013	0.485544	0.305032	0.503968	0.436269	0.736124	0.847246	0.935367	0.196692	0.0355958	0.826808	0.636119	1.48572	0.47336
BnaC09g45980D	BnabHLH556	S1	4.19982	0.351643	0.385951	0.452032	0.367468	0.324667	0.318312	2.22346	3.69803	3.89895	2.44063	1.65424	1.66261	0.597942	0.797003	1.0401	1.55245	0.30205	0	0	0	0	0	0	0	0	0	0	0.9898	0.738981	0.46116	1.30056	1.01815	0.404832	0.669984	0.637822	0.444487	0.0545875	1.4312	0	0.362903	0.0464372	0	2.53222	0	0	0.458889
BnaCnng66200D	BnabHLH596	S1	4.7101	1.45343	0.77566	32.2602	25.0064	26.2307	27.1722	5.46828	2.20657	7.26375	11.4954	3.66146	3.4966	4.13617	0.485214	1.7917	0.588228	0.0444519	0	0.556602	0.0574375	0	0.309461	0.212477	0	0	0.129571	0	2.01998	1.39471	7.37284	3.36878	4.11391	2.42922	0	0	1.69835	0	2.71646	0.199387	0.229698	0.069564	0	4.19808	1.32737	0.214803	2.29666
BnaA01g08750D	BnabHLH012	S2	0.451483	0.508336	0.852096	1.42636	2.01459	3.92495	4.04176	1.0119	7.21917	2.00388	1.83578	4.45585	2.15249	0.727871	1.99012	1.18262	0.765272	1.07292	0	0.241254	0.180916	0.212342	1.73244	1.83731	0.984471	0.717153	0.623965	1.34529	3.52074	2.81726	0.910252	0.61461	2.93511	24.7232	4.47047	0.393604	2.32123	0.602567	0.402238	0.184036	0.61643	0.0937511	0.0499008	0.603406	0	0.78894	0.329904
BnaA01g17420D	BnabHLH013	S2	14.2451	13.4085	18.6653	22.9074	24.4113	25.7688	29.4991	20.0781	18.386	17.1638	20.2098	12.0088	14.4946	19.3304	17.944	11.1612	9.48394	13.7316	70.1549	84.0524	9.92882	10.9767	11.5409	11.5196	12.7342	11.6442	17.6249	19.1252	15.0612	17.9	19.0087	22.2579	17.7757	16.8029	15.3359	21.1424	17.8544	25.3333	11.0506	25.7517	18.2266	15.6115	20.3276	13.6239	10.2295	86.5878	19.9742
BnaA03g42560D	BnabHLH074	S2	12.2855	23.1376	17.0764	15.0997	10.325	11.5482	21.0683	15.1547	12.9349	12.8407	22.9549	8.93566	9.46728	17.4386	25.6463	7.39904	7.59595	7.82381	8.54988	3.936	6.35641	6.44686	6.70711	7.6349	7.95603	6.46222	7.30189	5.06129	9.83101	10.5648	17.0017	33.795	10.1415	21.5311	6.22658	18.6013	10.4009	11.6807	10.8491	6.27341	10.3836	9.47311	10.0243	13.6474	8.47912	5.19501	10.8979
BnaA04g29670D	BnabHLH112	S2	1.22091	2.23992	2.23909	2.31914	3.22664	1.82468	7.15081	1.69118	3.2388	1.81922	4.23007	1.6498	1.72629	1.6555	6.24441	1.88865	2.37468	2.55776	0	0.757861	1.8714	1.24041	1.28505	2.70195	0.805114	0.62273	0.843673	0.656203	3.85374	4.48166	5.38472	18.5731	5.31086	8.71434	1.79111	3.72803	3.82137	2.63044	1.31629	0.747742	2.23054	2.57869	5.01128	1.69119	0.540158	0.157379	2.3429
BnaA05g01330D	BnabHLH116	S2	0	2.13264	1.43754	0.620657	1.48732	1.19654	9.54133	0.154126	2.07832	0.655821	3.18693	0.099479	0.184813	0.164941	11.4627	2.827	2.44414	4.19662	2.10116	1.65973	2.97379	7.03837	1.81006	6.00739	1.11016	1.79438	1.08254	2.48555	4.09895	4.31341	3.5016	7.29522	4.2103	9.88145	4.69358	8.92308	0.87721	2.08271	0.345868	1.29989	1.20579	1.12299	5.53134	0.144459	0	0.068033	0.848285
BnaA05g18020D	BnabHLH126	S2	10.0879	15.2498	21.1129	34.4295	24.1238	51.1242	73.8538	6.81886	26.4644	13.5784	25.5913	12.8568	11.3355	18.9171	45.0165	14.6933	22.833	27.9289	6.58142	4.80701	2.37334	2.7443	5.33835	8.07652	8.23925	8.99404	5.01196	6.40024	9.29811	11.6285	8.2907	9.99107	12.163	66.6175	58.4186	38.176	7.75081	27.7047	11.2714	5.96441	9.0527	6.06547	6.04308	14.497	11.9302	1.29092	7.40513
BnaA06g35910D	BnabHLH158	S2	0.558107	0.293228	5.25906	0	0	0.0364901	0	1.59069	2.37175	3.89932	0	0.0562445	0.226235	0	0.208906	3.18398	3.07107	2.94511	0	0	0.165384	0.521694	0.0884985	0.0795105	1.81323	1.84137	0.217501	0.08418	0.364497	0.248632	1.90957	0.128988	0.249219	0.146697	0.0936705	0	0.383105	0.063186	0.0914815	0	2.00634	0	0	0.760932	0	0	0.102161
BnaA06g40330D	BnabHLH162	S2	3.76066	6.42675	12.2425	18.3125	19.1198	29.5703	22.3175	7.03805	15.8615	9.98569	17.0449	13.9278	13.8789	13.5133	22.2372	30.5236	37.4406	33.4597	21.6121	9.94015	23.1746	27.0818	11.7498	12.0502	25.2399	27.2632	11.1963	13.3354	11.8581	13.4489	4.86014	5.08053	11.1113	27.8682	30.3797	39.0629	16.887	14.7061	4.93431	7.58521	8.48389	6.51584	9.53501	5.81017	3.32145	13.9595	7.74568
BnaA09g18160D	BnabHLH232	S2	4.47735	7.75339	12.2211	29.3353	14.9331	31.1154	26.5603	7.77167	13.5209	11.9769	19.3418	12.2973	10.3673	9.1734	14.6208	18.0024	18.4219	17.3075	10.0537	5.62861	8.26622	12.5309	7.3865	8.2402	6.64304	8.99449	5.81951	9.06128	15.0635	16.6035	8.47726	5.6948	18.3748	17.5552	13.5912	17.2609	13.773	14.3542	4.7612	4.11185	7.46959	7.87293	10.0064	4.61555	2.01402	9.44773	6.43374
BnaA09g18200D	BnabHLH233	S2	1.14863	0.956755	0.539913	1.65429	1.09034	0.870074	1.66424	0.521186	1.76321	0.945231	21.5052	16.6845	12.6793	2.06556	3.33517	8.93524	14.8029	13.6481	0	0.209015	6.22245	0.686495	2.56652	0.87112	0.199472	0.252272	0.99706	0.614074	2.28475	1.04905	3.21025	1.44906	1.85424	2.3967	4.82624	4.48665	0.147685	0	0	0.0400568	0.159821	0	0.0285041	0.0144389	0.065001	0.0325655	0.0970808
BnaA09g53560D	BnabHLH258	S2	0	0	0	0	0	0	0	0	0	0	0	0.0684145	0.062768	0	0.524958	0.0458743	0.399312	0	27.8556	34.0812	0.077684	0.0427447	0.034708	0.0722876	0	0.128859	4.08629	3.92638	0.0529945	0.0248377	0.124722	0.0295232	0	0	0	8.4216	0	0	0	0	0.0192664	0	0	0	0	0	0
BnaA10g00610D	BnabHLH261	S2	2.08784	1.59673	1.36784	1.67689	1.36308	1.61984	2.01966	1.81825	1.39723	1.68985	1.17506	1.23775	1.4722	1.04581	0.893887	0.89552	0.973685	1.2219	7.36225	9.44712	0.830225	1.27538	0.634878	1.06364	0.909973	1.09532	1.80885	1.78208	1.13032	1.28771	1.4947	1.5096	1.49707	1.00748	1.34795	0.989589	1.31742	1.592	1.17917	1.2131	1.30346	1.94517	1.85301	2.51637	1.63509	2.07193	2.0821
BnaC01g10420D	BnabHLH305	S2	1.42587	2.62967	3.19231	23.1234	11.686	35.2218	25.4194	4.97834	19.6033	12.3827	32.2388	15.4288	12.2076	7.24556	3.81192	4.29614	3.36928	2.77345	0.504463	0.297901	0.0726753	0.141547	1.17033	1.17338	0.34551	0.321176	0.628167	1.2733	6.27389	8.46654	1.97473	1.16592	18.9808	34.7408	12.1981	2.06781	5.37289	5.17107	1.38482	0.62571	3.12192	2.0413	1.87945	0.659922	0.112281	0.678928	2.21329
BnaC01g21650D	BnabHLH308	S2	8.41217	7.86216	14.0533	12.0791	22.2634	15.1128	17.8683	11.1648	11.1971	13.7912	9.80108	9.50153	9.32613	10.3848	9.26298	7.22205	6.90706	7.80627	14.7311	15.6042	6.18731	5.64639	6.18483	4.98834	5.987	6.21745	6.17333	5.9779	10.0741	10.2971	12.2688	10.6202	13.8465	10.7525	7.29163	8.0402	9.44382	20.9447	6.8037	12.9877	15.9831	11.3879	13.7013	7.56028	5.4493	39.546	12.9135
BnaC04g50860D	BnabHLH429	S2	0.499976	1.89803	2.55089	1.36955	3.28723	2.4108	5.96454	2.12284	4.54494	1.50251	3.60389	1.42541	1.54988	1.54958	9.18389	4.45274	2.49177	3.67202	0.150394	0.545575	7.22855	5.06508	1.52106	3.65267	0.754671	1.25001	0.741531	0.89061	3.0411	2.99604	4.4069	16.0121	5.0251	15.3573	2.76458	4.36075	2.64716	2.57331	1.3746	0.327325	1.74052	1.74547	2.00301	1.3956	1.26406	0.0938235	1.46357
BnaC04g52120D	BnabHLH432	S2	0.148007	4.13268	3.16596	2.8614	5.27053	2.32703	11.5283	0.585789	5.49728	0.907982	5.42223	3.78171	3.36463	9.95638	15.0737	4.48747	3.04779	5.81535	4.68063	2.56003	4.592	12.6163	4.36449	11.9197	2.51006	2.38685	4.87662	4.68356	4.2888	5.28536	4.51375	12.5179	8.2262	24.4425	9.93732	19.6715	0.950439	1.61981	0	1.45531	0.886675	0.576056	2.01974	0.306609	0	0.0885516	0.449152
BnaC05g28450D	BnabHLH453	S2	10.2581	13.8284	21.6607	22.8961	21.3954	33.6634	35.4912	7.70768	34.3385	11.9201	17.4381	13.9039	12.8856	13.7614	27.021	19.1792	21.5187	29.6331	16.2013	7.47386	6.59005	5.45031	7.58207	9.32465	14.1175	15.8336	6.7687	7.8631	8.95767	10.351	4.39748	2.99625	11.682	58.7171	66.8302	35.3506	8.28945	23.6343	6.61213	3.64729	9.24338	4.63511	5.04963	10.3367	7.40614	3.34411	7.92109
BnaC07g19420D	BnabHLH497	S2	2.96811	5.9621	11.1513	17.6863	22.4367	28.4726	23.7932	6.17141	17.8059	10.7435	21.2486	15.3816	17.0823	20.8588	36.1472	24.8471	29.089	25.3042	4.23398	2.55363	9.99938	13.1683	6.60674	7.15478	10.8434	11.2491	5.42806	5.07079	10.5178	11.0834	5.78167	3.6981	14.0613	23.0145	24.8826	36.1864	15.3391	7.7267	5.45532	26.6827	7.48187	6.42051	6.20721	7.85101	7.26578	25.4399	5.65163
BnaC07g19500D	BnabHLH498	S2	0.369659	0	0.461102	0	0.291569	0.159906	0.135181	0	0.389765	0.749836	0	0.431554	0.183079	1.52968	0.302944	5.16359	1.6093	3.19062	0	0	2.30192	0.769917	0.949061	0.64342	4.72293	4.46682	1.0933	0.859973	0.164508	0.301605	0.567738	0.39197	0.478557	0.654415	0.726973	0.542245	0.628139	0.752134	0	0.275705	0.106155	0	0	0	0	0.204065	0
BnaC07g19530D	BnabHLH499	S2	0.676343	0.144715	7.3663	0	0.187927	0.328318	0.404525	1.60608	3.81422	5.26491	0.217074	2.95615	4.65633	1.05873	6.50756	14.7462	9.98764	9.80788	0	0.141841	7.55928	4.80081	3.9867	3.21419	5.9254	2.46143	2.66247	1.08368	5.95397	2.14707	6.01783	4.01857	4.12169	3.34773	4.73941	4.52435	1.84858	0.366778	0.19283	0	1.21662	0.312246	0.0611205	0.226513	0	0	0.197679
BnaC07g33660D	BnabHLH504	S2	2.27555	3.57696	4.00662	2.92003	2.83022	2.61536	3.14133	2.96216	3.22504	2.89811	1.95156	1.74447	1.46063	3.0689	3.26203	2.67712	3.06872	3.12442	4.69543	2.68359	2.13026	2.03763	2.02943	1.59209	2.07495	2.15051	2.57508	2.10987	2.75234	2.33054	2.6176	3.47938	2.50324	3.26233	1.69523	2.93095	1.92966	2.93992	2.09862	2.01506	2.28682	3.02646	2.10128	2.29496	2.38323	1.74675	2.56994
BnaC08g07580D	BnabHLH514	S2	3.36369	21.1023	15.465	8.27784	9.19248	9.48522	61.455	6.25536	15.4506	10.2332	39.9218	3.22741	3.44951	16.6203	55.8655	4.45405	4.39362	5.18177	1.01526	4.2496	3.73048	13.4892	3.53655	18.9102	2.09367	1.93642	2.01038	2.40679	3.55728	3.44627	17.7337	44.0425	4.54054	51.8713	7.11141	15.7665	2.63878	4.27051	1.06516	1.38106	4.27438	1.61187	2.36074	3.48218	1.12869	0.600882	2.31008
BnaC09g19610D	BnabHLH547	S2	4.71386	6.77858	12.0428	25.8941	20.5029	26.2079	28.7306	7.84535	18.8427	12.3563	16.3494	13.6264	12.7268	29.8298	15.9813	14.773	19.6452	17.6157	4.69022	7.13399	9.48568	17.658	7.77231	7.76745	4.2972	9.65445	3.873	9.24847	9.55183	12.0593	6.59126	5.66226	14.0483	19.9757	19.4449	20.7261	10.6547	13.5787	6.56803	2.48895	8.25812	7.83358	7.81548	2.73013	1.33981	3.68269	8.23129
BnaC09g19710D	BnabHLH548	S2	2.29147	3.02973	1.78829	4.09206	2.30321	2.37514	3.71295	1.97046	4.99058	2.1375	19.2653	15.0102	14.3076	2.02956	3.27273	14.4442	27.587	25.6913	0.49474	0.449235	11.1989	2.54722	3.00794	0.859459	0.825722	0.240379	1.81024	0.586382	4.66878	2.31478	6.7394	3.47358	5.26465	2.64274	10.4551	10.3265	0.0668515	0	0.0486825	0	0.54516	0.0640381	0.065661	0.178699	0	0.093029	0.12785
BnaC09g19730D	BnabHLH549	S2	0.15798	0.232781	0.226916	0.316379	0.408811	0.418546	0.483994	0.504335	1.12536	0.206533	3.89286	4.18872	3.63891	0.0438487	0.708906	2.16648	2.51665	4.41744	6.51781	7.19055	1.5303	0.240395	0.431721	0.280764	0.234384	0.0764601	0.833074	1.16354	0.793998	0.282861	1.25329	0.557875	0.586716	0.574207	3.80309	2.05402	0.0192708	0	0	0	0.0758427	0	0	0.0630837	0	0	0.0184222
BnaCnng66320D	BnabHLH598	S2	7.42104	8.50366	6.16405	7.91502	7.34788	6.99798	8.3424	6.43468	4.77806	5.68898	3.34741	4.19768	5.25662	7.21463	2.2731	4.35323	4.68121	4.28759	11.2629	13.8119	3.88115	6.47493	2.69702	3.97572	6.27875	5.72325	5.42462	4.45047	6.72203	6.17028	5.91858	6.52051	6.51488	3.92753	3.51178	4.15734	5.96087	5.40497	7.1534	7.05002	6.00543	8.3454	5.79368	8.50485	7.33878	6.93482	9.87192
BnaA04g13210D	BnabHLH093	S3	0.205522	1.26805	0	0	0	0	0.761211	0	0.053561	0	0.387555	0	0	0	0.273651	0	0	0	0	0	0	0	0	0.811813	0	0	0	0	0	0	0.111854	0.335997	0	0	0	9.1276	0	0	0	0	0	0	0.054458	0	0	0	0
BnaA04g13220D	BnabHLH094	S3	2.9622	4.84515	4.44386	3.62128	0.166269	1.67719	3.22792	0.589	0.407429	0.157257	0	0.422693	0.133387	0.386747	0.593387	0.483331	0.47715	0.620611	0	0.126042	0.547408	0.48244	0.257773	0.59178	0.0623525	0.13039	0.252489	0.164796	0.0429764	0.238898	0.152386	1.29867	0.0768535	0.542148	0.0973505	0	0.069849	0.733143	0.405975	0.154044	0.22874	0.278994	0.410075	0	0	0.0591847	0.21623
BnaA08g31080D	BnabHLH219	S3	0.089787	1.86247	0.676995	0.290326	0	0	0.0665205	0.169677	0.65343	0.730052	0	0	0.0347039	0	0	0	0	0	0	0	0	0	0.106284	0.218827	0	0.0545755	0.486723	0.189936	0.0395982	0.0368364	0	0	0	0	0	0	0	0	0	0	0	0	0	0	0	0	0
BnaA09g42370D	BnabHLH248	S3	0	2.05796	0	0	0	0	0.337402	0	0	0	0.403331	0	0	0	0.095031	0	0	0	0	0	0	0	0	0	0	0	0	0	0	0	0	0	0	0	0	0.3339	0	0	0	0	0	0	0	0	0	0	0
BnaA09g42390D	BnabHLH249	S3	0.104384	0.090123	0.575205	0.200084	0.050261	0.187356	0.193102	0.065925	0.201586	1.23608	0	0.184969	0.0407549	0.523591	0.092909	0.61177	0.394556	1.1748	0.867491	1.42955	0.0705845	0	0	0	0	0	0	0.105379	0.14052	0.130929	0.0374797	0.397027	0.0861811	0.389315	0.459753	0.328098	0	0	0.0896845	0	0.0598233	0.312435	0.239902	0	0	0	0
BnaC03g61210D	BnabHLH382	S3	0.727469	2.88372	0.80273	0.460866	0	0.227094	0.0353624	0.114506	0.280389	0.227767	0	0.0444935	0	0	0	0	0	0	0	0	0	0	0	0	0	0	0	0	0	0.0374157	0.0478548	0	0.0384321	0	0	0	0.0928975	0	0.462243	0.21478	0.55845	1.07031	1.2985	0	0	0	0.129327
BnaC04g35310D	BnabHLH415	S3	0	1.01826	0	0	0	0	0.565836	0	0	0	0.641606	0	0	0	0.717712	0	0	0	0	0	0.174127	0.0736925	0	0.0599635	0	0	0	0	0	0	0.15106	0.98085	0	0	0	9.2479	0	0	0	0	0.035806	0	0.0548795	0	0	0	0
BnaC04g35320D	BnabHLH416	S3	8.60539	7.32022	5.22935	4.32456	0.271925	2.59255	4.29856	1.11651	1.04841	0.263706	0.561438	0.500842	0.842211	0.926521	2.15086	2.49498	2.50221	3.05119	2.18078	3.76745	1.97709	2.10406	7.45872	7.07686	3.87409	4.03226	8.14275	3.68045	0.880439	0.874314	1.23628	1.93712	1.22871	0.9403	0.386086	0.976229	0.200858	0.24144	1.83752	0.507019	0.307305	0.812794	0.567285	0.0512537	0	0.117548	0.566935
BnaC08g34850D	BnabHLH527	S3	0	0.0405544	0.0396704	0.061204	0	0.041689	0.14472	0.119001	0.097865	0.0721645	0.12121	1.2622	1.11132	2.57698	0.143633	0.314359	0	0	0	0	0	0	0.0562985	0	0	0	0	0	0	0	0.0670265	0.147257	0.194526	0	0	0.150405	0	0	0.0807375	0	0.0318844	0.251756	0.304822	0	0	0	0.066675
BnaC08g49160D	BnabHLH532	S3	2.21063	7.28413	2.76892	4.24505	0.904077	1.60446	4.2345	1.47305	1.35672	2.00109	0.235514	0.233428	0.226409	0.0802651	0.209647	0.501007	0.306519	0.792769	0	0.130491	0.377537	0.566626	0.293789	0.066105	0.153656	0	0.105728	0	1.22005	0.535342	0.72397	1.96128	0.326703	0.195666	0	0.729689	1.02048	0.862584	0.242806	0.687863	1.16483	0.42142	2.03845	0.0529537	0	0.0702613	0.409854
BnaC08g49180D	BnabHLH533	S3	0	1.20901	0	0	0	0	0.262889	0	0.0583465	0	1.13067	0	0	0	0.100139	0	0	0	0	0	0	0.0819145	0	0	0	0	0	0	0	0	0	0	0	0	0	0.175545	0	0	0	0	0	0	0.080657	0	0	0	0
BnaA01g20220D	BnabHLH015	S4	2.88815	4.93998	11.531	7.83605	9.27166	10.5297	24.9859	6.2898	8.14519	8.02332	6.44956	5.7279	4.35469	6.65817	15.7973	9.83143	9.65433	10.32	4.57183	8.06379	13.5261	16.0027	8.713	10.2061	6.36714	6.72686	4.39112	9.17469	10.8792	7.89536	7.22982	8.28996	10.7786	8.90994	17.5295	17.6485	6.56423	7.55496	10.9665	36.5007	6.95149	7.84485	13.5206	5.34939	12.0217	18.8742	6.31876
BnaA01g24020D	BnabHLH020	S4	4.3579	9.49794	9.64495	10.1014	9.96348	9.59137	6.72249	5.87872	9.76323	12.4786	13.7673	12.6679	13.5402	17.5399	1.35207	0.632746	2.70284	3.79758	0.475741	2.63941	11.3971	15.4796	8.05169	4.62682	3.98899	3.24023	2.43851	3.86544	7.99704	5.84949	10.1845	9.55513	12.997	1.03077	3.38436	4.155	4.31819	3.5253	5.48725	21.0834	8.27273	8.02256	30.9172	3.25107	14.1752	1.12917	2.26405
BnaA01g25810D	BnabHLH021	S4	4.30639	6.49264	9.90043	9.31177	11.9394	10.8941	10.053	10.8464	8.25941	8.90629	8.88841	13.1209	10.2294	12.1875	12.9807	20.5902	20.2718	19.3799	16.6831	9.05386	14.9619	17.9359	12.1431	11.5235	13.3379	14.2347	11.6976	13.2661	11.4723	11.512	9.45964	9.44774	9.02955	9.97383	12.1582	9.20323	9.85944	6.59396	8.79492	10.3363	9.35113	13.2081	13.6098	7.55468	8.7265	10.5788	9.31844
BnaA02g09500D	BnabHLH033	S4	27.679	45.4021	48.42	35.2057	38.8183	40.2622	40.4287	37.0046	49.2892	50.178	40.9884	36.0081	36.5491	36.8945	52.7514	59.2711	65.8418	55.0022	34.2396	33.258	49.8594	48.7069	49.1521	42.4611	42.0192	36.7632	42.0128	37.087	29.8735	25.7692	30.7351	31.127	31.2957	45.1115	41.8489	43.8215	29.2115	58.5203	42.9061	46.9632	48.2454	30.5975	37.3878	48.7663	48.093	43.5953	38.0226
BnaA02g27940D	BnabHLH041	S4	46.9646	71.1948	82.8185	50.6069	64.0817	62.4592	62.1119	55.3482	68.9083	75.4608	56.9857	49.4096	58.5296	58.5594	65.6743	66.8809	66.9539	69.7972	46.662	36.3347	63.5268	49.6193	72.7202	59.6094	66.8708	57.2934	58.5919	49.9809	34.4715	27.7002	31.8205	36.1278	33.1929	53.243	53.8631	46.9391	32.3663	72.9285	51.231	54.7318	70.0902	51.1977	54.7989	57.6929	47.0494	51.2855	53.0862
BnaA03g11750D	BnabHLH051	S4	5.44119	4.19839	7.8673	1.83073	1.85968	2.20173	1.87357	6.37356	8.4016	6.60214	2.41672	3.97094	2.82483	3.49941	12.9209	12.4549	15.9401	13.58	2.79371	1.32563	4.84028	7.92351	2.21217	2.91691	5.45953	7.40805	1.61701	2.70526	3.63207	3.72705	5.17284	6.62332	7.07922	10.1805	6.18648	6.47487	2.75284	4.52365	6.67314	6.02618	5.00554	6.55619	12.9966	3.73708	3.38772	5.20049	4.90498
BnaA05g35780D	BnabHLH138	S4	33.7551	38.0609	35.6686	10.6925	1.93275	7.081	12.3022	24.6707	21.3812	25.1349	5.28459	1.69867	3.17875	0.344628	1.80454	33.8462	17.2994	11.4519	0	0	2.72914	0.496136	0.572091	0.405483	1.15993	0.566985	0.783532	0	19.5819	16.0493	24.3255	25.5172	21.9924	23.3128	8.4147	0.191885	8.2292	4.46387	1.58716	0	16.6776	1.25437	0.412468	0.991261	0	0.310078	13.4744
BnaA06g20620D	BnabHLH151	S4	1.06279	3.25331	5.38242	2.81229	5.82595	4.7671	13.4653	1.9183	4.27489	4.59422	2.32929	4.28308	3.32639	5.0718	10.6543	4.61806	4.53787	5.95104	4.32974	3.78952	8.24917	13.4913	10.493	8.06191	9.75872	6.23698	3.41182	8.21837	4.62683	2.52967	4.20226	4.00352	2.60336	7.38376	7.26852	7.95292	2.59284	5.40943	6.81272	11.5834	4.85062	5.55205	9.27252	3.7715	9.27766	7.41559	4.33901
BnaA07g06770D	BnabHLH171	S4	13.6497	11.8865	10.2621	9.99307	8.92826	8.59268	6.79975	13.217	11.5282	10.8934	13.7141	10.3374	11.4895	8.74193	18.9448	30.9016	35.8696	28.1268	24.5239	18.8125	46.4205	22.7088	60.8775	32.8518	57.8152	27.3231	66.8063	25.4757	8.83724	7.79733	10.3998	10.5738	7.7675	10.8475	13.8354	12.4802	5.292	4.88305	5.76316	2.4552	14.9664	10.6777	7.56733	4.62108	6.15147	2.62175	12.7559
BnaA10g08510D	BnabHLH269	S4	26.2187	22.855	35.1106	24.651	26.7788	29.4031	29.8108	32.3475	30.9088	32.8788	26.1397	25.3209	27.2092	27.2663	35.2282	39.366	55.8959	43.3953	107.334	92.8769	57.435	49.7443	40.755	37.7155	46.9185	47.7427	43.6573	35.4188	19.803	18.1249	21.1669	18.9008	19.9626	24.2608	24.6145	31.0111	17.1101	24.9999	21.2707	32.1021	22.3552	29.0895	34.8537	30.5763	30.5982	32.2137	29.0558
BnaC01g31080D	BnabHLH312	S4	3.20167	6.19823	5.08695	8.13502	5.29469	10.1102	7.17824	3.29476	3.30307	4.45596	6.40082	4.00673	4.51391	3.90811	1.86469	1.92998	2.51455	1.87641	0.703625	1.2438	0.687342	0.258308	1.40866	1.03983	0.730363	0.165136	0.274846	0.812643	4.15827	3.22119	3.83053	2.9904	3.21593	2.89907	1.74712	0.509244	3.53691	3.21752	1.54434	0.864938	4.25452	3.09548	3.00678	1.42249	0.827832	0.89951	2.77382
BnaC01g33010D	BnabHLH313	S4	5.76712	6.73408	10.5488	10.1279	10.7448	10.1864	10.7685	11.0459	8.37152	9.14981	8.90294	9.72994	10.4398	9.73699	18.7773	17.4216	14.5375	15.0445	15.5985	14.7587	14.6582	14.6998	10.4067	10.7644	17.3432	17.2883	9.00477	9.46711	9.32335	10.1433	9.4007	8.18918	8.54288	9.02589	14.0913	6.46386	8.07316	6.43466	8.76852	9.9641	10.5871	10.6005	10.3186	6.27006	6.30663	13.7117	7.75339
BnaC01g40740D	BnabHLH317	S4	0.373237	0.053842	0.161012	0.403906	0.323402	0.415771	0.523618	0.161857	0.130058	0.143245	0.499167	1.54082	1.49579	0.822137	0.0995495	0	0.162283	0.174301	0	0	0.0830775	0.180339	0	0	0.236577	0.077745	0	0	0.218583	0.257895	0.225002	0.455778	0.0496559	0	0	0	0.0446867	0	0.310656	0.191894	0.1658	0.226914	0	0.237214	0.143493	0	0
BnaC01g42730D	BnabHLH319	S4	0.257326	1.60098	5.02463	3.45311	3.31125	2.55762	8.61046	0.978242	1.92487	3.09802	2.63942	3.39307	1.6197	2.87912	5.07299	2.37443	2.75357	1.72288	1.03362	0.819435	3.46867	6.00925	5.03333	5.09875	3.52881	2.90262	2.98149	3.71954	2.53438	2.11287	3.63589	2.52323	2.90622	2.91351	5.37549	1.62754	2.18431	2.42178	3.34744	18.1007	1.50105	2.71001	4.53799	0.998707	8.8767	9.98954	1.77038
BnaC03g14420D	BnabHLH349	S4	11.3443	10.2464	22.0003	6.02467	6.91836	7.11922	8.73449	18.0192	21.528	15.6086	6.45585	15.3096	11.8865	14.8549	38.2685	29.8697	35.7933	25.9498	10.805	6.86364	22.5837	25.1288	8.71497	9.90526	7.31407	11.8187	7.8367	11.5247	6.83476	5.86585	9.51841	16.8664	12.132	20.2779	21.1794	28.8129	4.11179	8.3257	7.17512	17.7163	15.0211	14.1184	23.7875	5.833	4.96301	16.5705	17.3955
BnaC03g53500D	BnabHLH374	S4	6.30314	8.54295	16.4308	10.9322	15.2309	14.4563	23.1857	8.79103	11.5342	9.92874	14.0637	13.442	9.37062	12.5299	19.9061	7.12012	10.3906	11.4877	3.69176	6.35963	16.1649	20.0555	16.1547	14.3239	15.9845	12.8893	7.17532	11.8504	9.31135	10.0039	9.30383	9.22035	8.97804	11.7515	23.878	12.5793	7.89837	12.0266	11.0324	16.5587	11.6306	14.4963	16.4233	9.61785	17.9459	19.1732	9.49881
BnaC04g28710D	BnabHLH412	S4	16.4136	22.2429	23.0744	24.6485	37.9477	36.9523	32.6636	18.2204	28.5419	26.4712	56.1261	44.4211	46.8642	40.3987	53.3333	28.4958	26.0186	27.8942	38.0216	53.5774	38.395	38.4238	32.9906	27.2617	29.4554	21.8486	25.5631	30.8152	15.3086	10.9901	12.407	14.7896	19.0236	28.4961	23.5897	37.587	7.65316	3.94793	4.44375	5.3368	10.7252	7.59764	7.91219	5.93254	6.12172	5.01238	8.59416
BnaC05g27050D	BnabHLH452	S4	24.5825	36.548	34.5215	20.5185	24.7805	24.2647	33.3825	20.8792	18.1857	25.682	11.0989	5.63752	6.27029	10.4123	2.06135	15.125	6.25462	2.60052	0.385402	1.23484	4.04382	1.22749	2.774	1.51633	3.3073	0.539067	1.53116	1.52357	21.5616	16.2222	16.1139	17.8331	20.0147	18.8363	4.37249	0.182157	12.0499	17.4988	2.71171	0.205618	16.7531	2.65311	2.33172	0.457955	0	0	13.0841
BnaC07g08370D	BnabHLH488	S4	4.53514	5.73773	5.34268	3.82133	2.85793	3.40775	2.77363	2.44528	4.34104	2.89093	4.84797	4.1084	5.81548	2.54146	5.29211	12.952	16.6671	11.3338	0.502377	4.38091	11.2996	4.92205	22.8248	11.7743	11.3904	4.4015	16.7142	7.27394	2.73698	2.21623	3.58428	3.20549	2.31946	3.90932	7.28277	3.2423	2.26209	2.1282	1.5116	0.643286	3.79997	2.27787	0.95012	1.59699	1.69878	0.561534	1.97646
BnaC07g45960D	BnabHLH510	S4	0.395953	0	4.5932	1.55353	0.556936	0.0423239	1.24806	0.168643	0.55175	0.788774	1.97146	1.39816	0.897192	1.31619	1.17491	2.23416	0.584741	6.56645	0	1.03251	20.0693	26.4703	2.16072	1.34755	0	0.89923	0	1.87014	0	0	0.994695	0.447713	0	0	0	0.670457	0	0	0	0	0.834023	0	0	0.0465853	0	0	0.0602915
BnaC09g31010D	BnabHLH555	S4	14.7353	17.2444	22.5245	19.7665	24.8368	23.9587	23.6671	21.7308	20.2233	22.3571	22.6826	21.0751	23.6139	27.0772	33.4096	33.8277	59.9368	45.216	79.7261	50.4268	64.285	49.8466	15.503	14.856	78.976	63.4529	29.8597	21.3458	14.5101	13.8821	13.9602	16.484	14.7828	19.1538	34.6264	44.8489	11.018	14.5211	20.4534	46.877	10.8071	18.7839	19.6301	26.2316	31.8728	35.5275	15.486
BnaCnng17300D	BnabHLH570	S4	11.625	19.2325	19.821	41.8362	58.4231	55.0116	49.4038	14.0918	24.2822	31.8247	70.4287	36.8685	37.4183	39.8671	38.8982	17.2506	20.4524	20.3704	63.5003	72.9417	15.3976	19.577	14.2287	13.0465	12.1305	8.30941	16.3125	19.756	9.15864	7.92572	6.72166	8.8851	14.8431	17.0222	23.9362	21.6615	6.22999	3.09484	2.88394	2.60404	6.26905	3.32946	3.29943	3.65769	3.8909	3.77095	4.80015
BnaA04g11060D	BnabHLH091	S5	3.49634	1.63828	1.27207	0.121094	0	0	0	1.06203	2.24614	1.66575	0.173258	0.16923	0.210986	0.119745	2.38335	0.36977	0.425767	0.446406	0	0	0.682022	0.780776	0	0.114452	0.0776217	0.222199	0	0.0485235	0.341648	0.188332	0.614024	0.74443	0.510756	0.653081	0.50261	0.575648	0.0879291	0	0.083315	0.260954	0.262582	0.105054	0.394529	0.258765	0.3969	0.793212	0.148263
BnaA09g11090D	BnabHLH227	S5	2.00902	1.49199	2.18046	0.485436	0.892465	1.61091	0.78819	1.79681	1.61521	3.10149	0.930436	0.575907	0.833398	1.28302	0.0964317	0.112411	0.110888	0	0.120936	0	0	0	0	0	0.0413147	0	0	0.0332153	0.897235	1.11257	1.62819	1.27465	1.41302	1.441	0.445324	0	0.265634	0.0453411	1.24638	0.100919	0.634219	0.249709	0.343214	3.65678	1.91566	0	0.25268
BnaA09g22810D	BnabHLH235	S5	0.286957	0.520293	0.26401	0	0.0933765	0.0467675	0.129666	0.060188	0.900239	1.51737	0.286664	0.297774	0.110997	0.399041	0.211496	0.040836	0.182239	0.0247161	0	0	0.0337981	0.0689425	0.139703	0.0617729	0	0	0	0	1.19765	1.26776	0	0.0530031	0.060752	0	0	0.0710622	7.06634	2.58796	13.6174	6.50536	16.573	38.6845	36.7345	0.0899697	0	0.103897	12.6832
BnaAnng39960D	BnabHLH294	S5	0	0.279024	0.320052	0.107648	0.0422197	0.137774	0.0324849	0.419751	0.512251	1.41344	0.990277	0.274516	0.0757099	0.0713297	1.5396	0.790385	3.18314	1.2774	0	0	0	0	0.245506	0.0491838	0.211315	0	0	0	4.86739	2.51607	1.86228	2.42014	7.90576	2.02551	0.0838708	0	3.17056	0.0437499	2.17209	0.341731	0.0243545	0	0.0458764	2.12972	4.43073	0	0
BnaC09g11380D	BnabHLH543	S5	3.99152	2.65835	5.11088	3.55782	1.17169	3.38313	2.36457	4.13274	4.5133	6.08647	6.62214	1.62655	1.62623	1.74895	0.79844	0.50787	0.173095	0.223639	0	0.0617345	0.064272	0.0348201	0.106546	0.145639	0.085772	0.0353986	0.100673	0.06892	3.62846	3.51132	5.18626	6.51479	6.52557	3.81319	0.46688	0.0665552	3.61594	0.0717855	1.80679	0.220215	1.80462	0.37532	0.285309	4.22233	2.39889	0.167108	1.19372
BnaC09g12820D	BnabHLH544	S5	0.0417209	0.290395	0.546863	1.92403	0.313287	0.822635	0.556335	0.105053	1.07497	0.812258	2.002	0.638177	0.422053	0.455389	1.29951	0.540661	0.897129	0.337652	0	0	0.0295313	0.0317619	0	0	0.124605	0	0	0	0.936823	0.809076	1.22322	1.73076	6.96776	3.80166	0.128858	0.0615515	1.01366	0.0216372	1.42501	0.707345	0.116571	0.374174	2.14458	3.57707	5.03916	0.0261164	0.0339119
BnaC09g24870D	BnabHLH553	S5	0.0485485	0.648251	0.0618	0.160483	0.529313	0.682502	0.6988	0.0879245	0.447646	0.886079	0.635829	0.0241875	0.0247261	0.121462	0.27495	0.0413432	0.49228	0.118393	0	0	0.0342102	0	0.260142	0	0.244101	0.061348	0	0	3.21732	3.25237	0.556631	0.0256758	0.356073	0.186523	0.0987823	0.715439	8.30677	3.07178	7.98685	1.67067	11.2228	23.0809	11.8973	0.0884796	0.060566	0	5.729
BnaCnng33960D	BnabHLH579	S5	2.90576	1.85363	0.90515	0.060886	0.14709	0.108908	0.123886	1.82204	3.11453	2.76634	0	0.0278732	0.0765776	0.0378714	3.78025	0	0.0292212	0.088223	0	0	0.276944	0.608555	0	0.0318186	0.239875	0.638221	0	0	0.422361	0.437462	0.854532	0.288805	0.199502	0.142726	0.239308	0.687077	0.373221	0.308088	0.113516	0.542843	0.262281	0.0373758	0.0243254	0.193309	0.218066	0.895639	0.567119
BnaA02g08430D	BnabHLH032	S7	0	0.347749	0.068193	0.353382	0.0275073	0.0499385	0.0213363	0.0343876	0.0400146	0.0275372	0	0	0	0.0448365	0.357644	0.893779	0.208147	1.14196	0	0	0	0.728347	0	0	0	0	0	0	0.134435	0.189452	0.0201646	0.0612261	0.022761	0.0636985	0.221243	1.70882	0.0415456	0	0	0	0.0195459	0	0.0287347	0	0	0	0
BnaA06g36620D	BnabHLH159	S7	0.113924	1.9853	0.199987	0.0772275	0.056256	0.0554715	0.99861	0.0717135	0.0430232	0	0.610115	0.058439	0	0	0.248368	0	0	0.174425	0	0	0.522713	0.916513	0.384825	0.491351	0.197887	0	0.09902	0	0.0621125	0	0.0453658	0.252766	0	0	0	7.67378	0	0	0.0979235	0.099623	0.140769	0.418709	0.929789	0	0	0	0.041856
BnaA09g16560D	BnabHLH230	S7	0	0.343253	0	0	0	0	0	0	0.118337	0.112721	0	0	0	0	0.171802	0	0	0.056733	0	0	0	0	0	0	0	0	0	0.123937	0	0	0	0	0	0.07852	0	3.48712	0	0	0	0.09023	0	0.0869925	0.062862	0	0	0	0
BnaC02g11970D	BnabHLH323	S7	0.0534312	0.78044	0.0458069	0.346765	0.0275173	0.0172179	0.189978	0.0343618	0.187799	0.0689258	0	0.178695	0.131572	0.537551	1.46968	2.71407	0.714796	3.91766	0	0	0.323103	1.83773	0.143727	0.0703872	0	0.0772344	0	0	0.288631	0.61976	0.242728	0.0287691	0.0695845	0.259623	1.27473	6.39342	0.0789833	0	0	0	0	0	0.0574635	0	0	0	0
BnaC07g17250D	BnabHLH495	S7	0.109056	1.77639	0.094459	0	0	0	2.06588	0	0.213894	0.051829	0.940555	0	0.100902	0	0.623333	0	0.069535	0	0	0	0	0.400523	0.14728	0.142406	0	0	0	0	0.551885	0.192095	0.0868165	0.180265	0	0.0773965	0	7.66398	0	0	0	0.0882495	0.0645053	0.130995	0.130697	0	0	0.139245	0.0399309
BnaCnng19670D	BnabHLH572	S7	0	4.04181	0.297349	0.072631	0.0375721	0	0.230175	0	0.180484	0.057981	0.393387	0.05836	0	0	2.08553	0	0	0.161575	0.317462	0.167685	0.255503	0.249129	0.903015	0.361592	0.398363	0	0.0980965	0	0.110907	0.050987	0	0.377083	0	2.19094	0	7.50329	0	0	0.0948635	0	0.033519	0.053126	0.190946	0.0318412	0	0	0.0419695
BnaA04g28790D	BnabHLH110	S9	0	0	0	0.0756665	0	0.0801095	0.0230475	0	0	0	0	0.030618	0	0	0	0	0	0	0	0	0	0	0	0	0	0	0	0	0	0	5.28249	0	0	0	0	0	0	0	0	0	0	0	0	0	0	0	0
BnaA04g28800D	BnabHLH111	S9	0	0.0573855	0.025052	0.578733	0.0580515	0.22274	0.0923948	0	0.120022	0.056094	0.0743326	0	0.0315591	0.199961	0.131567	0	0	0	0.174179	0	0	0	0	0	0	0	0	0	0.57306	0.53495	29.1715	0.19492	2.98338	0.222636	0.381033	0	0.538208	0	0	0.190572	0.042454	0	0	0.500812	0.0667625	0.117251	0
BnaA05g11510D	BnabHLH121	S9	0	0	0	0.0523575	0	0	0	0	0	0	0	0	0	0	0	0	0	0	0	0	0	0	0	0	0	0	0	0	0	0	2.94224	0	0.0329808	0	0	0	0	0	0	0	0	0	0	0	0	0	0
BnaA05g11520D	BnabHLH122	S9	0.231905	0.359386	1.05397	2.54273	0.951378	0.943623	0.633158	0.291189	0.577651	0.405088	0.755126	0.230415	0.293081	0.681701	0.0405876	0	0.0738585	0.122438	0.470531	0.318701	0.0489503	0	0.036454	0	0	0	0.0464852	0	2.09653	2.27481	25.471	0.387349	2.03473	0.229323	0.177846	0	2.18181	0	0.784377	0.233686	0.24357	0.100123	0.0310352	1.58226	0.492696	0.0714533	0.280097
BnaA10g04110D	BnabHLH266	S9	0	0	0	0	0	0	0	0	0.069604	0	0	0	0.0579232	0	0	1.34735	5.41461	0.414906	1.03332	0.421384	0.278645	0	1.11491	0.31925	4.50722	1.11177	1.19057	0.092114	0.0287641	0	15.6097	0.0362201	0	0	0	0.096979	0	0	0	0	0.0223602	0	0	0	0	0	0
BnaC04g13520D	BnabHLH401	S9	0.192333	0.443303	3.59186	1.82335	0.776696	0.798123	0.524069	0.83104	1.3622	2.3194	1.88289	0.141839	0.235117	0.107105	0.510645	0.335699	0.40999	0.192115	0.182575	0.877295	0	0	0.138865	0	0	0	0.290013	0.209128	5.23898	5.90723	26.2334	1.50217	4.17016	0.936777	0	0.0977321	3.19865	0.0345048	0.442736	0.359193	0.763993	0.200083	0.157778	2.70257	0.990688	0.42292	0.432726
BnaC04g13540D	BnabHLH402	S9	0	0	0	0	0	0	0	0	0	0	0	0	0.104716	0	0	0	0	0	0	0	0	0	0	0	0	0	0.050181	0	0	0	8.42242	0	0	0	0	0	0	0	0	0	0	0	0	0	0	0	0
BnaC04g42030D	BnabHLH420	S9	0	0	0	0	0	0	0	0	0	0	0	0	0	0	0	0	0	0	0	0	0	0	0	0	0	0	0	0	0	0	4.2935	0.0333133	0	0	0	0	0	0	0	0	0	0	0.0312256	0	0	0	0
BnaC04g42050D	BnabHLH422	S9	0.0592174	0.02557	0.0496501	0.920849	1.12683	1.26383	0.503551	0	0.220265	0.0561463	0.149285	0.32636	0.268053	1.63033	0	0	0	0.103554	0	0	0	0.042197	0	0	0	0	0	0	0.82716	0.779195	23.2198	0.327443	4.32477	0.225117	0.0639328	0	0.153732	0	0.0509235	0.0488145	0.0170609	0.100669	0.0312328	0.661311	0.143605	0.0768887	0.0423675
BnaC05g04240D	BnabHLH440	S9	0	0	0	0	0	0	0	0	0	0	0	0	0	0	0	0	0.241212	0.0551415	0	0.336626	0	0	0	0	0	0	0	0	0.0289035	0	17.7757	0	0	0	0	0	0	0	0	0	0	0	0	0	0	0	0
BnaA02g15870D	BnabHLH038	S10	6.01377	1.03518	0.434804	3.50204	5.70543	2.01804	2.00389	0.462767	0.649197	0.279842	5.1484	2.26016	2.10423	4.45748	0.356755	0.246714	0.118185	0.163482	0	0.117247	0.16069	0.208886	0.550065	0.502004	1.1775	1.66236	0.868359	0.465101	0.240982	0.0825845	2.02245	2.24395	0.360681	0.0547185	0.352475	0.123957	0.205791	0.0483436	0	0	0.207325	0.0423948	0.0495228	0.222552	0	0.0496693	0.658911
BnaA03g12390D	BnabHLH052	S10	0.436908	0	0.493573	0	0	0.056413	0	0.69106	0	0.110648	0	0.130052	0	0	0.116939	0	0	0.0967315	0.236907	0.219153	1.83985	0.664624	1.23457	1.78469	5.79182	3.53014	1.37631	1.15203	3.99092	4.59891	1.44816	0.943987	2.07112	0	0	0	0.0665705	0	0.568585	0.0721065	0.859466	0.0401175	0	2.72724	0.407352	0	1.04661
BnaA03g37180D	BnabHLH069	S10	0.610336	0.13458	2.70812	0.964615	0.488034	2.05911	1.46702	1.47899	2.50965	4.44426	1.00073	0.224609	0.445346	0.206781	5.57303	11.2382	8.50608	7.43907	1.3782	0.92417	3.87203	5.53781	0	0	0.197446	0.518617	0.342815	0.739156	1.22365	1.29468	1.11407	1.84037	3.01808	4.09886	2.89939	0.662986	0.116442	0	1.07144	0.447414	1.26805	0	0.0718208	1.25066	3.11524	0.630699	0.64207
BnaA03g57400D	BnabHLH080	S10	0.330126	0	0.139355	0	0	0	0	0.087946	0	0.237109	0	0	0	0	0	0	0	0	0	0	0	0	0	0	0	0	0	0	0.0968935	0.137464	0.394675	0.846056	1.25375	0	0	0	0	0	0.391193	0.131797	0.047489	0	0	0	0.774771	0	0.225582
BnaA04g26770D	BnabHLH107	S10	0	0	0.0366081	0.838062	0.12812	0.512343	0.572978	0.111916	0.210068	0.416931	0.440058	0.872602	0.242682	0	0	0	0.0575885	0.0466165	0.219546	0.112382	0.196341	0.450491	0.576921	0.39202	1.30075	0.586793	0.345919	0.38859	1.43328	3.50789	3.14751	5.87969	1.56415	0.561302	0	0	0.455246	0	0	0	0.0307082	0	0	0	0	0	0
BnaA05g01070D	BnabHLH115	S10	0	0	0	0	0	0	0	0	0	0.362383	0	0	0	0	0	0	0	0.187632	0	0	0.580442	0.526031	0.334422	0.717955	0	0	0	0.621262	1.83594	2.82522	0.475265	3.35433	0.186165	0.172852	0	0	10.0675	16.7283	1.79156	0	4.47764	1.39664	0.249283	0.023923	0	0	2.20077
BnaA06g40430D	BnabHLH163	S10	2.56724	0.0412809	3.17713	0	0	0	0	5.1657	0.790165	0.568474	0.934374	0.608264	0.421915	0.315386	2.40975	4.82269	4.4543	1.7647	0	0	0.926003	0.41403	0.073541	0.124849	12.5349	15.257	0.072378	0	7.89414	10.0383	2.48421	1.30742	1.91595	0	0	0	6.78616	0.193167	26.758	1.31315	3.10555	0.122955	0.528741	33.8602	31.7642	0.327434	3.91385
BnaA07g10440D	BnabHLH175	S10	1.03793	1.46137	1.07147	3.40789	4.79476	0.234115	0.329451	0.466562	0.494697	1.32755	8.05292	1.45075	2.1357	0.352044	0	0	0.204312	0	0	0	0.0753605	0	0	0	0	0	0	0	0.212157	0	0.432712	0	0.0473435	0	0	0	0	0	0.265968	0	0.298017	0.192997	0.178245	0.0769597	0.118504	0	0.0848336
BnaA07g23140D	BnabHLH187	S10	2.69173	0.99051	1.26287	53.829	62.8293	43.6748	41.3422	0.843697	0.223569	0.457697	25.3228	5.38617	3.83976	2.57966	0.134708	0.483108	1.26156	0.512659	0.508245	0	1.7093	2.32512	0	0	4.09013	7.26817	0	0.0926945	4.13377	2.90897	8.27051	1.93044	1.58401	0.610371	0.0864362	0.121944	2.52576	0	13.7099	6.20434	0.234179	0	0.377896	10.7521	23.914	7.94861	0.711621
BnaA07g29930D	BnabHLH195	S10	3.19883	4.1093	3.59481	14.3734	15.2021	12.9442	13.7586	4.26917	3.68965	3.5354	12.0594	8.5648	9.47019	3.76101	4.80017	3.08409	5.22627	2.48426	0	0.226936	0.140885	0.0661085	0.208058	0.159817	0.331143	0	0.191426	0.223397	2.84051	2.12059	10.5677	4.84455	1.18401	1.54883	0.165192	0.11721	3.83148	0	5.77269	0.801555	0.796385	0	0.0481869	9.0122	10.0659	0.80564	1.22657
BnaA08g20810D	BnabHLH214	S10	0.427256	0.404186	0.316281	12.0578	5.12673	5.51703	3.86377	0.671613	0.337842	0.765813	9.20853	4.10404	1.76038	1.43663	2.02739	0.656073	3.10213	2.04932	0	0.5744	0	0	0.19908	0	0	0	0.085483	0	2.7012	2.25488	4.97764	1.92627	1.57966	0.339179	0	0.303774	0.998456	0	12.1208	0.16264	0.265541	0.0495088	0	11.9	11.2042	0	0.616211
BnaA09g18120D	BnabHLH231	S10	0.211233	0.253193	1.43744	0	0	0.095702	0.0825575	0.96564	0.801233	1.14221	0.88472	0.27152	0.368252	0	2.53952	0.912953	1.42108	0.707024	0	0	0	0	0	0	0	0.133458	0	0	0.191544	0.620175	0.302255	0.225482	0.308799	0.275211	0	0	0.116784	0	4.89026	1.53732	1.23596	0	0.945136	8.17575	13.1595	0.946273	1.33263
BnaA09g30620D	BnabHLH239	S10	1.7294	1.42387	0.527551	4.1993	4.93288	0.900262	0.787829	0.509543	0.354924	0.418376	2.97836	0.704497	0.378833	0.406124	0.147903	0	0.0610955	0.051278	0	0	0.206091	0	0.942086	0.694553	0.0886075	0.136463	1.23849	0.168235	2.19355	0.874924	0.675185	0.534076	0.627549	0	0	0	2.37404	0.100895	0.0768185	0	0.0280759	0	0	0.18695	0	0.0628657	0.343787
BnaA09g39520D	BnabHLH245	S10	0	0.111175	0.69038	0	0	0	0	0.065817	0.379265	1.55731	0	0	0	0	0	0.443001	0	0	0	0	0	0	0.296922	0	0.2317	0.080308	0	0	6.79432	7.85816	7.05833	3.37606	4.24568	2.70528	0	0	2.94833	18.8306	0.084087	0	4.57557	0	0	0.0840847	0	0	2.1938
BnaA09g51970D	BnabHLH255	S10	3.82316	1.02203	22.3648	0.180166	0.089568	0.085234	0.213995	2.59983	3.75157	6.44051	0	0.364428	2.47925	0.306558	22.6604	109.175	56.1118	46.0195	0.254701	0	0	0.139968	0	0	0	0	0	0	15.0014	12.3059	33.6637	33.7202	22.0943	27.1568	4.29706	0	0.882377	0.0478032	36.5154	1.41726	11.0431	0.125083	0.535518	15.376	28.5034	1.81138	0.649262
BnaA10g06580D	BnabHLH267	S10	0.663363	0.191734	4.02136	0	0	0	0	1.75801	0.479087	0.971981	0.279105	0	0	0	0	0.074901	0	0	0	0.211454	0	0.124249	0.230741	1.15341	0.821394	1.48524	1.02972	0.721974	10.4898	10.8094	3.5461	4.25159	8.58153	0	0	0	1.5622	0	3.51409	0	2.35263	0.076264	0	3.8883	2.02013	0.0486757	1.29909
BnaAnng03080D	BnabHLH276	S10	0.512534	0	1.2299	0	0	0	0.0657145	0.66338	0.777514	0.51171	0	0	0	0.141885	0	0	0	0	0	1.03784	0.148432	0.241328	8.23094	5.43032	0	0	0.132354	4.53012	0.760634	0.717734	1.36167	2.91635	4.9549	0	0	0	0.0589835	0	0.415845	0.12656	1.61593	0	0	0.105446	0.395077	0.446456	1.92625
BnaAnng04810D	BnabHLH278	S10	0	0	0.132884	1.11975	0.305607	1.04298	1.14337	0	0	0.0845465	0	0	0	0.132001	0	0	0	0	0	0	0	0	0.19096	0.105375	0	0.0982325	0	0.226242	0	0	0	0.485164	0	0.091281	0	0	0	0	0.134219	0.126804	0.056268	0.133835	0.389329	0	0	0	0
BnaC02g14500D	BnabHLH324	S10	0.58931	0.116356	2.23393	0.114675	0	0.0663054	0	2.04961	1.39997	1.7949	0	0.146641	0.185412	0.142882	0.334624	0	0	0	0	0	0	0	0	0	0	0	0	0	9.78995	10.7262	5.18638	5.42765	11.2284	0.118249	0	0	1.18123	0	2.53493	0.070153	2.93176	0	0	10.8921	0.288674	0	2.21758
BnaC02g21190D	BnabHLH331	S10	18.0988	2.62826	0.868421	17.3899	28.5545	12.8685	15.8867	0.933154	2.12626	0.593071	13.7987	10.0933	10.1312	15.0923	0.807993	0.324181	0.296527	0.32735	0	0.11781	0	0	0.709928	0.463831	0.063542	0.192528	0.07481	1.05028	2.70341	1.87233	2.39714	2.48259	4.58024	3.32676	0.431089	0.606839	2.00263	0.2506	0.228589	1.26104	0.390833	0.216422	2.54713	0.737977	0.1112	0.201221	1.5873
BnaC02g43710D	BnabHLH342	S10	3.32137	3.81742	2.63155	4.9565	4.77659	5.9577	12.6603	2.50392	2.45351	1.04228	0	0.355681	0.455165	1.22161	0.157783	0.0900955	0	0.162882	0	0.135778	0.233634	1.08751	0.765098	2.04493	0.977737	0.977926	0.584861	2.19137	0	0.177726	0.055986	0.241084	0	0.131148	1.71721	0.461227	0.0391545	0.162018	0.0819225	0.659521	1.91742	1.6426	1.57292	0.0817095	0	0	0.96164
BnaC03g15150D	BnabHLH350	S10	0.0853144	0	0.742376	0	0	0	0	0.936585	0.090332	0.256251	0	0	0.0335543	0	0	0	0	0	0.233351	0	0.76124	0.784552	0.158513	0.221676	0.557092	0.3122	0.0678815	0	6.11433	5.42988	2.04626	1.73152	3.65867	0	0	0	0.191277	0	1.58023	0	0.897763	0	0.0456773	2.16043	1.45535	0	1.33627
BnaC03g43470D	BnabHLH369	S10	0.243046	0.318624	3.08987	1.19344	1.8635	4.27469	3.75845	1.08807	3.36908	4.90728	2.12478	0.397043	0.838267	0.567234	6.28083	12.2016	11.3533	9.60545	4.08104	2.00701	6.1332	11.2517	0	0	0.257509	0.242127	0.790723	0.439597	2.20773	2.72847	1.16416	2.3352	3.30251	4.72003	4.04932	2.96763	0.0952112	0	0.820827	0.98086	1.70706	0.0728413	0	1.17062	1.42253	2.63577	0.94534
BnaC04g00610D	BnabHLH392	S10	1.14638	0.416944	3.00851	0	0	0	0.0345649	1.06792	1.19728	2.86464	0	0	0.149445	0.0739694	1.75791	0.547153	2.20802	1.10229	0	0	1.50165	1.73019	0.406079	0.745351	0.478862	0.372428	0.162216	0.693234	4.30199	4.89957	2.64867	5.85874	0.492134	0.975148	1.12318	0.136816	18.0521	15.8556	0.996701	0.0674195	3.56114	1.37191	0.108907	0.504349	1.07816	0	1.82411
BnaC04g51620D	BnabHLH430	S10	0	0.114529	1.67558	0.452771	0.381252	1.22411	0.672071	0.391309	0.664459	3.29005	0	0.129802	0.296864	0.0731044	0	0.077691	0	0	0	0.112029	0.0607815	0.193503	0.464522	0.999798	1.36951	1.38682	0.160129	0.43729	3.31095	5.87298	2.52904	1.6158	3.80973	0.557905	0	0	0.548222	0.374905	0.0729425	0	0.11939	0	0	0.0554543	0	0	0
BnaC05g17780D	BnabHLH449	S10	1.24198	0.473275	0.525782	8.21127	7.13733	3.0068	2.72958	0.402599	1.07905	1.55939	9.37251	5.31252	6.36405	4.11908	0.77826	0.165806	0.249594	0.101453	0	0	0.136754	0	0.0734495	0.0664555	0.41649	0.195924	0.153848	0.0703435	0.683258	1.98678	1.00631	0.534724	1.41982	2.07645	0.184961	0	1.92123	0.405452	1.04607	0.078756	0.224802	0.333437	0.164471	0.338253	0.547789	0.107779	0.301071
BnaC05g45700D	BnabHLH460	S10	0	0	0	0	0	0	0	0.190088	0	0	0	0	0	0	0	0	0	0	0	0	0	0	0	0	0	0	0	0	0.0950975	0.345139	0.535625	0.533936	1.31496	0	0	0	0.116704	0	0.524616	0.369436	0.296864	0	0.0838535	0	2.3827	0.689203	0.376713
BnaC06g24170D	BnabHLH469	S10	3.53261	1.80297	0.773251	31.9382	50.3895	32.3512	26.3046	1.18648	0.931888	1.20666	15.4997	8.90975	6.35582	3.99584	0.558894	1.27902	0.98073	0.973358	0.969244	0	0.486812	0.627503	0	0	2.00103	5.24904	0.248099	0	3.16052	3.15559	8.67855	1.84623	3.08469	1.32615	0.171935	0.120661	2.82571	0.29671	15.0651	5.32706	0.505689	0.255772	0.531945	12.5913	23.5371	9.15699	1.11795
BnaC06g33250D	BnabHLH475	S10	4.69777	2.06164	4.53997	14.7714	20.1347	13.2025	12.5169	4.1029	3.55903	4.22553	11.3287	4.4897	5.14544	3.21078	2.37732	2.11438	4.48142	1.74811	0	0.453998	0.763316	0.139314	0.645611	1.45934	0.360566	0.250124	0.0960985	0.432898	3.91613	4.18675	7.97661	7.26035	3.53757	1.5588	0.583544	0.2359	3.2969	0	3.64055	0.648967	1.48	0.0633175	0.107713	5.34927	6.0635	1.50289	3.11516
BnaC07g07390D	BnabHLH485	S10	0.19296	0.089636	0.552545	0	0	0.0212521	0.174137	0.309601	0.38112	0.468774	0	0.0411632	0.0560632	0	0.781468	1.95586	1.26736	1.14432	0.960116	0.805005	1.10467	0.623225	0	0	0.0452094	0.153324	0	0.273011	0.982673	0.421839	0.211686	0.43086	0.712004	0.29316	0.50118	0.446071	0	0	0.642934	0.467681	0.772773	0	0.0349712	0.316735	0.149695	0.732955	0.346846
BnaC07g13680D	BnabHLH492	S10	1.46341	5.61109	4.63376	11.5608	10.243	4.56344	2.53086	0.537595	1.1076	1.37204	8.58121	1.14627	1.01096	1.33141	0	0	0	0	0	1.95594	0	0	0	0	0	0	0	0	0.162728	0.369899	0.297791	0.0571665	0.650483	0.211515	0	0	0.235436	0	0.165671	0	0.0692736	0.125997	0	0.0287655	0	0	0.0374294
BnaC07g19360D	BnabHLH496	S10	2.21709	0.641071	4.08475	0.0607895	0.282465	0.148722	0.074869	4.83617	1.04534	1.49292	1.69704	2.48552	2.20233	0.958539	3.63044	2.90071	2.34837	2.02289	0	1.01665	3.81586	4.64417	0.074373	0.126486	15.9088	16.0754	0	0.092389	20.9806	20.0227	4.43372	1.8605	9.18668	1.26454	0.532893	0.756348	16.879	3.89506	28.7777	1.3537	4.85148	1.71569	1.70111	37.5432	34.8323	0.720246	4.51515
BnaC08g05990D	BnabHLH512	S10	0.428836	0.76639	0.180411	6.4294	1.52755	2.93142	1.89566	0.812993	0.573357	0.178346	7.02137	4.54271	2.9604	1.62156	0.838329	0.566478	3.09903	1.24833	0	0	0	0	0	0	0	0	0	0	4.36481	3.62451	4.45394	1.9589	3.69029	0.638768	0.215471	0.463048	1.23483	0	12.8498	0.340655	0.156705	0.099131	0.416453	16.229	8.57041	0.327212	0.967836
BnaC08g31840D	BnabHLH524	S10	0	0	0.94996	0	0	0	0	0.276382	0.624743	1.04984	0	0.210354	0.20805	0.14573	0	0	0	0	0	0	0	0	0.053439	0.279817	0	0.054251	0	0	6.00812	7.06877	4.66985	3.84107	2.84352	0.594376	0	0	12.7218	24.8635	0.276891	0	3.62729	0.039782	0	1.26382	0	0	1.58289
BnaC09g19550D	BnabHLH546	S10	0.221147	0.397809	0.091011	0	0	0.0963775	0	0.677045	0.544738	0.25434	0.524822	0.106838	0.197508	0.366689	0.459921	0	1.23802	0.299996	0	0	0	0.166118	0	0	0	0	0	0	0.506565	0.093644	0.267892	0	0.0944745	0	0	0	0.0791815	0	7.60611	1.12931	0.658695	0.395791	1.07168	8.58829	15.016	0.156221	0.580469
BnaC09g29480D	BnabHLH554	S10	0.411702	0.0716055	0.747377	0.055139	0	0	0	1.17041	0.896247	0.649355	0.179303	0	0	0	0	0	0	0	0	0.210963	0.272933	0.619944	0.396162	0.720471	4.85682	2.85865	0.437473	0.268004	3.92912	5.3339	1.83426	4.46802	3.49489	0	0	0	0.218935	0	0.56191	0	0.878311	0	0	0.683434	0	0	0.492777
BnaC09g51650D	BnabHLH560	S10	0	0.052037	0.261555	8.02032	5.8821	1.39587	2.2842	0	0	0	0.979883	0.253292	0.31317	0.0862228	0	0.0909405	0	0	0	0	0	0	0	0	0	0	0	0	0	0	0	0	0.0860395	0	0	0	0.0389632	0.419428	0	0	0.0299216	0.0816025	0	0	0	0	0
BnaCnng01580D	BnabHLH564	S10	0.0910495	0	0.155414	0	0	0	0	0.166839	0.0478536	0.0894635	0	0	0.087239	0	0.0706345	0.0813155	0.232735	0.227901	0	0	0	0	0	0	0	0	0	0	0.0956769	0.0788125	0.102692	0.209592	0.0795942	17.8483	0	0.126345	0	0	0	0	0.290147	0	0	2.84199	0	0	0.083128
BnaA05g16020D	BnabHLH125	S11	0	0.0424252	0.040829	0	0	0	0	0	0.0363077	0.0749335	0	0	0	0	0	0	0	0	3.4195	1.27798	0	0	0	0	0.0631045	0	0.352546	0.568946	0	0	0	0	0	0.120566	0	0	0	2.29252	0.561705	0.077858	0.709727	0.613769	0.394547	0	0	0	0.312068
BnaA06g03090D	BnabHLH142	S11	0.634045	0.550304	0.482434	0.0658035	0.068033	0.138619	0.040146	0.264181	0.968862	0.258781	0.128621	0.276401	0	0.174799	0	0	0	0	0.86173	0.710642	0	0	0	0	0	0.0667335	0	0.102807	0.0611295	0.0450062	0	0	0	0.656668	1.70704	0	0	5.22105	4.15008	0.576615	11.9107	10.0205	4.53406	0.54747	0.122538	0	8.40541
BnaCnng26150D	BnabHLH574	S11	0	0	0.0449038	0	0.566586	0.169252	0	0	1.27589	0	0	0	0.596282	2.11541	0	0	0	0	7.01903	1.67015	0	0	0.89852	0.186453	0	0	1.2027	1.80734	0.0939235	0	0	0	0.045025	0.06018	4.65565	0.333925	0	4.21892	1.74083	0.332416	6.70965	6.1639	8.36141	0.111209	0	0	4.74342
BnaCnng66260D	BnabHLH597	S11	0	0.105119	0	0	0	0	0.18857	0	0.072345	0	0	0	0	0	0	0	0	0	3.18939	0.52641	0	0	0.207209	0.0567435	0	0	0.676914	0.877594	0.0434735	0.0413911	0	0.0494595	0	0	0	0	0.0353223	6.42816	2.54947	0.899933	3.00323	3.88476	4.87466	0.181334	0	0	1.76195
BnaA01g35240D	BnabHLH025	S12	2.44748	7.9123	5.90793	0.86414	0	0.114398	0.16948	2.00943	0.808271	1.9024	0.321579	0	0	0	0.219409	0.247648	0.089477	0.128359	0	0	0	0	0	0	0	0	0	0	0.320952	0.255255	0	0	0.25958	0.100406	0	0	0.0523105	0	0.123894	0.330239	0.479471	0.131947	0	0.165683	0.17897	0.174906	0.328307
BnaA03g47370D	BnabHLH075	S12	2.65593	11.3897	6.98055	5.34399	0	0.139887	1.69234	0.783045	0.737995	1.08726	0	0	0	0	0	0.151508	0.113959	0.564755	0	0	0	0.124754	0.13234	0.224595	0	0.109186	0	0	0.082854	0	0	0	0	0	0	0	0	0	0.610501	0	0	0	0	0.0636293	0	0	0.0635655
BnaA04g02900D	BnabHLH085	S12	0	0.109787	1.45496	0.0799285	0	0	0	0	0.13283	1.06106	0	0	0	0	0	0	0	0.0673765	0	0	0.089753	0.189032	0	0.417377	0	0	0	0.228212	0	0	0	0	0	0	0	1.93733	0.097832	0	0	0	0.090058	0	0	0	0	0	0
BnaA06g08070D	BnabHLH148	S12	0.113528	0.137351	0.094551	0.970565	0.387964	0.309947	0.259966	0	0.0590135	0	0	0.260819	0.695962	0.285079	0.204267	0.5774	0.285406	0.255052	0	0	0	0	0	0.064798	0	0	0	0.0825785	0	0.0484458	0.101789	0.064352	0.095411	0	0	0	0.0799085	0	0.452173	2.35423	0.91714	4.12069	6.83404	0.378476	0.126152	0.0806847	0.161251
BnaA07g06270D	BnabHLH169	S12	0	0.258266	2.55339	0.33114	0	0	0	0	0	0	0	0.064008	0	0	0	0	0	0	0	0	0	0	0	0	0	0	0	0	0	0	0	0	0	0	0	0	0	0	0	0	0	0	0	0	0	0	0
BnaA07g17100D	BnabHLH181	S12	0	1.38743	2.84296	0	0	0	0	0.083109	0.0677435	0.0997375	0	0	0	0	0	0	0	0	0	0	0	0	0	0	0	0	0	0	0	0	0	0	0	0	0	0	0	0	0	0	0	0	0	0	0	0	0
BnaA07g17110D	BnabHLH182	S12	0.127564	5.45455	10.1107	0	0.0419896	0	0.248529	2.36021	0.580476	0.69137	0	0.143467	0	0	0	0.558716	0.814447	0.559624	0	0	0	0	0	0	0	0	0	0	0	0	0	0	0	0	0	0	0.0457336	0	0.325164	0	2.86015	0.267605	0	0.0658	0	0	0.95098
BnaA07g29170D	BnabHLH194	S12	4.69436	2.4299	5.54374	0.190176	0.0464433	0	0.109824	1.68697	0.647961	0.680638	0	0.157011	0.342884	0.238908	3.58401	11.9523	5.21704	7.53524	0	0	5.86109	13.4419	0	0	0.094401	0.89192	0.148931	0.310742	0.746561	0.905803	0.542925	4.60084	1.65409	1.66496	2.00976	0.222967	0.0533535	0	6.99435	1.44347	0.909202	0.121931	0.075131	5.77854	5.5689	1.09198	1.09292
BnaA08g30870D	BnabHLH218	S12	0.27451	3.4967	1.21595	0.088197	0	0	0.053583	0	0.071654	0	0	0	0	0	0	0	0	0.266925	0	0	0	0	0.259381	0.259555	0.094446	0	0.260952	0	0	0	0	0.08096	0	0	0	0	0	0	0	0.226172	0	0	0	0	0.174513	0	0
BnaA09g36320D	BnabHLH241	S12	0	0	0	0	0	0	0	0	0.329024	0	0	0	0	0	0	0	0	0	0	0	0	0	0	0	0	0	0	0	0	0.10816	0	0	0.0526235	0.309621	0.274505	0	0.585853	1.60542	0	0	0	0	0	0	0	0	0
BnaA10g07750D	BnabHLH268	S12	2.39216	10.8479	5.74237	2.56592	0.083589	2.42138	3.36449	0.749895	0.266802	0.327301	0	0.105062	0	0	0	0	0	0	0	0	0	0	0	0	0	0	0	0	0	0	0	0	0	0	0	0	0	0	0	0	0.878012	0.387884	0.185891	0	0	0	0.242927
BnaAnng08070D	BnabHLH281	S12	1.84771	7.7247	4.73789	3.30305	1.88709	2.64292	4.29309	2.30865	1.31069	1.27756	0	0.252024	0	0	0	0	0	0.169243	0	0	0	0	0	0	0	0	0	0	0	0	0	0	0	0	0	1.33466	0	0	0	0	0	0	0.126067	0	0	0	0.119406
BnaC01g17320D	BnabHLH307	S12	0.433658	7.95717	4.29988	0.970705	0.168466	0.16248	1.02046	1.00264	0.585844	2.34303	1.43943	0.0721225	0	0	0	0	0.0899865	0	0.408302	0	0	0	0	0	0	0	0.158054	0	0.419802	0.319617	0.110494	0.157884	0.256105	0.911695	0.551194	0	0.105349	0.310139	0	0.119528	0.168485	0	0.092374	0.275702	0.180737	0.0823623	0.182443
BnaC02g15540D	BnabHLH325	S12	9.14141	17.2843	9.86555	4.25883	0.952385	2.40658	3.24762	5.70635	1.64027	1.5852	0	0	0.065877	0.138798	0	0	0	0	0	0	0	0	0	0	0	0	0	0	0	0	0	0	0	0	0	0	0	0	0	0	0	0.283805	0	0	0	0	0
BnaC03g01590D	BnabHLH343	S12	0.140243	0.0398398	9.29383	0.0927745	0	0	0.0275356	0.0442352	0.13498	1.61335	0	0.13885	0.0272877	0	0.247347	0.24234	0.133875	0.0980534	0	0.189688	0	0.0517405	0.314097	1.16584	0	0	0	0.736281	0	0	0.236388	0.754571	0.0302123	0.390577	0.639278	0	0.052315	0	0	0	0.0602507	0	0	0	0	0	0.0819698
BnaC04g01760D	BnabHLH394	S12	0	0	1.83528	0	0	0	0	0.200398	0	0	0	0	0	0	0	0	0	0	0	0	0	0	0	0.174676	0	0	0	0	0	0	0	0	0	0	0	0	0	0	0	0	0	0	0	0	0	0	0.107575
BnaC04g47550D	BnabHLH425	S12	0	0	0.290408	0	0	0	0	0	0	0	0	0	0	0	0	0	0	0	1.48602	0.352137	0	0	0	0.0941695	0	0	0	0	0	0.059847	0	0	0	0	0	0	0	0	0	0.112988	0	0	0	0	0	0	0
BnaC06g32310D	BnabHLH474	S12	3.34651	0.579153	1.81313	0.256576	0	0	0	0.556453	0.471332	0.564196	0	0	0.10139	0.216157	0.641205	3.50559	0.667492	1.06724	0	0	1.3748	3.18807	0	0.265041	0.117505	0.081006	0	0	0.387665	0.440384	0.7295	3.46476	0.394724	0.164865	0.133532	0	0.0457748	0	4.1321	0	0.433061	0.164929	0	3.89683	0.304439	0.0767263	0.163291
BnaC07g07850D	BnabHLH487	S12	0	0.334627	2.71343	0.172499	0	0	0	0	0	0.197963	0	0	0	0	0	0.224888	0.249497	0.25248	0	0	0	0	0	0	0	0	0	0	0	0	0	0	0	0	0	0	0.0458035	0	0	0	0	0	0	0	0	0	0
BnaC07g39620D	BnabHLH505	S12	0.706943	3.2104	2.90887	3.46479	0	0	1.26078	0.499025	0.286886	0.253632	0	0.981894	0.776069	0.925404	0.068737	0.0673715	0.0997202	0.0415371	0	0	0	0	0	0	0	0	0	0	0.0453547	0.0688505	0.0867395	0.273308	0.102538	0	0	0	0.0299831	0	0	0	0	0	0	0	0	0	0
BnaC08g41130D	BnabHLH529	S12	4.75229	5.51225	1.74897	11.039	3.69815	5.33251	3.66911	1.91431	3.38561	2.04896	3.24062	1.18377	1.00254	0.820214	3.85313	1.84146	1.01876	1.38809	0.294475	2.72646	0.0725135	0.188933	0.219469	0.439301	0.189294	0.174925	0.678818	0.460042	1.11238	0.938429	1.44857	1.80808	2.38792	3.2303	2.21787	5.17523	1.58403	2.62745	0.614931	1.00573	1.50712	0.443126	1.22838	0.143069	0.250471	1.67943	1.68341
BnaC09g10990D	BnabHLH542	S12	13.5166	7.208	11.2734	2.20975	0.395429	1.18018	1.9723	14.3528	11.6687	10.1316	1.12069	0.128082	0.272905	0	5.41241	0	0.526862	0.161467	0	0	0	0.163608	0	0.079184	0	0	0.312783	0.487792	0.59834	1.08038	0	0.131051	0	0.353878	9.24702	1.59209	0	1.4367	0.64541	3.85075	9.83348	2.45825	29.032	0.666119	0	0.0847857	6.48881
BnaC09g52800D	BnabHLH561	S12	1.38123	10.8731	6.32977	3.62894	0.873818	2.51353	3.44368	0.323649	0.269589	0.688912	0	0.469839	0.842939	0	0.30501	0.151295	0.221055	0.265044	0	0.237987	0.120395	0.126261	0	0.120175	0.116838	0	0	0.128206	0	0.0738	0.0643915	0.09814	0.0729665	0.101744	0.189066	1.4018	0.193621	0.905977	0.467179	0	2.42168	1.00892	2.29412	0.285228	0.216108	0.220044	0.489967
BnaCnng43800D	BnabHLH586	S12	0	5.0395	2.23102	0.372594	0	0	0.108304	0	0.072518	0	0	0.0871165	0	0	0	0.123812	0	0.245246	0.79407	0	0	0	0.194379	0	0	0	0	0	0	0	0	0	0	0	0	0	0	0	0	0.114424	0	0	0.0901945	0.0382767	0	0	0.0633135
BnaCnng60760D	BnabHLH592	S12	19.0491	0.483833	2.12412	12.4164	2.18021	14.0366	14.6276	17.4731	3.8821	0.346888	0.157334	0.407931	0.463091	0	0.0909265	0	0.072199	0	6.15935	0	0	0	0	0	0.100995	0.172341	0.647839	0.633277	0	0	0.0601115	0	0	0	0	0	0.085492	0	0	0	9.47825	0	0	0.130001	0	0.0915953	17.1774
BnaA03g18960D	BnabHLH056	S13	0.593053	0.369818	0.124691	0.492775	0.339178	0.830685	0.747493	1.40859	0.221986	0.228977	0.534415	2.64313	3.50721	1.61547	0	0.124976	0.667161	0.319775	0	0.724635	0.46315	1.77033	1.66198	1.0638	0.805105	0.736463	2.17129	1.64387	0.1335	0.249406	0.344755	0.24183	0.120935	0.172161	0.153703	0	0.0544095	0.561661	0	0	0.235559	0	0.076263	0.0397327	0	0	0.610035
BnaA04g02750D	BnabHLH083	S13	0.289208	2.19364	0.35842	0.193461	0.0714635	0	0	0.56356	0.53227	0.214024	0.360268	0.0702995	0.54341	0.120271	0	0	0	0	0	0	0	0	0	0	0	0	0	0	0.147749	0	0.129132	0.253692	0.423174	0.0954725	0	0.447563	0.0492896	0	0.120997	0	0.124053	0	0	1.84144	0.17115	0.0906493	0
BnaA04g22490D	BnabHLH100	S13	0.262925	0.342702	0.494102	3.22442	12.5624	5.4033	7.28639	1.1946	1.03376	3.44856	3.8726	8.80538	11.2642	7.7085	0.889293	0.457513	0.250487	0.734343	0	0	0.0898685	0.093778	0.201598	0.0772325	0	0	0	0	0.760166	0.38711	2.30023	2.81823	0.72096	1.24103	0.275719	0.401036	0.189781	0.340512	0.099273	0.302685	0.169142	0	0	0.169841	0	0.337473	0.304176
BnaA04g23710D	BnabHLH101	S13	3.08078	2.22989	1.8301	5.21659	2.29255	2.99368	4.38489	4.61066	3.69793	2.22927	2.41752	2.885	2.1421	2.24988	0.779577	1.65534	2.19358	1.48207	0.694375	1.56466	0.114222	0.392788	0.203299	0.174794	0	0	0.233235	0.413034	4.64192	3.87533	4.09905	3.26489	4.38215	3.77792	1.10985	0.400552	4.12869	0.489479	6.56825	14.2495	10.9453	15.2987	41.7538	6.66907	6.02512	2.51908	6.11989
BnaA05g01990D	BnabHLH117	S13	0.916263	2.09439	1.0903	1.1749	1.38685	3.14997	5.41132	1.02062	0.536054	2.09682	2.07385	2.34173	3.01025	1.74807	0.319094	0.5507	0.245266	0.294264	0	0	0	0.194653	0	0	0	0	0	0	0.904286	1.40502	1.04868	0.927531	1.15112	0.728409	0	0	1.04012	0.131022	2.02544	0.921736	0.748887	0	0.0995205	2.63184	3.15522	1.48256	1.24524
BnaA06g33430D	BnabHLH157	S13	1.74568	1.84066	3.9354	13.7219	13.0355	9.45793	9.66246	3.83196	2.12112	2.89672	9.31837	8.79713	6.84449	12.0759	2.7988	5.39098	4.16294	3.62847	0.49342	0.235892	2.47965	1.03342	0.143814	0.172538	0.619603	0.877489	0	0.160473	6.90499	3.735	9.11306	5.0073	9.46307	2.84318	1.49233	0.720063	1.29629	0	5.48279	0.719515	1.28161	0.156149	0.181473	9.1201	12.8234	0.0609203	2.47005
BnaA07g24430D	BnabHLH188	S13	1.13451	0.774608	0.48464	3.56869	2.2624	3.02168	2.88945	1.28511	0.506217	0.678502	4.55887	6.87519	7.17413	8.21827	0.686203	0.0697945	0.259083	0.623402	0	0	0	0	0	0	0	0	0	0	0.821568	0.285235	2.0459	1.58625	1.67748	1.73045	0	0	0.39816	0.0424964	0.883571	0.393931	0.405694	0.138674	0.185769	4.04355	2.46263	0.203456	0.874398
BnaA07g27420D	BnabHLH191	S13	0.245363	0.035556	0	0.111415	0.135387	1.31716	0.68396	0.046414	0.0737139	0.206491	0.662559	1.73239	1.46666	6.7833	0.121097	0.218931	0.367993	0.044402	0	0	0	0.429658	0	0.0579645	0	0.05419	0	0	0.253455	0.184792	0.587681	0.324198	0.395593	0.308808	0.408839	0.116402	0.089237	0.0856885	0.342888	0.38183	0.083187	0.635298	1.05815	0.245619	0.379479	0.111579	0.282562
BnaC02g35640D	BnabHLH336	S13	0.645111	1.2452	1.45728	5.94354	4.28824	4.14029	5.22321	1.61345	1.34756	1.15224	3.10859	7.12058	5.39356	6.65427	2.5229	4.85605	2.81399	2.3391	2.784	0.58881	4.21556	0.480088	1.36273	1.55841	1.19463	0.247456	1.78383	0.638243	3.20489	1.85186	3.74489	3.65979	3.93606	4.27877	0.878601	0	1.2758	0	6.40641	0.280471	0.76325	0.0420907	0.16319	6.20112	9.09264	0.0682867	0.91881
BnaC03g22510D	BnabHLH354	S13	0	0.623116	0.705588	0.92589	5.09228	3.17224	3.19243	1.60795	0.356621	0.867922	1.72222	8.58897	10.2938	8.12185	1.04344	0.600509	3.59488	1.82524	0	0	1.04173	2.18487	1.71507	1.61547	0.2752	1.07445	1.22729	0.845415	0.512555	0.539108	1.49001	1.03044	1.26899	1.14997	1.47876	0	0.345331	0.147162	0.214193	0.768053	0.141858	0	5.18153	0.0359063	0.148531	0.26188	0.83147
BnaC03g23140D	BnabHLH355	S13	0.685517	0.592565	0.853673	1.06234	0.924828	1.03245	1.8689	0.437845	0.214476	0.986138	0.527889	0.0670555	0.053075	0	0	0	0.257864	0.291173	0	0	0.093168	0	0.0821695	0	0	0.0885585	0.142621	0.238582	1.00144	0.29638	0.630598	0.454885	1.20349	0.236689	0.302528	0	0.579406	0.304519	0.940286	0.528186	0.499373	0.722313	0.273981	2.04281	0.960051	0.268124	0.314543
BnaC03g61070D	BnabHLH381	S13	0.357466	0.416742	0.734375	0.426386	0.0628916	0.193234	0.214761	0.168546	0.374553	0.657122	0.261872	0.0850479	0.0368163	0.0364624	0.0221974	0.0764205	0.0376842	0.033656	0	0.163064	0	0.0214714	0.0417762	0.0104706	0	0	0	0	1.18145	1.34306	1.68983	0.621946	1.49279	0.150631	0	0	1.78977	0.634244	0.198485	0.0372279	0.348636	0	0	1.32629	0.0181932	0.0253963	0.0221323
BnaC04g01630D	BnabHLH393	S13	0.421998	1.62227	1.9869	3.10404	1.8128	2.93848	4.98377	2.48136	0.679805	1.36254	1.49549	1.71855	2.9551	3.40208	0.742582	0.824137	0.087614	0.928419	0	0.179724	0.0954425	0.517279	0	0	0	0.0903435	0	0	1.38562	1.44423	1.64047	1.24169	1.80428	1.43161	0.322679	0.46792	1.06658	0	1.0431	1.30536	0.704428	0	0.875045	3.77966	2.33242	2.27773	1.2567
BnaC04g46850D	BnabHLH424	S13	0.132752	1.20288	1.21827	9.40588	17.8073	11.087	13.2139	2.06458	1.48922	4.90407	8.56608	10.2421	14.3279	15.9566	1.7895	0.678507	0.923944	1.4461	0	0.166834	2.85819	2.79545	0.101633	0.486382	0.17166	0	0	0.19187	0.501246	0.0570165	1.83998	2.74862	0.447344	0.816269	1.27092	1.02712	0.188363	0	0	0	0.324461	0.341375	0.0934635	0.047415	0	0.199368	0.242497
BnaC04g56860D	BnabHLH435	S13	2.40217	2.04078	3.12566	3.88413	2.20729	2.89718	4.45422	2.6189	4.07968	2.74551	2.07996	3.08742	2.79749	2.43173	0.527022	3.01753	1.76757	1.09186	2.36785	0.845414	0.31133	1.12587	0.327694	0.324362	0.0837	0.194204	0.656783	0.904107	5.61386	6.75251	5.22042	3.9673	5.14061	4.82535	0.961456	1.19709	4.70279	0.820877	7.94716	6.12801	12.3575	11.1591	27.5296	6.47575	3.18812	1.73281	4.76271
BnaC06g25560D	BnabHLH470	S13	0.567517	0.611657	0.450188	2.55926	2.02885	2.07174	1.99371	0.673407	0.512772	0.385402	3.21504	2.70271	2.8275	4.52967	2.06922	0.353517	0.307667	0.115797	0	0	0	0	0	0	0	0	0	0	1.05879	0.648276	1.19238	1.53304	1.13466	2.37016	0	0	0.488625	0.0447885	1.96306	0.0626755	0.387843	0.607166	0.176348	2.90542	2.7947	0.191826	0.470241
BnaC06g29600D	BnabHLH471	S13	0.897065	0.610737	1.21142	2.68084	2.9943	6.49273	5.28281	0.899446	1.27235	1.51897	3.5904	11.7603	11.9473	55.5011	2.79767	0.354491	1.13759	0.448902	0	0	0.0719605	0.060588	0.051354	0	0	0.064644	0.0661645	0.186268	2.03412	1.12529	3.49758	3.0258	2.91636	2.18587	1.45902	0.580388	0.891477	0.221705	1.44292	1.2889	1.12336	2.02279	1.92226	3.48783	1.3185	1.33721	0.994435
BnaC07g22860D	BnabHLH500	S13	1.94871	1.79599	2.75671	7.07309	4.41965	3.61897	5.65036	2.9897	2.39299	1.92143	8.86278	6.75119	5.91785	4.684	2.8001	5.44562	3.25179	2.62678	0.98712	1.59555	1.95447	1.52712	0.53954	0.831257	1.323	1.07798	0.728401	0.895145	2.81426	2.6406	5.067	2.01089	4.54194	2.37003	2.18469	0.721469	0.878034	0	5.58885	0.515961	0.864452	0.08473	0.212473	8.54654	8.60081	0.12178	0.997747
BnaA02g14220D	BnabHLH036	S14	0.902379	0.964851	3.16316	2.51195	2.6765	2.39948	2.3597	2.50153	2.33378	2.7496	2.13501	2.04887	2.27398	1.92998	3.17447	4.51879	3.76663	3.34968	0	0.116377	0.69884	0.956103	0.22032	0.765895	0.0567325	0.152524	0.20445	0.48467	2.32942	2.35677	1.55766	1.672	2.70054	2.47343	2.74209	1.87711	2.56164	3.24474	1.16691	1.34068	2.0326	2.26124	1.72284	2.62292	2.06724	3.46895	1.67926
BnaA03g02340D	BnabHLH047	S14	2.66262	2.95214	6.24657	3.35152	9.79227	11.0103	12.5374	6.1589	6.83774	7.35819	5.03275	11.0523	9.32278	18.4138	2.1475	4.43078	8.11191	4.71261	4.65118	1.81791	5.65716	5.42765	3.73897	4.49353	2.08313	1.98019	3.7355	3.77528	3.64017	3.83598	4.50361	4.21523	6.97757	11.7432	11.4555	4.06221	4.71394	4.62269	3.46466	3.19115	4.56424	5.6259	5.49416	1.06621	1.27184	4.05207	5.38657
BnaA07g27640D	BnabHLH193	S14	5.98704	6.49301	7.53356	10.8314	15.5998	12.7797	11.3893	8.19248	7.97982	11.2196	10.2882	10.7884	12.6293	11.8949	9.47117	12.5716	15.2005	13.37	11.4057	12.6682	12.4353	12.9077	11.104	10.5014	12.4643	12.0821	10.5861	9.73081	12.6218	14.4233	11.6439	10.9811	14.2566	13.0125	11.4939	16.1489	10.1879	10.9828	6.4079	5.69603	10.0482	7.48637	8.5186	15.3219	6.99599	6.46567	8.52646
BnaA10g23230D	BnabHLH273	S14	12.3117	12.7431	14.4749	8.85685	14.7546	16.7458	14.5238	17.1497	15.8933	13.9994	6.29663	12.5485	10.1883	9.50971	10.6653	16.6664	14.4856	10.9247	4.09374	5.16851	15.3687	16.759	21.3918	18.328	12.6903	15.837	17.857	11.752	13.9711	11.5023	11.6143	7.94554	13.8812	14.8438	20.8998	9.05747	18.5771	8.15246	5.40055	4.36531	10.4504	6.2554	8.88405	5.23795	6.14102	3.41783	12.5203
BnaAnng06580D	BnabHLH280	S14	2.75422	2.28299	3.41279	0.539759	0.390055	0.294991	1.28589	3.13135	1.82317	5.41854	0.416291	0	0.0515005	0.370921	1.07653	1.39307	1.45715	2.07195	0.148198	3.68761	4.85778	3.80958	12.106	14.1648	11.6959	10.2715	14.4934	10.33	0.753368	1.22184	0.151303	0.308014	0.0232901	0.203145	0.119907	0	0.869756	1.27809	0.0449048	0.0459232	0.76464	0	0	0.0303225	0	0.0365157	1.58316
BnaC02g18880D	BnabHLH329	S14	3.83731	3.3478	5.28019	4.00104	4.00183	3.2443	3.42968	4.24822	6.06951	6.48451	5.99663	5.54573	4.91747	4.77128	7.92907	8.91455	8.58776	9.75072	4.57342	4.52748	5.12467	6.44383	3.70149	4.18313	5.43245	4.46044	3.31804	3.15986	6.93391	6.67993	5.34705	3.61421	6.07798	6.54136	8.16492	6.59721	4.91902	4.53833	5.09374	6.28313	5.70533	4.65552	4.68458	5.95448	5.93525	7.11419	2.77431
BnaC02g41800D	BnabHLH340	S14	8.43905	6.04291	7.4498	2.20173	0.659758	0.686712	2.12675	11.5267	3.08764	9.3471	1.70068	0.497756	0.321628	0.139051	3.67014	4.93545	4.68084	4.57443	0.480911	4.20784	7.54988	10.7007	13.885	15.1342	11.6114	10.3632	12.1769	12.1567	0.937437	1.94408	0.315634	0.75533	0.0244079	0.208539	1.89619	0.265121	2.83595	2.58014	0.320675	0.534073	1.99832	0.127233	0.159901	0.153592	0.638044	5.58932	7.88356
BnaC03g03390D	BnabHLH344	S14	3.50604	3.44725	9.33499	3.63474	9.11135	11.0943	8.8857	9.29776	8.21298	9.55829	8.7797	15.1322	13.7167	12.1999	4.49217	7.78045	10.669	7.40491	3.92009	2.62181	5.23273	5.87814	2.50079	3.70154	1.49297	1.62315	2.73447	3.79934	3.60587	3.96274	7.48606	6.09517	7.89132	8.08742	5.86432	2.9065	5.04927	3.70419	2.60896	1.69715	6.71577	4.98489	3.05777	1.78234	1.52996	3.28526	8.48874
BnaC06g29910D	BnabHLH473	S14	2.91264	5.01461	5.24948	7.34788	11.4365	9.94243	8.15052	4.31217	6.7243	7.89148	8.34474	7.96223	8.94325	8.12378	7.13861	7.84788	7.93108	8.97447	3.87852	3.63449	6.8162	7.29596	8.63078	7.62296	7.39579	7.8209	7.96497	6.41167	9.16703	9.88326	10.5376	9.35254	10.985	10.6001	7.94891	9.04129	8.41915	10.0541	7.87844	4.27233	11.5969	5.76984	7.0971	13.9147	3.89613	5.33249	4.69273
BnaC09g47800D	BnabHLH559	S14	10.3256	7.77457	15.5675	8.52847	13.1781	15.0085	14.019	12.9845	13.5262	12.9239	6.12032	11.3077	11.8954	10.2657	10.6612	15.2515	13.6733	9.72982	0.255134	2.41123	8.66907	6.53796	9.56683	7.12776	11.9677	19.4633	6.45903	4.44755	9.68757	7.4335	8.53673	5.90897	7.31588	13.5766	11.1957	5.23873	10.3039	4.54696	4.8011	1.81676	8.25357	3.26839	3.01419	6.03463	5.07025	3.44816	8.28093
BnaA01g07690D	BnabHLH008	S15	10.3513	11.3912	14.011	28.0781	30.8463	38.7555	35.7755	11.0296	7.61832	13.519	23.2987	20.0423	21.3533	35.9635	14.2374	12.1085	11.6617	9.85077	8.92257	8.32676	4.36605	7.15773	7.98571	11.8663	3.7038	4.10316	7.63361	10.2087	12.5334	9.93913	7.86697	6.82426	5.93338	5.3552	2.26777	5.58435	10.9098	3.72608	6.07071	3.33142	7.88049	8.24121	10.6153	7.48025	2.77587	4.23065	9.04072
BnaA01g22830D	BnabHLH017	S15	0.248426	1.25467	6.26837	24.4156	61.1231	68.8204	83.7689	1.91983	5.73165	5.56954	19.1805	38.7477	31.5161	64.6744	13.0415	20.7683	18.929	23.8703	3.11379	3.57332	6.59819	11.702	2.59915	3.16856	1.18218	1.0591	1.85597	3.84733	3.16272	4.70305	3.29013	4.65644	3.06459	7.24338	7.16206	6.51803	0.148434	0	1.62538	0.06705	1.19285	0.144227	0.104092	1.40204	2.03712	0.771811	0.858888
BnaA01g26110D	BnabHLH022	S15	0.116585	0	0.198038	0.693143	3.03409	1.51259	3.35106	0.142345	0	0.450975	1.22612	0.658022	1.35936	0.777304	0	0.308183	0	0	0	0	0	0	0.235272	0.42794	0.0786115	0	0.09399	0.119078	0.679351	0.964323	0.0431227	0.131129	0.498325	0.720997	0	0	0.754849	0.489453	10.9915	10.8326	0.735786	5.26858	5.5692	2.98963	23.5802	0.377516	0.419567
BnaA01g36370D	BnabHLH027	S15	0.547262	0.707164	0.78361	2.0303	3.63453	5.90172	3.84544	0.254132	1.16648	1.2373	0.852212	10.2608	20.0168	16.7611	0.717777	4.21738	3.31327	1.92212	0	0.174197	0.723602	0.361301	0.125171	0.224068	0.0459997	0	0	0.171146	0.282139	0.149198	1.38973	1.15841	0.328812	0.514789	0.736689	0.841909	0.176312	0	0	0	0.169296	0	0	0.0374263	0	0	0.142008
BnaA03g14680D	BnabHLH054	S15	8.85148	6.27982	5.38412	5.06844	3.92048	4.08873	3.84253	6.78433	3.36972	4.89833	5.68166	1.9312	3.87914	3.51122	3.1681	1.31933	2.75541	2.05441	0	6.79142	4.04294	2.20104	2.83533	2.40494	9.21237	7.27653	2.4461	1.81453	4.85848	3.81062	3.03467	2.79427	4.02109	2.47405	4.15911	3.13932	2.72179	10.5204	2.6185	2.48088	8.47714	3.79196	3.95991	4.71222	2.22458	3.94495	6.74813
BnaA03g35890D	BnabHLH067	S15	0.136445	0.118144	0.261385	1.24966	1.71524	4.13306	2.05086	0.0876605	0.30997	0.582291	1.60031	2.60454	6.03355	1.92872	0.312145	1.6106	0.600436	0.65125	0.573768	0.946145	0	0	0.499989	0.830931	0.615158	0.988577	0.75999	0.82521	0.262424	0.209252	0.466992	0.148941	0.324047	0.337095	0	0	0.345264	0.139196	0.515016	0.421569	1.23341	2.48551	3.47473	0	0	0.0505323	0.90269
BnaA05g11200D	BnabHLH120	S15	20.9352	22.2347	9.32606	15.5146	2.79772	5.30248	5.13305	20.0459	4.50509	12.6112	11.5703	6.20373	4.66094	2.08054	4.86505	0	0.215342	1.54789	0	2.2018	6.77909	4.25676	8.3792	11.2506	28.1428	12.0572	6.44793	7.01004	6.43273	8.36855	2.80539	4.17123	4.39893	11.059	4.28125	3.09875	7.89174	29.6127	2.55213	0.260526	8.74617	5.28586	0.969506	3.37128	0.397915	1.26827	8.84268
BnaA05g20270D	BnabHLH128	S15	1.04639	1.86372	1.52059	6.86372	7.73636	21.3018	10.5507	0.926888	1.24657	2.50277	9.47194	7.96137	6.63559	6.49975	0.788756	1.39295	1.52868	0.937862	0.701742	0.244373	0.090575	0.0478126	0.592512	0.927839	0.584919	0.946599	0.747962	0.761502	1.07735	0.688399	2.63753	4.27393	1.80732	0.57585	0	0	0.349667	0	0	0	0.170032	0.15958	0.0339933	0.051603	0.151146	0	0.209598
BnaA05g20570D	BnabHLH129	S15	0	0.161337	0.193221	5.61726	0.622016	5.53529	5.65926	0.470626	0.322155	0.672606	1.57835	4.6747	5.20292	1.70522	0.172298	0	0.073886	0.121585	0.330823	0.150311	0.434598	0	0.861177	0.235196	0.076703	0.146341	0.275213	0.285309	9.68703	11.6745	1.02805	0.247729	3.0415	1.56768	0.921201	0	18.8936	5.91255	17.8072	4.33632	16.6282	9.60939	6.15668	15.6634	21.107	0.558192	6.03112
BnaA08g13500D	BnabHLH205	S15	5.72742	4.00049	5.37145	8.86563	5.32756	12.5165	14.7951	3.33677	3.97605	5.36599	3.4221	2.75761	2.53187	1.39711	5.87134	7.40718	6.30237	6.58313	0.845911	0.590605	1.72082	1.05041	2.35093	3.21266	0.221065	0.443686	0.679341	2.19147	2.88861	3.30109	1.34819	1.13802	1.14754	0.893255	2.28598	5.30811	3.04892	0.311133	2.28902	1.14171	1.98532	1.3814	2.79768	2.62969	4.16422	1.95196	2.36815
BnaA08g18830D	BnabHLH211	S15	1.57369	1.14239	0.787078	0.734935	3.36606	2.95144	2.2878	2.14331	1.27343	2.62389	3.16953	4.79232	5.17778	5.41001	1.59232	1.3928	1.46589	0.760551	0.162691	0.55297	0.521718	0.433876	0.586032	1.04441	0.506296	0.493011	0.649024	0.400809	2.15614	2.07038	1.97206	1.71761	2.09872	1.7589	0.556063	1.21305	1.31167	0.24667	1.45136	0.608164	1.65464	2.09874	5.16709	1.6381	2.32578	0.617387	2.21276
BnaA09g13660D	BnabHLH228	S15	0.082039	0.924544	6.09497	23.4697	48.123	41.5847	52.2456	1.61555	9.44279	7.60244	26.4473	36.8692	40.5058	84.1432	37.7955	45.0769	37.9288	39.8533	4.85254	7.0075	47.1737	40.726	10.8904	17.8309	52.1552	62.9746	10.03	11.1362	10.5247	11.334	7.3251	12.6831	7.90136	14.7045	43.9527	40.9043	1.03876	0.0410954	0.72163	0.061361	0.708067	0.0774975	0.260699	0.395373	0.174746	0.708331	0.673906
BnaA09g25430D	BnabHLH236	S15	0.588723	3.53138	2.84804	8.03025	4.73601	14.1807	12.5244	0.539035	0.653804	2.29004	3.4859	3.74659	5.12257	6.04174	1.64537	0.769988	0.615747	1.12908	0	0.425521	0.155583	0.285848	0.438615	0.601411	0.085958	0.379074	0.241293	0.817151	0.163936	0.13915	0.247744	0.641346	0.246099	0.295023	0.144608	1.56438	0.0955732	0	0.268682	0.048419	0.229339	0.613282	0.42321	0	0	0.043846	0.069383
BnaA09g43850D	BnabHLH250	S15	0.551254	1.44624	2.92767	0.889223	9.9584	3.39169	2.90215	1.56978	1.24967	1.22466	0.771354	6.37128	17.9787	29.9433	6.92057	3.83627	3.99638	4.5388	0.233028	1.10057	1.37431	2.99851	0.751303	1.25708	0.700132	0.276034	0.403597	0.751105	1.05723	1.46883	1.39907	1.04911	1.21893	1.07238	0.376127	4.10575	1.32138	0.31809	0.657401	0.95179	2.90597	1.446	3.34022	1.1232	0.372305	0.182192	1.31018
BnaA10g03490D	BnabHLH264	S15	0	1.57379	1.35686	3.39977	2.82078	2.11294	2.02281	0.16051	0.201885	0.207957	3.56131	3.72316	12.9814	8.45919	0.460624	0	0	0	0	0	0	0	0	0.166715	0	0	0	0	0.124979	0	0.195012	0	0.112016	0.183547	0	3.23899	0	0.874199	4.89037	0	5.16037	12.15	1.71555	0.142014	0.345498	0.170061	1.97819
BnaAnng24280D	BnabHLH290	S15	0	0.222894	0.129761	0.064679	0	0	0.0396126	0	0.0536965	0.0394964	0	0	0	0	0	0	0	0	5.68991	3.87955	0	0.073119	0.06198	0.0698845	0	0	1.74931	1.44859	0	0	0.0556915	0	0	0	0	0	0	0	0	0	0	0	0	0	0	0	0
BnaAnng25330D	BnabHLH291	S15	0	1.81953	1.51865	7.01006	6.80243	5.05053	5.02365	0.173052	0.237148	0.202798	0.337742	0.896623	1.78789	1.10889	0.4751	0	0	0	0	0	0	0	0	0	0	0.165697	0	0	1.23162	1.0022	1.28529	2.33018	0.789894	0.531445	1.44657	1.26891	0.580738	0.425272	0	0	1.00449	1.43666	0.415052	0	0	0	0.214439
BnaC01g29610D	BnabHLH311	S15	0.916333	4.4264	7.61726	20.865	56.4969	53.7407	72.1286	3.27928	10.9178	9.57003	15.0117	35.2603	30.5352	94.6351	19.5423	24.2987	24.6969	30.3408	9.60477	8.41831	4.67586	9.83756	2.6643	3.81217	0.459247	1.58197	2.86977	5.17404	3.65121	3.2789	2.23676	6.14962	4.90545	10.5915	18.9157	21.5832	0.383954	0	1.08896	0.067615	1.43182	0	0.105363	2.19193	1.32028	0.168531	1.43799
BnaC01g33350D	BnabHLH314	S15	0	0	0.0996641	1.00757	0.851036	0.486361	1.32386	0	0.0613735	0.106451	0.689955	0.28689	0.165071	0.293487	0.0973465	0	0	0	0	0	0	0	0.255219	0.0698665	0.110751	0.151099	0.316546	0.087897	1.53155	1.32963	0.13005	0.0696525	0.256162	0.241904	0	0	4.28656	2.98047	11.028	0.927409	1.14076	2.66761	3.89551	3.35158	23.4388	0	0.261852
BnaC01g41100D	BnabHLH318	S15	0	0	0.0434356	0	0	0	0	0	0	0	0	0	0	0	0	0	0	0	1.40766	2.64081	0	0	0.221668	0	0	0	0.458803	0.894731	0	0	0	0	0	0	0	0	0	0	0	0	0	0	0	0	0	0	0
BnaC03g17700D	BnabHLH352	S15	0.328275	2.32391	1.34347	9.94665	3.22438	6.25068	8.62373	0.84723	2.23709	0.67466	3.80773	1.43058	1.20286	0.275422	0	0	0	1.01763	0	1.23978	3.04724	3.57824	1.43481	1.86603	27.1107	25.9975	1.36743	1.05042	1.48717	1.95034	1.00892	0.56625	1.50802	3.17819	2.93434	0	1.77252	3.57814	0	0	0.112848	0.267143	0	0	0	0.230475	0.114079
BnaC03g41710D	BnabHLH367	S15	0.347255	0.925559	0.970096	1.37844	4.74847	13.9207	4.1471	0.980584	0.755119	1.06556	3.81023	4.82629	11.1653	5.20616	0.661555	3.34757	2.63822	2.27618	0	0.0899175	0.109838	0	0.608313	0.694753	0.275158	0.452447	0.498051	0.226721	0.30874	0.183167	1.42922	1.48344	0.948937	1.10383	0.219143	0	0.462796	0.0740673	1.04714	0.600788	1.018	2.63989	4.68642	0.236087	0.085233	0.050788	0.870754
BnaC03g58040D	BnabHLH378	S15	2.9963	3.70137	1.66702	1.38989	4.69078	4.44163	3.74761	3.99968	2.28338	4.67471	8.96111	8.09042	7.1857	8.71248	3.19827	2.08683	2.21793	1.96653	1.16616	0.239779	0.561459	0.786262	0.594253	1.79447	1.25452	0.856297	1.02349	1.38592	5.32109	5.26262	5.06908	5.5404	4.21549	3.00928	0.492636	1.63676	5.16704	0.914216	3.8903	1.06213	2.24799	1.95824	6.09989	2.85881	4.31794	0.447597	4.20223
BnaC04g12910D	BnabHLH398	S15	17.8262	11.697	11.3963	11.677	5.54895	6.27485	3.28718	17.1048	9.35565	15.6315	18.825	14.0429	13.5435	5.51769	7.83464	2.2791	7.01548	4.24573	1.48048	1.38854	9.07564	3.97532	7.26689	5.55077	14.54	6.0366	4.54904	3.36829	23.4245	17.0322	12.2491	18.7263	20.4033	9.00592	8.53507	3.21296	8.19569	7.47651	7.94569	18.8928	6.26001	10.2787	7.84222	6.29849	8.4336	18.7871	11.27
BnaC05g03860D	BnabHLH438	S15	0	2.99805	0.809563	9.00069	5.53857	3.95014	4.45669	0.15611	3.03242	0.532805	1.88718	4.04903	5.17231	2.10211	3.16461	0	0.34899	0.475864	0	0	0	0	0	0	0	0	0	0	1.17719	0.489113	1.65383	3.29422	0.720043	1.42542	8.55033	3.96379	0.411239	2.89776	23.8321	1.30388	75.3662	61.1917	31.3929	0.446419	0.669753	0	36.3732
BnaC05g32220D	BnabHLH455	S15	0.646259	1.52343	1.53043	3.52903	3.56264	9.89857	4.91334	1.07548	1.18599	2.19531	2.9892	2.23963	6.06067	4.49378	0.905512	2.60769	2.45111	1.52999	0.173894	1.48728	0.236655	0	0.870094	1.98715	0.809476	1.04455	1.5957	1.26711	1.12775	0.788402	1.54943	2.11936	1.58	1.55905	0.743008	0	0.771258	0.0329384	0.53747	0.29764	0.32491	1.45191	2.47689	0.017625	0	0.041065	0.299782
BnaC05g33340D	BnabHLH456	S15	0.684127	0.466134	1.41209	5.74845	5.29299	6.2478	6.71001	1.23805	1.7552	1.7797	6.49801	3.91247	5.84952	3.23929	1.46039	0.906597	0.513989	0.121996	0	0.153469	0	0.082722	1.71686	1.56131	0.506385	0.161867	1.93149	0.932092	10.1863	9.3938	2.39027	2.82993	4.80321	1.15334	0.462108	0	12.9201	8.45585	19.4066	9.62744	15.2633	8.59624	7.99173	13.6392	28.1006	1.71998	5.58978
BnaC07g41730D	BnabHLH507	S15	9.73238	15.2862	21.074	39.7559	34.9921	45.0819	43.8629	11.554	12.8584	12.8727	30.6586	25.3621	30.707	32.9139	25.4059	22.4622	17.165	17.5977	3.76015	3.87189	7.63714	9.75221	6.42188	6.04069	2.11007	1.69106	1.34923	5.77397	14.8552	13.9868	10.373	9.31334	11.5769	11.1699	12.2679	22.3757	11.5822	1.95027	15.206	18.51	18.6595	12.8276	36.7043	12.3781	16.184	7.13287	14.529
BnaC08g01480D	BnabHLH511	S15	0	3.55771	7.44284	14.2558	20.827	17.471	15.2406	0.866407	2.81373	1.63072	8.36573	4.2046	6.32817	3.7846	1.53621	0.217188	0	0.137088	0	0	0.221477	0	0.871526	0	0	0	0.208554	0.384671	1.5564	1.12163	2.78849	6.43176	0.880549	1.34539	4.75154	2.61167	3.13191	0.40006	0.66233	0	0.259581	0.242727	0.138175	0.0729543	0.309447	0.182257	0.243995
BnaC08g13440D	BnabHLH516	S15	2.87029	5.80092	6.84351	10.8357	8.18316	28.205	25.9829	4.2321	3.34889	5.21316	9.04661	5.37968	5.78924	5.41178	8.35978	11.3313	8.05429	10.0723	0.400836	1.87092	11.9045	11.9836	5.57333	5.35626	0.549725	0.762741	0.469948	5.67897	4.09788	4.03069	3.77895	3.21043	1.58926	1.89898	2.65904	24.3462	3.9966	1.04549	1.99323	0.851053	2.09817	1.21378	2.40897	1.49303	1.95396	1.11774	3.08761
BnaC08g36420D	BnabHLH528	S15	0.953491	1.48929	1.92878	1.04344	8.71461	3.052	3.15651	0.901528	0.810862	1.28723	2.7436	1.41113	2.25317	9.44565	2.31015	2.58296	2.81973	2.64874	1.10415	0.420975	0.781169	1.93365	0.598005	0.8551	0.402212	0.108324	0.187402	1.01451	2.39513	2.23982	1.09458	0.951835	0.596463	0.34902	0.934601	2.16802	3.45253	0.923515	1.33652	0.43765	1.23503	2.92624	2.49351	1.0555	0.663656	0.124386	0.851176
BnaCnng10760D	BnabHLH568	S15	0.341358	0.54005	0.693285	2.58889	4.58296	11.6791	6.73649	0.394178	1.52667	1.56172	2.04011	7.65063	14.2818	14.783	1.41069	4.35543	2.73529	1.77737	0	0	0.095213	0.206767	0	0	0.133133	0	0	0	0.23087	0.180066	0.555656	0.982323	0.516289	1.19236	0.952677	0	0.0997367	0.0349657	0.39894	0.106643	0.197536	1.10919	1.84633	0.265017	0	0	0.465653
BnaCnng10960D	BnabHLH569	S15	0	1.46442	1.87645	5.26896	4.81426	8.09774	6.59469	0.0420123	0.206169	0.80428	0.679665	4.15821	5.09987	6.49852	0.452605	0.665326	0.331506	0.354621	0	0.257295	0	0.0497772	0.241046	0.379927	0.0436291	0	0.3143	0.625856	0.076035	0.0569955	0.372472	0.580312	0.0810725	0.40094	0	0	0	0	0	0	0.0377927	0	0.0486366	0	0	0.0946237	0
BnaCnng38940D	BnabHLH582	S15	1.46115	0.667253	4.5573	21.5996	41.5913	39.3856	44.0769	2.61091	5.32982	6.38738	27.8332	20.0303	25.1588	65.868	21.1589	27.0455	24.7423	24.3003	1.60471	2.24428	38.0142	33.2099	4.48696	6.325	20.0149	15.9392	1.4462	4.48342	11.4046	10.8271	5.01823	8.75135	5.02035	7.62736	16.2262	12.4856	1.73691	0	1.25854	0.064203	0.73857	0.119003	0.178453	0.481161	0.975612	0.646709	0.937344
BnaA02g02510D	BnabHLH029	S16	0	0	2.97717	0	0.366465	0.912173	0	0	0	1.49633	0	0	0.64054	0	0	5.13427	2.40973	1.82557	0	0	1.67196	0	0	0	0	0	0	0.535565	1.5516	2.51328	14.8904	7.62501	6.99886	5.97863	0	0	0	0	0	0	0	0	0	0.4152	0	0	0
BnaA02g36990D	BnabHLH046	S16	0	1.85122	3.51819	1.09753	0.669096	0	0	2.86763	16.7479	22.334	3.13642	1.76648	1.32267	0	0.600445	0	0.50028	0.63633	0	0	0	0	0	0	0	0	0	0	1.36437	0.639095	0.872375	2.18009	2.09183	3.38237	4.16821	0	0	0	0	0	0	0.378698	0	0	0	0	0
BnaA06g31260D	BnabHLH156	S16	0	0	2.47521	0	0.287741	0.62095	0	0	2.80295	1.46101	0	0.413222	0	0	0.63012	2.499	0	0	0	0	0.534085	0	0	0	0	0	0	0	4.93088	4.6871	6.83937	6.19046	7.23341	8.60106	0	0	0	0	0	0	0.97449	0	0	0.8627	0	0	0
BnaA07g09310D	BnabHLH174	S16	0	0.434961	0.322067	0	0	0	0	2.23501	0	0	0	0	0	0	0	0.664485	0	0.412953	0	9.1584	6.07428	2.2379	54.6954	52.0576	35.5943	16.7219	53.6504	23.2108	0	0	0	1.32017	0	2.7352	0	0	0	0	0	0	0	0	0	0.839633	0	0	0
BnaA07g14800D	BnabHLH180	S16	0	0.374879	0.330522	0	0	0	0	2.89754	6.28862	8.08174	2.2079	1.83139	0.806706	0	0.629975	30.5814	30.3158	23.7307	0	0	0.700865	0	2.57419	0.988455	10.7879	4.40703	4.73161	1.28791	3.56548	3.27516	14.1212	11.0282	3.45208	15.1832	0.878159	0	0	0	0	0	0.281255	0	0	4.14793	2.57954	0	0
BnaA07g31610D	BnabHLH196	S16	44.0323	27.1492	10.1397	0.563765	0	0	0	1.12516	0.451329	3.12955	0	0	0	0	0	0	0	0	0	0	0	0	0	0	0	0	0	0	0	0.647083	0	0	0	0	0	0	0	0	0.56854	8.87026	0	0	4.91296	4.53112	5.37823	3.55761	0.555225
BnaA08g20020D	BnabHLH213	S16	1.6418	0.45413	0.982603	0	0	0	0	9.7949	2.59405	16.9281	1.05859	0.443298	0	0	0	5.00426	2.37424	2.61899	0	2.5078	1.00016	2.24388	18.347	18.9721	15.7273	18.6712	19.6445	13.5036	1.11163	1.63056	2.34361	4.58113	1.90682	0	0	0	1.0595	0	0	0	0.682137	0	0	0.276272	0.894945	0.52873	2.2497
BnaA09g02380D	BnabHLH221	S16	0	1.72628	2.77466	0	0	0	0.60873	3.47557	3.27474	2.40095	1.09821	0.411183	0	0	0.62957	7.21521	8.55084	7.27296	0	0	4.19407	6.2388	3.54836	2.35658	3.76578	4.53446	0	1.8977	9.11763	3.58482	11.827	6.54762	5.52077	4.74289	0	0	0.560763	0	0	0	0	0	0	0	0	2.1266	0
BnaA09g29410D	BnabHLH238	S16	0.776681	2.82638	5.69695	0.50576	0	0	0.557835	3.07838	1.22614	10.3144	0	0	0	0	1.46531	4.80405	1.82055	1.91936	0	1.60854	0.478148	0	2.57714	4.02503	0.452381	1.82638	3.44966	3.2526	0	0	0.399902	1.22336	1.20166	0.83348	0	0	0	0	0.54711	0	2.81175	0	0	0.666348	1.65084	0	1.06581
BnaA10g18940D	BnabHLH271	S16	0	0.337938	0.940756	0	0.704825	0	0	0	3.9858	5.00371	0	2.10977	0.804365	2.59589	0	1.20487	0.928942	2.50602	0	0	1.11445	0	2.18131	0.472741	0	0	0	0.51743	2.90076	1.18844	11.2704	11.7469	17.2154	14.6739	4.59276	0	0.772281	0	0	0	0	0	0	0	0	0	0
BnaAnng30830D	BnabHLH292	S16	0	0	0	0	0	0	0	0	0	0	0	0	0	0	0	0	0	0	0	0	0	0	0	0	0	0	0	0	0	0	0	0	0	0	0	0	0	0	0	0	0	0.412166	7.39821	0.979907	2.91192	0	0
BnaC02g37550D	BnabHLH338	S16	0	0	0.70469	1.1113	0	0.81838	0.609275	0	1.24099	1.43053	1.04473	0.477756	1.46571	0.725467	0	0.686895	0.50247	0	0	0	0	0	0	0	0	0	0	0	0.816584	1.00467	0	2.75875	3.15938	1.87126	0	0	0	0	0.71012	0	0.245147	0	0	0.459947	0	0	0
BnaC05g20000D	BnabHLH450	S16	1.56766	0.749173	0.299092	0	2.48147	0.632685	0.88818	0	2.29297	1.82371	0.945024	2.56062	0.308476	0.652994	0	1.89853	1.39658	1.55676	0	0	0	0	0	0	0	0	0	0	0.753496	0	12.1086	14.6136	4.75921	2.6127	0	0	0.253584	0	0.62925	0	0	0	0	0.263484	0	0	0
BnaC06g35430D	BnabHLH477	S16	40.4903	32.7901	15.7831	2.26639	0.279707	0	0	2.24855	4.06247	3.27971	0	0	0	0	0	0	0	0	0	0	0	0	0	0	0	0	0	0	0	0	0	0	0	0	0	0	0	0	0	2.44836	1.69822	0.75155	7.66822	4.69525	0.91311	1.88651	1.49967
BnaC06g42240D	BnabHLH479	S16	0	0.868083	0.70382	0	0	0	0	10.4635	17.0148	12.4218	1.12821	6.37834	0.477739	1.44337	0	10.9825	8.11181	3.55281	0	0	0	0	0	0	0	0.58478	0	0	5.29779	2.55316	10.4319	12.8395	10.4774	20.4042	0	0	0	0	1.12342	0	0.241477	0	0	4.42699	0.838375	0	0
BnaC07g12550D	BnabHLH491	S16	2.4526	1.71762	1.33103	0	0	0	0	2.71725	1.72243	11.2274	0	0	0	0	0	0	0	0	0	8.21875	0.499335	1.10567	44.2852	26.5703	1.44703	6.3158	30.7701	10.4707	1.20932	0.653035	0.418347	0	2.50794	6.98257	0	0	0	0	0	0	0.45513	0	0	0	0.840085	0	0
BnaC09g01910D	BnabHLH537	S16	0	0.377804	0.348995	0	0.386593	0	0.304333	4.63387	4.02316	10.9269	3.29444	0.82234	0.339965	0	0	1.98944	6.61705	2.2649	6.1742	1.79832	2.81408	2.90651	6.52021	1.98699	4.01728	1.08657	4.51477	1.8975	20.5665	17.6325	18.0485	24.3267	8.68338	5.80754	0	0	2.27853	0	0	0	0	0	0	0	0	0	0
BnaCnng42180D	BnabHLH585	S16	0	0	0.68141	0	0.75116	0.335915	0	0	0	0	0	0.921085	0	0	0	0	0	0	0	0	0	0	1.88103	0	1.71503	1.4444	1.52435	0.55294	9.41035	5.07754	8.65224	6.45833	5.01816	2.75078	0	0	0	0.377766	0	0	0	0	0	0	0	0	0
BnaCnng61200D	BnabHLH593	S16	0	0	1.67436	0.52816	0	0	1.22694	0.54079	0.59126	1.965	4.0286	0.895755	0	0.674357	0	3.08678	1.44966	1.59778	0	0	0.50607	0.530005	0	0	0.967245	0	0	1.43314	1.10646	0.920562	13.8685	9.7965	7.52083	0.435339	0	0	0	0	0	0	0.916503	0	0	0.747477	0	0	0
BnaA02g34160D	BnabHLH044	S17	0.91886	3.80068	4.26279	8.54198	16.1619	10.6563	9.28668	3.50652	4.48933	9.06827	13.3824	15.6283	12.526	19.6314	3.10311	1.0119	1.32899	1.15064	0.376253	1.97173	1.23109	1.72054	1.57772	1.20871	0.503462	0.546419	0.424961	1.36436	2.31046	2.1796	3.74918	3.46501	2.39943	3.13268	1.33897	1.73629	2.70068	2.9072	3.09671	0.319439	2.04962	2.74538	0.964558	1.69105	0.938279	0.378595	1.37412
BnaAnng15170D	BnabHLH284	S17	8.37727	16.1129	17.7006	20.7248	38.2786	31.9548	28.002	13.8729	21.1613	27.4574	33.0528	32.0115	28.3148	24.5207	13.9261	7.24876	7.24362	6.32592	1.57961	2.98757	8.1789	9.45148	8.2058	8.69541	5.66228	5.66489	5.01304	4.53663	16.4927	18.0726	10.1696	8.12139	15.9605	18.925	23.396	6.83503	12.7188	10.6458	9.08656	3.85332	11.1201	8.7916	8.63669	9.73897	9.6546	2.30419	9.65593
BnaC02g43020D	BnabHLH341	S17	3.06203	7.2217	7.53616	9.37647	13.0403	15.3841	15.0593	4.91944	8.14114	10.9235	15.9758	12.5514	11.4853	12.0029	3.83761	0.979116	1.86649	1.93693	0.678745	1.35154	0.941105	2.4046	3.62554	3.65514	1.32584	1.1211	1.16904	2.60788	5.18442	5.24003	4.56756	6.34396	5.81842	6.95444	3.85833	1.95679	4.73573	3.40564	4.04973	1.34737	3.96443	4.56101	2.97584	2.76953	1.8546	1.13185	3.32617
BnaC03g49840D	BnabHLH373	S17	10.6873	19.9329	18.1014	14.8966	34.7697	27.9545	22.3749	16.1386	24.6203	28.4233	28.4227	34.3531	28.93	26.2336	22.8056	18.09	17.9955	15.8655	10.8867	9.65057	17.7983	19.7769	13.5842	15.1241	12.0746	13.1177	14.7858	13.2277	22.0878	21.05	13.4069	14.4854	18.6938	21.2986	31.1963	11.0104	10.8665	13.5274	16.5534	6.52688	12.4828	16.1306	19.291	14.3975	14.6304	5.80733	15.7849
BnaC09g47080D	BnabHLH558	S17	1.8304	5.72382	6.00903	23.1384	49.3443	43.2338	32.5059	3.56105	11.7853	12.2409	36.8471	28.0153	33.8365	29.6417	6.75978	4.67062	3.8277	3.47715	0.559165	1.23706	1.74273	2.73147	0.440172	0.679737	0.684099	1.54273	0.359938	0.646983	9.79553	9.52607	9.45469	6.16224	13.3051	15.3421	11.4638	1.7573	6.63162	2.88571	3.96257	0.33111	3.31519	4.923	2.05749	3.90344	3.23845	0.499029	2.98181
BnaA04g24800D	BnabHLH105	S18	0	20.9276	21.7006	2.74847	14.3724	2.65888	1.20986	2.8163	41.6024	9.13053	0	14.8883	14.838	92.8263	2.30782	0	2.29596	0	0	2.9093	0	9.23494	51.5034	45.017	28.6598	34.5431	85.4619	29.575	0	0	0	0	0	6.80915	82.1537	26.1894	0	153.283	357.918	93.1598	255.106	933.925	785.047	1.08382	0	0	119.251
BnaA05g34410D	BnabHLH137	S18	0	1.55727	3.56914	12.407	213.296	20.5742	25.7411	0.50449	44.9771	1.74273	2.10121	77.5829	91.9738	307.287	9.28381	3.98849	18.9187	33.3916	28.9631	30.4281	13.8682	21.1394	99.5425	78.3427	248.062	265.548	111.283	61.724	2.65599	3.23006	0.229267	0	0.446411	25.6919	95.8074	110.866	2.78613	80.561	33.0707	16.0731	100.067	97.8186	178.083	0.844099	0.838011	0.685118	60.433
BnaC04g52930D	BnabHLH434	S18	0	0.57445	2.64147	9.73092	221.557	13.4753	17.7559	0.306486	6.86592	0.918725	3.67872	60.8661	84.2613	370.784	13.2917	5.61484	23.5924	30.9203	13.1822	20.01	28.3019	38.0471	76.8973	63.2154	83.2494	100.119	62.0642	49.0936	1.18944	0.883277	0	0	0.108737	11.3231	29.4035	29.9275	0.926149	10.0763	9.47533	2.51054	34.1447	16.0473	14.8734	0.302626	0.29528	0.528468	23.67
BnaCnng30130D	BnabHLH578	S18	0	0	0.296347	0.478197	2.54968	0.319036	0.553622	0	3.62935	0.5602	0	0	1.19609	2.12576	0	0	0.449404	1.4909	0	0.407733	0	0	1.43844	2.83717	3.84754	0.993437	2.28451	1.54386	0	0	0	0	0	1.29382	23.1236	1.52578	0	6.00866	6.26102	0.552355	10.7892	19.076	9.43753	0	0	0	5.3293
BnaA01g17610D	BnabHLH014	S19	5.88238	4.10963	8.87408	3.00138	0.491694	1.43668	1.27422	2.28032	3.86808	10.8449	1.62093	0.146313	0	0.123597	0.708549	0.131192	0.557627	0.258074	0	0.370464	0.364557	0	0	0.282926	0.810244	0.233657	0.157402	0	1.53122	2.36125	0.725294	0.681402	0.918223	0.838137	0.139652	0.200131	1.78916	2.55721	3.42149	1.03458	0.570028	0.353006	0.675723	2.28098	8.07024	0.425886	0.658462
BnaA01g27410D	BnabHLH023	S19	2.7452	4.20601	3.89199	1.95275	4.34823	3.01128	3.52793	4.49983	10.1916	10.0502	2.07959	12.1983	12.1803	11.9689	10.2597	28.9085	19.5117	25.0979	18.1018	10.5335	25.5504	19.8943	20.1911	18.6531	37.6917	36.4215	22.1476	17.1298	8.4388	9.52675	3.86261	3.48018	6.37922	16.4915	18.0088	16.9874	2.3906	0.739409	0.428692	0.400904	1.7989	1.45691	2.10522	0.291967	0.389434	0.0917233	1.48069
BnaA01g32740D	BnabHLH024	S19	18.2385	24.4783	22.9665	70.3507	59.2569	83.8271	113.988	16.2543	50.371	30.6388	135.405	206.127	166.204	180.5	20.6303	18.6673	19.6162	28.4769	38.3195	54.9715	34.5328	60.8511	101.838	154.815	18.0862	20.8355	73.8582	119.05	9.69839	13.1793	13.0759	14.7604	5.54181	28.8441	64.9108	46.9696	6.69903	7.24797	10.8499	7.81505	14.6822	20.0976	20.8676	3.82371	2.95651	7.04207	9.568
BnaA03g29170D	BnabHLH066	S19	0	0.57706	1.68853	0.121757	0.0978775	0	0	0.591204	0.300652	0.938658	0.40354	0.847615	0	0	0.678822	0.332253	0.23391	0	0	0	0	0	0.865808	0.366348	1.00384	0	1.83482	0	0.757198	0.256947	0.292726	0	0.166031	0.244041	0	0	0.075302	0.105427	0.660415	0	1.83306	0	0	0.89219	0.987453	0	0.173119
BnaA03g42420D	BnabHLH073	S19	9.43348	16.0891	8.64222	19.845	59.3847	46.6016	52.5777	2.91069	14.4969	4.45543	7.98277	67.5078	47.1283	40.7375	23.6261	35.1429	28.452	39.0856	2.64238	0.367036	12.7304	15.8969	4.96412	2.97273	11.3436	9.23138	3.09743	2.32794	3.33701	3.48769	5.02935	10.2965	3.6319	9.66645	37.9469	24.0143	1.60785	0.773073	5.17363	13.408	4.58007	9.61558	9.19789	2.92561	11.0804	3.28898	2.5152
BnaA05g22920D	BnabHLH130	S19	23.5786	13.2123	16.7763	27.496	22.2233	14.2751	29.9406	17.1319	28.4807	36.1909	17.5497	45.3947	20.3975	17.1686	8.93978	12.8053	9.65208	13.9116	26.3648	19.2745	19.625	22.6852	60.2706	53.4663	71.4642	68.2634	49.0252	42.1954	15.7473	19.3312	15.7256	13.7145	17.7363	25.0864	18.2764	11.8463	8.98206	19.5591	5.98042	2.00348	6.54992	3.1473	7.21963	1.99456	0.864155	2.06204	3.97443
BnaA05g30790D	BnabHLH132	S19	12.3197	22.1254	18.5562	21.7161	28.7202	27.3527	31.4761	11.5446	23.5216	22.5226	39.1632	56.7546	50.4797	72.3927	13.4491	5.53111	4.21676	7.54855	6.28989	7.4794	13.3489	35.444	24.5521	35.3198	16.9211	15.327	16.2264	32.227	11.9553	16.6952	5.30888	7.41699	5.24092	17.0449	8.85167	5.71149	7.22025	8.00601	2.04697	0.468316	4.85677	3.23421	2.26793	1.14757	1.81913	1.59593	3.32363
BnaA05g31480D	BnabHLH134	S19	17.606	12.2828	4.27535	0.829723	0	0.218922	0.669349	33.1824	5.54539	5.59367	0.812845	0.255304	0	0.286509	4.85249	1.22973	2.14837	0.99046	0	0.859355	0.315584	0.139464	6.14405	4.76976	3.51138	1.00642	4.33268	1.51439	0.659695	0.231822	2.1064	0.732818	0.392119	0.121545	0.432173	0	0.400198	0	0.758019	0	4.57523	0	0	2.19128	0.45114	0.162735	25.4224
BnaA06g05320D	BnabHLH143	S19	1.09198	0.191648	1.30107	0	0	0.0698695	0	0.195759	0.494538	0.435384	0	0.108053	0	0	0.59367	0.57561	0.693196	0.384521	0	0.260398	1.18637	3.88173	0.45809	1.78858	0.152407	0.663503	0.18069	1.04734	0.145825	0.298079	0.140637	0.252161	0	0.415071	0.721447	0.504853	0.1694	0.367482	0.593702	1.32692	4.04663	0.545317	0.117305	0	0	0.205682	1.72054
BnaA08g06050D	BnabHLH198	S19	1.39297	7.34792	6.23516	2.41673	3.62155	6.52337	5.75501	0.800106	3.47723	4.17413	1.53291	7.15179	5.15015	4.82439	4.02279	1.99185	1.32491	2.2028	0.379684	0.69394	0.400506	1.59953	2.35415	2.01541	4.39808	3.92042	1.29683	1.87992	0.770263	0.75852	0.135057	1.01186	0.120477	2.24587	4.67132	1.71783	0.161106	0.216832	0.582037	0.883198	0.816411	1.38803	0.297649	0.0362047	1.12174	0.823042	0.542304
BnaAnng02890D	BnabHLH275	S19	19.6209	21.6312	15.0622	6.95663	0.304065	0.628062	2.16567	4.9319	11.3739	19.6997	3.27514	8.07082	2.25139	0.892821	6.65545	17.6508	15.9492	8.47382	0	8.6774	28.7477	12.4232	55.0136	31.7424	85.9524	38.5418	28.5325	25.8846	14.9478	8.61443	14.7151	5.2988	4.58584	0.75851	0	0	2.89865	0	0.156619	0	2.28034	0	0.19283	3.01152	0.453748	0.0798853	0.461401
BnaC01g21940D	BnabHLH309	S19	19.545	12.6189	12.1394	17.0215	53.538	56.9524	51.6496	14.9617	14.7125	22.3324	3.45725	14.4636	14.8376	18.6987	1.43935	4.54275	1.37506	3.11512	0	0	0.128621	0.221029	0	0.176731	0.420397	0.668816	0.42692	0	3.7528	3.86977	3.84162	2.36679	5.79695	20.7361	9.21514	0.81308	2.33648	2.70747	6.0392	2.29266	5.76407	0.442671	1.66411	5.39195	16.7747	0.953644	3.16356
BnaC01g34890D	BnabHLH315	S19	2.28054	4.57812	2.165	1.64878	2.92736	1.89764	1.56827	3.50807	6.77775	5.15757	1.43754	9.31622	6.75069	3.81171	0.629259	3.66925	4.33029	3.80175	0	3.53934	1.93821	3.00546	4.47915	3.9933	6.76041	8.58804	5.11702	3.95304	2.0997	2.86116	3.23141	1.14752	2.27904	6.63907	3.02408	1.76561	1.05713	2.2273	0.478572	0.275585	0.660629	0.679152	0.604853	0.824585	0	0.445092	0.882544
BnaC03g34370D	BnabHLH365	S19	0.381144	0.516296	1.20937	0	0	0.0618615	0	0.643624	1.01838	1.17895	1.83262	0.188923	0	0	0	3.48027	0.234514	0.103785	0	0	0.136811	0	1.84747	0.368353	0.504972	0.126691	1.96193	0.146649	1.01444	0.596018	0.912716	1.33245	1.02957	0.471327	0	0	0.0690345	0	0.1675	0	1.02982	0	0	0.628712	0.983469	0	0.173764
BnaC05g36340D	BnabHLH457	S19	35.4079	25.3657	39.3908	30.3545	32.7447	24.294	36.0718	35.858	59.2911	68.4728	38.2063	49.8837	42.7358	31.6737	35.7171	52.3251	35.7712	40.976	55.7507	52.5272	83.7378	70.1178	129.202	110.067	170.882	160.187	105.862	84.7558	48.4117	38.6143	38.3646	39.3473	40.6429	61.8693	46.461	27.6343	22.1977	26.8469	4.56757	5.29727	19.3113	8.88515	16.1931	4.30777	2.24906	2.31035	12.4248
BnaC05g45240D	BnabHLH459	S19	13.3285	27.7238	20.1276	26.6431	27.1325	24.4091	30.3858	22.8909	26.4642	30.266	30.6722	81.6412	50.2572	45.3915	12.0583	4.78065	4.19135	3.00016	6.38635	2.59678	4.24749	5.82945	10.2585	9.77261	6.22264	5.64514	4.97603	9.43078	3.2634	3.104	4.88089	4.85358	4.90736	8.29313	6.55917	2.82086	2.35257	2.02975	3.98933	2.30578	8.90821	10.2874	13.0944	1.86133	1.62928	0.793393	4.3246
BnaC05g46030D	BnabHLH461	S19	40.9399	24.4248	16.1925	5.19929	0.989177	0.693548	3.75927	54.6744	15.5457	22.4091	5.57887	5.75446	2.27769	2.61479	6.11077	5.55953	7.46385	6.15607	4.24683	5.1789	1.87518	1.23359	25.8191	24.854	29.6512	12.0669	25.5369	14.8024	1.72651	0.713413	3.22168	3.54055	0.813235	0.745154	0.851696	0.198737	0.452373	0	0.595902	0	8.95723	0	0	4.48183	2.43951	0.317104	42.6136
BnaC07g33520D	BnabHLH503	S19	21.7836	63.5049	22.5411	54.1495	154.233	131.438	145.716	5.54369	18.0962	11.7488	31.5696	148.069	118.957	138.314	4.07075	16.4447	10.2787	20.3757	55.7001	20.4222	49.7091	44.8811	51.812	31.3158	48.2477	23.4154	38.4495	26.7005	4.88452	3.69886	5.62951	12.9886	3.39095	4.17385	17.6121	13.7716	6.29547	17.9215	20.4272	11.9959	33.014	34.7245	40.5358	4.32594	24.6876	3.55217	11.3482
BnaC08g10500D	BnabHLH515	S19	3.95928	11.4158	7.4075	3.99357	7.83249	5.91769	9.3206	4.82109	4.09553	8.13887	6.09869	7.62598	5.92943	5.61891	1.76795	2.90213	2.16137	2.2961	2.27883	1.49191	3.02782	1.64898	7.54189	4.97736	17.0019	8.91874	5.8075	4.56412	2.26646	1.66872	1.5718	1.26962	0.49721	2.79717	3.69964	0.584516	0.655878	0	0	1.80468	1.39641	0.530216	0.0759225	0.166815	0.659231	1.16325	4.38216
BnaA01g06640D	BnabHLH006	S20	6.52239	5.39253	2.6715	3.30944	0.425299	0.451736	0.655737	2.83995	3.69131	7.68305	0.856429	0.41265	0.51543	0.629209	0.1255	1.28621	0.711599	0.680244	4.95108	7.6723	0.850829	0.409794	1.74162	0.593043	1.78643	0.423126	3.02616	0.881213	2.12523	1.88527	3.59226	1.71019	2.02278	0.778393	0.368593	0	1.06372	0	0.305426	0	0.215551	0	0	0.234706	0	0	0
BnaA08g13080D	BnabHLH203	S20	1.89755	4.02651	1.49601	0.877734	1.00856	0	0.223079	1.68986	1.69213	4.30437	0.673145	0	0	0	1.183	0.631815	0.360826	1.20466	0	0	2.66575	1.35022	1.87972	0.82348	2.83732	0.770839	2.74842	1.0012	0.48561	0.861887	3.80561	2.22678	0.156002	2.19956	0	0	0.212078	0	0	0	0.109222	0	0	0	0	0	0
BnaAnng36770D	BnabHLH293	S20	6.39998	7.30955	2.54733	5.67084	1.40991	5.19151	2.98208	7.978	9.05358	14.392	1.43509	1.98703	0.42914	0	2.94391	10.214	11.7925	16.2347	0	0.287698	0	0	2.80342	1.18512	2.25807	1.27892	2.79551	0.338936	15.2819	17.694	1.43391	0.541225	1.20914	1.99512	8.5281	0	8.77527	2.92788	0	0	0.269798	0	0	0	0	0	0.108217
BnaC01g07980D	BnabHLH300	S20	9.65506	7.85714	2.96936	1.21614	0.75759	0.618725	1.07679	8.26212	6.11293	11.5	2.16288	0.337638	0.146447	0.156176	0	0.63539	0.942164	0.321225	4.45381	2.9263	0.407552	0.67999	1.31356	0.338427	1.28194	0.139726	1.52341	1.33093	2.57009	2.03644	6.57287	2.38918	3.50734	2.7632	0	0	1.07695	0.478353	0.462823	0	0.694683	0	0	0.248787	0.207301	0	0.149677
BnaC03g67940D	BnabHLH387	S20	3.40135	3.69984	1.41645	2.34165	0.891945	0.308145	1.46785	3.85522	2.78163	7.99259	2.60706	0.863183	0	0.317635	0.658144	0.323138	0	0.162451	0	0	6.03056	1.62133	0.366675	0.233322	1.21835	0	0.197608	0.135395	0.365123	0.389352	3.68743	2.74763	0.725184	0.819534	0.185548	0	0.403633	0.0967305	0.30419	0	0.118099	0	0	0.048612	0	0	0.085906
BnaCnng19610D	BnabHLH571	S20	6.30712	9.04	2.54248	3.94502	1.15848	1.53376	2.48729	5.51562	9.90635	20.3262	4.99248	3.45295	1.26052	0.373797	6.72119	15.6986	19.8435	22.4501	0.578995	3.32823	3.41967	4.56787	19.4944	15.5039	39.138	25.1538	23.0207	11.1303	27.6669	25.7693	7.60727	5.16199	11.0705	8.72157	12.1408	1.043	8.35819	6.12125	0	0	0.256802	0	0.161077	0	0	0	0
BnaA08g13180D	BnabHLH204	S21	0.25578	0.401666	0.51922	0.331946	0	0	0.191576	0	0.26575	0.836498	0.341077	0	0.19619	0	0	1.6428	1.40587	0.875696	0	0	0	0	0	0	0	0	0	0	0.139578	0.100402	0.835175	0.507845	0	0	0	0	0	0	0.414994	0	0.086768	0.229452	0	1.94965	1.15251	0	0
BnaA09g09840D	BnabHLH226	S21	3.57325	3.27867	1.57901	0	0.144145	0	0	9.32086	5.02185	32.2751	0.570786	4.01486	1.44977	0	0.380099	2.39385	0	1.02087	0.58274	2.69347	54.7218	22.1215	12.021	9.29612	49.1706	10.0614	12.2337	8.83655	6.28097	5.52517	10.4209	1.0757	0	0	0	0	1.21189	1.11698	0.914823	0	0.191007	0	0	1.47669	0	0.147587	0
BnaAnng23680D	BnabHLH287	S21	0	1.25178	0.707298	0	0.0787095	0	0	2.66817	3.4377	3.82141	2.27133	0.757935	0	0.202172	0.231278	0	0.15039	0	0	0	0	0	0.137504	0	0	0	0	0	2.4711	2.5927	0.293828	0.383399	0.206177	0	0	0	1.10733	0.128902	17.3626	4.16234	2.38764	22.891	43.9678	6.19699	26.2085	0.193098	0.505575
BnaC03g68050D	BnabHLH388	S21	0	0.110079	0	0	0	0	0	0.328007	0.9294	1.08717	0	0.123492	0	0	0	0	0.155556	0.207963	0	0	0	0	0	0	0	0	0	0	0	0	0	0	0	0	0	0	0	0	0.631327	0	0	0	0	0.47173	0	0	0
BnaA04g09080D	BnabHLH090	S22	0.931436	1.60373	1.29725	0	0	0	0.527829	0.876227	1.47985	0.777496	3.95637	0	0	0	0.414987	0	0	0	0	0	0	0	0	0	0	0.272818	0.348739	0	1.04346	0.932443	1.74856	0.762665	0.183678	0.78113	0	0	0.304233	0	10.044	11.4365	5.65445	0.419949	0.556024	3.10326	18.4321	20.0451	1.27276
BnaC04g31300D	BnabHLH413	S22	0.462346	0.202149	0.181705	0.626364	0	0	0	0.294814	0.73581	1.4682	0.552785	1.19494	0	0	0.329751	0.365885	0	0	0	0	0	0	0	0	0	0	0	0	2.34042	1.07354	1.44715	0.253464	0.925716	0.814753	0	0	0	0	1.06752	0	2.28614	0.418381	0	1.22666	4.13075	0.282296	1.11086
BnaA04g15690D	BnabHLH096	S23	4.82553	5.82695	6.49287	8.10566	15.115	20.4911	22.0822	6.45599	7.39073	10.1512	10.7816	16.158	14.4223	9.33652	4.74227	7.11045	6.97958	6.88392	2.52788	5.96926	5.2266	5.78528	11.4967	13.444	5.18667	6.11315	9.97468	12.0057	14.3524	15.1722	9.06371	9.61608	11.4358	12.7915	5.40987	3.43446	9.61309	3.04454	5.37492	0.623268	3.74041	2.12841	2.36067	9.04427	4.21466	0.775609	5.23212
BnaA04g18110D	BnabHLH098	S23	4.57259	5.69692	7.63599	10.5317	23.3372	27.4241	28.0382	9.22277	10.5684	14.7441	16.4133	21.4764	23.0288	27.8039	3.92118	7.55892	6.30316	5.05351	0	1.18836	3.0379	2.68709	2.85276	4.0303	1.59075	1.52933	1.92813	3.01117	8.36648	8.61174	7.62322	7.23401	9.67516	8.90741	9.64932	2.62035	11.4909	4.39192	6.47758	2.92136	5.58564	7.52231	7.11383	6.75879	6.45022	5.1695	6.77961
BnaA05g11570D	BnabHLH123	S23	7.91347	7.42179	8.42231	12.6485	15.4273	16.1032	17.9203	15.1874	13.8317	18.783	26.8282	24.0543	23.4234	21.191	6.13812	5.78662	6.15328	4.65191	6.43952	4.69872	4.63625	5.2965	5.26162	8.71021	3.78034	4.80535	5.41481	7.06367	15.471	12.196	9.30388	8.43904	12.4493	11.4022	7.52373	3.74309	31.1359	11.2546	7.41248	5.40902	11.9936	11.4251	14.7228	12.978	5.39643	6.40545	11.8929
BnaA07g13090D	BnabHLH178	S23	7.82086	8.33386	5.87407	11.7555	8.37848	9.71204	12.3916	6.64271	5.56982	7.52188	12.611	11.8491	9.42248	7.29079	7.08596	3.60494	3.70247	4.32047	1.1101	1.65266	1.18041	1.22051	0.945015	2.69864	0.58368	0.872252	0.515899	2.69189	8.30853	9.1503	7.30664	4.8185	6.26761	3.48893	3.32817	1.76626	5.2225	1.27658	6.61713	0.444581	3.27669	1.43876	1.05697	10.1412	8.16417	2.04569	5.02865
BnaA09g53070D	BnabHLH256	S23	0.238396	1.539	0.38698	3.25081	1.87902	3.81648	3.92404	0.678929	0.929932	1.09828	3.14076	3.44341	3.48231	2.59574	0.417423	1.12221	1.06942	1.21062	0.145482	0.463656	1.66588	3.01235	0.62396	0.540276	0.977297	1.31084	0.251069	0.277953	1.08822	1.07639	1.78489	1.6843	1.54049	1.60969	0.783793	0.778618	0.426384	0.099156	1.01873	0.15759	0.353806	0.242339	0.370449	2.04702	1.54106	0.213839	0.277047
BnaA09g53110D	BnabHLH257	S23	0.18771	0.311714	0.139479	2.86579	1.21474	3.37186	2.17321	0.400559	0.548242	0.248566	2.51103	1.14839	1.43607	2.11945	0.431524	0.409127	1.35306	0.635067	0.817022	0.266012	0.72236	0.932092	0.465021	0.176183	0.364424	0.281561	0.258005	0.288814	0.41994	0.388223	0.818677	1.05218	0.708338	0.608292	0.916565	0.346558	0.368834	0.0982808	1.68546	1.52763	0.434262	0.882632	0.917216	1.90512	2.1526	0.692072	0.487702
BnaC04g13380D	BnabHLH399	S23	5.68263	6.49277	8.83374	15.0518	15.5648	19.1392	19.7893	12.7369	16.5081	17.6212	29.5933	30.7602	28.6666	31.668	6.68642	6.0884	7.02795	6.21209	1.51393	3.09485	5.70667	6.72103	6.33925	7.97907	6.73337	10.1323	4.08168	6.85527	11.9478	10.9446	9.72043	7.19458	13.7058	12.6878	18.6719	3.29506	25.2368	7.68071	7.92562	3.84779	6.85866	10.1206	10.7363	11.5917	4.4497	3.52047	6.80546
BnaC04g17010D	BnabHLH404	S23	11.428	8.6286	9.49664	9.92445	8.77745	8.01924	11.2721	7.07182	8.01263	10.1187	12.8372	9.59395	8.75821	6.53158	9.97115	5.57355	5.62201	4.82336	1.06075	1.73141	2.69268	2.94677	2.31662	3.85656	2.5442	2.70637	1.76407	3.74778	11.8213	13.3371	11.7461	8.76759	10.3975	7.33332	4.03075	2.12738	6.72844	0.539692	3.77412	0.907717	4.56209	1.11199	0.660349	9.47561	4.20167	1.18047	3.98122
BnaC04g38970D	BnabHLH418	S23	7.81059	10.0634	14.9693	22.3691	24.2021	39.1774	35.3851	9.38319	13.5665	20.8936	23.0407	37.2867	29.3586	17.653	9.53943	15.2737	15.3057	13.3206	5.81556	9.99585	11.4938	9.04128	20.5757	22.9913	10.813	13.0797	21.8068	21.1439	19.922	22.8712	14.7093	15.115	23.4561	25.5291	6.83056	4.92625	17.0609	3.26845	10.3004	1.31779	7.80706	4.89093	4.62769	14.4284	7.39062	1.09694	6.33934
BnaC04g42170D	BnabHLH423	S23	3.86221	5.69234	8.18153	10.1172	19.8595	20.7583	22.7872	8.82852	10.228	14.5659	17.4852	25.8081	26.6228	28.5113	5.15895	9.27555	7.54738	5.37659	0.101331	1.28206	1.88955	2.16172	2.43806	3.78198	1.65525	1.70089	1.7434	2.98163	9.36018	9.64568	9.8105	8.08163	9.74926	8.44547	8.89303	2.38464	11.3459	4.81113	4.90808	1.52787	4.46931	5.57445	3.59314	8.12892	5.51896	1.92061	5.9737
BnaA01g00730D	BnabHLH002	S24	4.52226	1.60085	7.49975	0.0571205	0.475335	0.0417247	0.324686	9.90944	2.92323	3.37407	0	0	0	0.227063	0	0	0.0565485	0	0	0	0	0.13271	0	0	0	0	0	0	1.4306	2.08655	1.98578	1.51925	1.2907	1.19606	0.74897	1.47428	1.07126	0.101598	8.59377	0.425614	7.52262	7.42458	5.11313	9.77889	11.0932	0.05654	9.19529
BnaA01g08110D	BnabHLH011	S24	0.780306	0.135705	0	0	0	0.0253469	0	0.434953	0.124285	0.137054	0	0	0	0	0	0	0	0	0	0	0	0	0	0	0	0	0	0	0	0.0369585	0	0	0	0	0	0	0	0	2.15571	0.829948	0	0.0896342	0	0.0854607	1.01504	1.26169	0.394545
BnaA03g19970D	BnabHLH058	S24	1.46089	0.504925	7.39341	2.44996	0.628538	0.0818127	0.128164	13.1064	11.6197	32.2187	10.9777	0.478252	0.604693	2.7027	3.59585	2.9422	6.6181	7.25876	0	0.2568	6.04795	8.1782	1.65621	1.94112	6.5161	5.06827	2.43173	0.949043	5.53092	3.64131	2.37457	2.70827	15.0562	6.70045	20.3448	2.90946	0.802306	0.135162	0.281872	8.49981	1.55335	0.18107	0.473997	0.0183615	0.616749	22.5077	1.58673
BnaA03g22920D	BnabHLH062	S24	0.083408	0.330682	0.212145	0.10916	0.0272764	0.0537605	0.0322414	0.216381	0.343413	0.461229	0.462805	7.27062	5.02512	1.11737	0.925601	1.96503	3.16525	2.62343	0	0	1.25892	0.892616	0	0	0	0.0665105	0	0	0	0.0361957	0.0944215	0.146425	0	2.28436	0.559644	0.348331	0	0	0	0.32181	0	0	0.184368	0	0	0	0
BnaA03g27190D	BnabHLH065	S24	0.149338	4.37999	3.35738	0.142191	1.03691	0.542798	0.915417	0.945172	35.7459	6.24909	5.55629	18.5299	17.4472	5.3813	39.2786	63.8503	82.6673	40.6685	0.795225	2.42449	41.5955	39.1317	13.9418	9.27372	33.7067	31.9074	9.39853	6.74428	2.73123	0.950557	2.08893	6.46863	1.46029	28.9705	79.705	59.003	0.442098	0	0	0	0.329953	0.156826	0.046301	0.0589714	0	0.20355	0.198149
BnaA03g40080D	BnabHLH072	S24	0.0315375	0.0569086	1.70728	0.078847	0	0.0555076	0.0866338	0.788403	0.855156	0.962243	0.148203	0.0317433	0.0124318	0	2.00595	10.1943	13.8072	11.6979	0	0	0.210926	0.160521	0.0873962	0.103413	1.45361	0.339022	0.11502	0.0233877	0.210626	0.0811619	0.113958	0.169994	0.04076	0.616202	0.76935	0	0.2338	0	0.206754	0	0.122933	0	0.038462	0.0652327	0.743673	0.0393047	0.069029
BnaA04g24760D	BnabHLH104	S24	0	0	3.24767	0.0907525	0	0	0	0.946515	0.221524	4.26619	0	0.165295	0.219376	0.0564453	1.57038	2.42002	5.78854	4.14714	0	0.174265	0.257642	0.0513975	0	0.271971	0.062808	0	0.270198	0.067944	0.147948	0.117483	0	0	0.267052	1.35674	1.30906	0.422539	0.0239474	0	0.0540745	0	0.165623	0	0	0.0173679	0	0.101188	0.061912
BnaA06g37850D	BnabHLH160	S24	16.2234	4.21283	10.3089	4.45007	11.0651	6.57903	7.52393	31.4775	15.1115	36.7073	13.4277	13.2908	12.8875	26.4047	1.13417	0.883929	1.35617	2.30528	0	1.41686	0	0.0766945	1.39653	3.6399	1.23267	0.960555	1.74792	2.19243	1.36462	2.18724	2.35958	4.76021	4.27121	5.27912	2.02083	0	0.8903	0.0546315	0.551697	0.934705	5.1266	0.0725125	0.133529	0.510891	2.43797	1.00593	8.66247
BnaA07g00060D	BnabHLH164	S24	5.55457	3.07537	4.94203	0.198921	0.712072	0.34643	0.291986	10.6211	6.7912	7.62123	3.45607	2.22672	1.74616	1.73396	2.79369	3.73877	4.41556	4.83939	0.675041	1.14932	0.625256	0.747559	0.214028	0.571605	0.124836	0.135894	0.49004	0.652548	1.04138	1.31283	1.21559	0.90367	0.827723	0.974479	1.72691	0.167768	0.541998	0.268412	1.3123	1.33208	3.30616	2.15068	2.4484	0.33349	1.34044	9.79602	6.49195
BnaA07g12110D	BnabHLH176	S24	0	0	0.192301	0.697617	0.274987	1.36258	0.70581	0.19354	0.191056	0.581209	0.508542	0.428399	0.348075	0.380819	0.216146	0.132289	0.29044	0.0791285	0	0.198169	0	0	0	0.10433	0	0	0	0.310605	5.09042	3.12372	1.36053	0.157923	1.67569	0.280304	0	0	0.65326	0.081085	0.124181	0	0.298346	0.339832	0.334489	0.132878	0	0	0.296886
BnaA08g15580D	BnabHLH207	S24	1.07545	0.271172	0.528208	0.055697	0	0	0.0349483	3.24761	0.518764	0.890901	0.115298	0	0	0	0.147104	0	0.0562995	0.157137	0.257718	0.118854	0.077621	0	0	0	0	0.0692645	0.26552	0.0918025	0.188678	0.391402	0.517021	0.390338	0.0394743	0.061062	0.293295	0.284268	0.323648	0.705738	0	0	0.734214	0.482519	0.985368	0.411651	0	0	2.63199
BnaA09g37540D	BnabHLH244	S24	0.182562	0.154248	25.5045	0.115109	0.259413	0.293547	0.699738	6.28298	9.64665	22.3245	19.5285	27.4671	27.1694	8.03822	24.2814	119.13	119.715	144.808	0.348081	1.28385	19.7332	19.0783	0.597464	1.76715	9.00718	9.62191	0.617268	1.12034	8.83611	11.241	9.52166	22.5992	19.6075	27.64	54.6006	40.8811	0.624718	0	3.52646	0	2.92166	0.109263	0.0911805	4.08667	2.8945	0.588013	1.01226
BnaA09g48450D	BnabHLH252	S24	3.11545	2.24078	16.7385	5.97774	16.9434	12.5224	13.248	14.4735	8.33211	19.3396	13.2667	8.06899	9.62032	9.92969	1.50607	4.12533	4.01936	3.04652	0.325234	0.293983	0.936663	1.94871	0.71099	1.37294	2.34441	3.14387	1.30032	1.25239	1.91636	2.01295	2.37247	5.74997	2.43159	6.33074	6.43554	1.47381	4.07869	0.690796	2.12553	7.44829	3.23091	1.21535	1.47721	3.35386	5.18621	13.3985	3.42649
BnaAnng20430D	BnabHLH286	S24	0.308413	0.478949	0.384808	0.721496	7.596	3.9101	3.34466	0.768272	0.672979	1.15517	7.86037	20.6309	18.585	11.2163	1.24561	0.941782	0.590812	1.26484	0	0	0.104928	0.115374	0.2325	0.0890705	0.725239	0.828898	0	0.416616	2.83049	1.10931	0.223218	1.01994	1.61621	0.416117	2.26491	2.83029	1.68816	0	0	0	0.201203	0.9862	0.529397	0	0.194805	1.73834	0.387058
BnaC01g01720D	BnabHLH296	S24	10.7325	5.233	16.1757	0.462925	0.442122	0.209209	0.352668	21.0856	6.77228	8.78613	0	0	0.0690725	0.0744155	0.373186	0	0.111509	0.146212	0.247519	1.49569	0.221473	0.070156	0.055139	0	0	0	0.0951075	0.158338	1.7958	2.452	4.86313	2.52958	1.40039	0.749988	1.00746	0.787273	3.13308	0.280896	14.7045	0.982785	11.2292	13.2746	7.2272	17.99	16.0299	0.053644	18.5808
BnaC01g09640D	BnabHLH302	S24	0	0.321369	0.316472	0	0	0	0.0336164	0.844335	0.172453	0.095167	0	0	0	0	0.101286	0	0.0539685	0	0	0	0	0	0	0	0	0.0559165	0	0.128356	0	0.15129	0	0	0.109061	0	0	0	0.032548	0	0	4.14078	0.12021	0.0579195	0.0931917	0.14925	0.207313	7.03042	0.889666
BnaC01g09660D	BnabHLH303	S24	1.58431	0.25942	0.300671	0	0	0.056758	0.0228096	4.10188	0.0753178	0.132178	0.0622602	0	0	0.0492063	0.0444622	0	0.0374683	0	0	0	0	0	0	0	0	0	0	0	0	0	0	0	0	0	0	0	0	0.061438	1.58482	4.84861	0.138375	0.403008	0	0.316875	5.00476	25.3727	3.09399
BnaC01g09690D	BnabHLH304	S24	0.787276	0.185558	0.467835	0.433032	0.593764	0.272494	0.0965301	3.22837	0.339932	0.481576	0.536617	0.259281	0.485187	0.152878	0.0396394	0.220247	0.393425	0.391931	0	0.08056	0.0442333	0	0.326403	0.28201	0	0	0.0502365	0.175036	0.282286	0.444299	0.483455	0.386438	0.109071	0.0430051	0.240603	0.167683	0.835543	0.362286	9.08906	10.7058	0.736542	1.48681	0.385706	2.63449	7.01104	17.2939	2.75576
BnaC03g23970D	BnabHLH357	S24	2.56636	1.17131	15.9641	5.96554	2.84099	1.02948	0.992346	17.4997	8.80046	40.3118	15.2157	2.54765	3.80745	2.7793	4.75915	9.37153	16.0178	17.5845	6.95344	2.62893	3.52677	7.38889	0.953604	0.80204	2.28487	1.13077	1.1616	1.30519	4.21582	2.84748	1.561	3.29995	12.6251	8.47516	14.8624	5.54221	1.00161	0.0671165	0.0543155	6.89793	2.85294	1.09747	1.27019	0.528166	0.306258	15.6546	4.7115
BnaC03g26990D	BnabHLH360	S24	1.04669	1.65231	0.983307	0	0.0629135	0	0	0.768661	5.07859	6.99287	3.32239	4.8952	2.39441	0.752593	1.169	5.19398	8.21437	5.22213	0	0.367993	0.108121	0.172202	1.64455	1.25182	1.24094	1.37521	2.32954	0.675597	0.331403	0	0.169318	1.6414	0.0676675	0.184629	0.564067	0	0.0585755	0	0.0623185	0	0	0	0.0466512	0	0	0	0
BnaC03g32190D	BnabHLH364	S24	2.00729	2.34286	0.993465	0.10594	0.267319	0	0.196271	1.29585	25.3642	7.30412	15.3534	34.5174	33.7872	10.3737	10.8837	53.6264	80.5289	42.427	0	0	20.8282	11.952	0.0525515	0.167696	2.15216	1.80819	0.067336	0.167645	2.68407	0.916023	6.4236	11.1554	3.53994	32.1881	66.2622	14.5528	0.122279	0.266944	0.638845	0.716176	1.47185	1.88792	2.09709	0.0228803	0	0.152276	0.920511
BnaC03g61610D	BnabHLH383	S24	2.33937	1.50906	3.33135	0.166482	0.0447388	0.165046	0.272777	4.48427	3.24693	3.92046	0	0	0	0.145465	0.365006	0	0.110196	0	0.250823	1.4781	0.061187	0.131424	0.123948	0.052965	0	0	0.0699895	0.245024	2.3514	2.23259	1.12752	1.5474	1.04719	1.03283	1.86915	9.33749	2.23107	1.16578	0.810301	1.11563	3.0407	1.6006	4.46115	4.05417	1.0191	0.111974	2.19444
BnaC04g48630D	BnabHLH428	S24	0.0675273	0	3.59021	0	0	0	0	1.40871	0.33682	5.20325	0.168172	0.29787	0.361039	0	1.47287	1.76999	2.60915	2.65924	0	0.175615	0.397282	0.344223	0.197191	0.620332	0.107564	0.283587	0.486151	0.217079	1.05767	1.16224	0.161259	0.0356296	5.06421	5.8704	0.939585	1.15729	0.391893	0	0.278645	0.159205	0.684943	0.061386	0.144606	0.167713	0.233576	0.567367	0.0308944
BnaC05g07080D	BnabHLH444	S24	7.47776	7.07522	14.0908	2.76213	7.71479	3.69864	3.9072	24.2125	10.8051	34.3792	6.17199	8.67721	6.96778	13.0243	1.06723	0.800782	1.1802	1.24829	3.80889	1.36311	0.084788	0.204707	1.62572	3.42563	3.88682	3.16689	2.45749	1.68608	1.02781	0.75411	0.734028	0.658835	0.839574	0.986999	0.402121	0	0.356568	0	1.3099	0.261958	3.30575	0.0451175	0.0285521	1.37355	0.814359	0.544068	1.78359
BnaC07g00780D	BnabHLH482	S24	6.34544	3.49594	8.3168	0.149083	0.0742545	0.0529855	0.0893197	10.9753	7.23908	8.90018	3.38214	0.555292	0.420588	0.377161	4.11112	1.44345	2.2193	4.2341	0.155318	1.03113	3.3333	5.73709	0.544957	1.60098	0.321097	0.609689	0.243543	1.0545	0.653883	1.38783	0.736742	0.520122	0.423782	0.494553	0.263932	0.445993	0.884783	0.215282	1.2694	2.89793	3.995	1.06361	1.29623	0.405141	1.82406	23.2565	7.24796
BnaC07g16290D	BnabHLH493	S24	0.614294	5.87642	7.94049	24.6921	14.9994	36.5439	26.9312	2.45031	5.23227	5.85208	7.53733	8.24416	7.67849	7.45082	2.18189	4.59196	4.53014	3.13471	0.419161	0.401332	0.370131	0	0.283905	1.00102	0.351349	0.478627	0.123924	0.500848	9.10496	8.1575	17.0925	5.54989	6.99364	7.08845	1.61327	0.630769	8.48264	2.42599	3.84187	0.601447	3.34291	4.59314	13.4062	1.77005	2.72915	0.472107	1.35269
BnaC07g31140D	BnabHLH502	S24	0.16957	0.111442	1.52578	0.180019	0.0779191	0.0224965	0.0923216	0.760377	1.03288	1.22176	0.0390219	0.133828	0.0332597	0	2.88898	8.63575	10.9176	8.3943	0	0	0.233934	0.150291	0.0667445	0.0195305	3.43328	0.509578	0.0281716	0.0358926	0.123322	0.177755	0.166598	0.222598	0.103299	0.868518	1.42447	0.0488689	0.154836	0	0.0562828	0	0.139218	0.0263717	0	0.0975843	0.744158	0	0.139266
BnaC08g29580D	BnabHLH523	S24	1.39473	0.284401	40.3876	0.240857	0.696157	0.428349	0.882984	14.3511	20.6679	31.1595	27.1377	34.1041	35.4232	16.182	37.066	133.284	144.319	167.472	0.69411	0.647899	16.9758	13.2364	0.309009	0.720211	1.7087	2.493	0.324585	0.67751	9.99589	10.5382	7.96335	17.8339	22.1938	52.0528	88.6396	46.93	1.22927	0.155284	3.78818	0.0905715	5.12412	0.421747	0.162076	4.64504	3.21395	0.597662	3.31256
BnaC08g42700D	BnabHLH531	S24	3.91206	3.2474	8.1583	4.66895	10.692	7.87876	10.039	16.7461	8.17396	23.4618	9.79414	8.85287	7.55265	7.24215	4.45888	5.42233	5.11586	5.29641	0.311576	2.19502	6.17616	7.63964	5.36116	7.71818	17.1941	20.0375	5.83957	5.03285	2.14209	2.22783	3.44335	5.56048	3.47837	6.58587	10.7268	1.81487	3.74735	0.51254	1.38102	2.92479	2.65734	1.1199	1.35813	2.07157	3.45693	5.07049	3.61477
BnaA01g02620D	BnabHLH003	S25	11.778	6.51307	13.086	12.6491	2.47961	0.701852	1.86029	13.1551	4.72338	16.3055	17.4209	0.39689	0.450649	1.86016	8.58512	0.945677	0.701511	1.14409	0	0	0.0633445	0.0565215	0.174541	0.0903865	0	0	0	0.227178	0.112218	0.0344918	5.19111	0.127236	0.0680347	1.05559	4.90396	2.44541	0.0914215	0.207485	2.29374	1.73173	5.77867	4.12418	2.59915	1.44081	0	6.48915	8.98475
BnaA01g23600D	BnabHLH019	S25	12.1361	9.75225	9.25101	11.7621	9.64298	15.4179	13.2214	6.63034	12.1847	15.3562	11.1071	9.85227	7.91655	3.74922	9.61256	6.67846	8.66668	7.41104	1.17165	3.72019	3.77025	4.9116	9.06939	12.5975	9.46037	7.0154	5.3059	10.7278	12.3657	15.5016	4.76075	6.79352	13.8173	16.9872	8.38589	3.89538	15.7675	4.6898	2.40898	0.791486	4.53719	2.73258	3.48043	1.84238	1.77059	0.334163	3.58475
BnaA01g36300D	BnabHLH026	S25	13.011	11.5101	9.39382	14.6916	14.1781	15.0797	14.5946	8.48953	11.6063	15.7767	14.0351	11.5207	10.8443	8.06067	7.36532	8.61788	7.77057	6.72969	0	3.10426	7.02719	5.391	11.8954	15.0783	17.4397	10.9034	5.81996	13.1557	19.4096	19.7632	9.55123	8.95274	14.9608	19.0757	19.3693	2.41928	17.0603	7.34567	2.99996	0.44946	4.23951	3.25231	4.12533	2.23023	2.31273	0.194674	3.12186
BnaA02g14180D	BnabHLH035	S25	11.3581	10.6817	3.87626	4.42739	4.13457	3.79054	2.83378	6.55617	3.28955	2.61348	3.47536	2.055	1.58943	2.27991	1.85753	1.3435	1.60215	1.237	1.34924	0.640019	1.25128	1.4884	1.18009	1.24561	0.50439	0.425391	0.734425	0.949233	4.45944	3.8711	2.90525	2.47072	1.54253	2.21694	1.4647	2.02638	5.53787	3.04976	3.3028	5.76377	2.92629	3.30898	2.25604	3.20492	3.87723	10.9998	6.10645
BnaA02g16580D	BnabHLH039	S25	0.843348	0.583495	1.0746	0.855012	0	0	0	3.74485	2.14678	3.85661	0.290283	0	0.0475966	0	0.0840665	0.103042	0	0	0	0	0	0	0.489237	0.425081	0	0	0	0	1.17814	1.54103	0	0	0.105612	0.0710785	0	0	0.0884096	0	0	0	0.485447	0	0	0.0329346	0	0	0.054987
BnaA02g30270D	BnabHLH043	S25	1.91904	1.49358	0.845826	4.4748	9.34248	7.09127	8.63997	3.13948	1.73034	0.166965	0.292521	10.3401	10.0477	12.0157	0.0955768	0	0	0.058722	0	0	0	0	0	0	0	0	0	0	0.030935	0.142856	0.1605	0	0.112814	1.07304	3.34793	0.453365	0.0252276	0	0.109753	0.0539235	0.41908	0.0305424	0	0.149152	0.0740455	0.247445	2.54825
BnaA03g13450D	BnabHLH053	S25	0.59157	1.37797	1.34117	0.123825	0	0	0.0385794	1.42854	1.52807	1.64463	0.492488	0.34255	0.650327	0.0828768	1.22786	0.510179	0.189143	0.787339	0	0.12558	4.41756	4.10868	0.487262	0.439318	0.375475	0.212883	1.05102	0.241881	1.27149	0.419187	0.587036	1.60319	0.462084	2.66789	4.19687	8.7398	0	4.54529	0.635999	0	3.51486	0.296899	0	0.0601669	0	0	1.06451
BnaA03g53460D	BnabHLH079	S25	1.61133	3.59982	5.91505	0.114427	0.651062	0.293482	0.272602	5.80199	6.41122	14.9714	1.82956	7.85982	3.64633	6.35851	2.4869	9.08613	9.70036	19.4144	91.2195	47.6512	49.177	55.849	58.4795	65.1639	118.124	118.527	71.0324	57.818	3.24955	3.2584	1.90221	2.37322	0.807231	1.26604	4.11562	0.288853	0.0668043	0	0.076782	1.01114	1.05131	0	0.0486384	0.0322923	0.098196	3.21973	0.261905
BnaA04g02200D	BnabHLH082	S25	0.79389	2.09116	3.18743	3.31609	3.68428	4.55498	3.68716	3.04364	11.5394	12.0414	14.4767	15.4242	14.2542	8.09789	3.05905	8.42074	13.1045	9.50543	20.2059	14.6651	6.6661	7.33307	32.3704	39.5719	42.9338	37.4511	32.3946	29.5875	21.4564	25.5581	10.5905	6.54263	24.9805	21.598	5.73555	1.37583	4.33211	1.13696	2.55754	1.82798	2.44974	0.942086	0.576318	1.36127	4.5661	2.5095	1.00056
BnaA05g02730D	BnabHLH119	S25	0	0.533821	6.98015	0.652682	1.81404	1.39698	1.9304	3.04948	8.70669	25.0793	4.96201	13.9016	7.67253	6.93791	14.1159	13.1759	18.6357	16.238	0.817895	4.80765	54.1922	37.0416	23.2937	24.2324	70.43	60.0078	15.8468	13.4904	15.0568	13.8154	7.64086	6.34601	6.09459	2.1862	7.37094	0	1.02902	0.502022	0.503294	0.310449	1.7294	0.916222	0	0.0889018	0.243879	0.893094	0.616494
BnaA05g13110D	BnabHLH124	S25	5.14879	5.45437	4.33798	3.9234	3.06181	4.99543	5.3013	3.77055	3.37587	5.29925	5.12019	2.44265	2.90746	0.992072	3.85429	2.44832	1.45667	1.9656	0.553585	0.502985	2.49445	2.11569	0.749149	0.953724	3.41779	2.84767	0.803848	0.792932	2.81353	3.08665	2.4623	2.6266	2.84271	3.15571	0.362271	0.264366	2.99528	1.63687	1.74858	0.365692	1.86349	0.716235	0.440218	2.0348	1.81998	0.272441	1.28887
BnaA05g30270D	BnabHLH131	S25	1.16852	3.38009	4.13508	6.28463	5.21706	11.5947	10.4649	1.41795	6.51372	1.17836	2.82299	18.2869	17.339	9.13633	2.91202	1.70305	1.20651	1.92295	0.54572	1.34276	5.39147	5.06191	1.94332	3.24962	7.1941	10.9798	1.27083	3.4653	1.12451	1.48655	0.347318	0.515899	2.06875	7.11693	25.0614	2.19333	1.90349	1.04383	1.04142	0.301269	1.90463	0.8788	0.229186	0.410969	0.458085	0	1.40356
BnaA06g06210D	BnabHLH144	S25	2.63131	1.99835	1.71887	1.8932	1.55927	1.56322	2.00882	4.73095	2.49066	3.01877	1.93895	0.928483	1.57213	0.895406	1.91123	0.743519	0.942086	2.93125	22.4446	23.8712	16.4341	19.8032	25.9876	25.8883	18.1114	20.8225	25.0168	22.5275	4.63885	3.721	2.3326	5.82941	2.05976	1.23583	1.8536	0.394423	2.94437	3.5352	1.99262	5.54671	2.60184	3.68003	8.85784	2.47775	3.39082	8.3113	3.07606
BnaA06g12520D	BnabHLH149	S25	0.693082	13.921	3.10302	0	0.0943239	0	0	5.87519	2.63758	12.28	1.86598	2.54408	2.7305	3.31636	0.26785	1.15768	5.62398	2.76619	0.300579	7.30157	1.73644	0.166401	54.6822	25.2199	8.61764	2.45965	49.3955	15.9809	5.98142	7.13276	0.164347	0.119353	0.435912	0.668477	3.4377	1.76992	1.27812	0	0	0.087472	0.212777	0.349547	0.636296	0	0	0	0.239874
BnaA06g25320D	BnabHLH153	S25	0	0.377105	5.18965	0.617629	2.22142	1.99557	1.42552	0.500577	1.9666	2.35643	9.48527	21.4139	22.9128	28.4566	14.2292	5.37424	11.8488	7.80377	0	0	0.332069	0.202247	0	0	0	0	0	0	0.613364	0.784293	0.530378	0.502258	1.07772	3.37686	5.93757	0.229495	0.184033	0	0	0	0.374077	0	0	0.04011	0	0.048742	0.163812
BnaA06g30130D	BnabHLH154	S25	4.64374	7.55446	2.26167	9.18744	22.0314	23.9299	28.1761	1.37835	7.82666	1.37974	0.399677	19.3079	22.1639	20.1357	1.96315	0.97334	2.23446	3.91857	0	2.65893	26.0114	25.4391	17.5893	14.6473	21.4845	29.5486	13.3367	9.25169	4.13814	4.46189	0.131237	1.38935	1.08334	10.8802	20.945	1.66804	0.53724	0.796822	0.258012	1.39004	0.429061	0.604718	0.982595	0.0843273	0	0.642642	0.485612
BnaA06g30140D	BnabHLH155	S25	11.8773	16.5701	7.43661	23.9008	33.5322	47.3802	48.142	2.62066	20.418	2.96119	1.38067	40.3787	34.6052	37.5811	4.26394	2.40765	6.30414	4.38263	0.166407	5.20545	39.6549	34.3788	28.304	23.9513	31.2129	43.7571	30.6359	15.4907	5.19966	7.09779	0.402108	1.70681	1.89518	20.5492	23.4839	4.31158	1.75273	2.24286	0.714306	3.97734	0.70757	1.24564	0.784443	0.127779	0.0703915	1.86294	1.84941
BnaA06g37950D	BnabHLH161	S25	1.87421	2.11383	1.42823	1.45005	0.60824	1.46333	1.21999	1.39244	1.8272	2.26644	1.48336	3.5994	3.41016	3.07053	1.44404	1.07382	1.29614	0.843487	0	0.35581	0.745202	1.30724	0.942999	1.40943	1.35695	2.19041	1.1524	1.47072	0.890676	0.942927	0.969323	1.42002	0.686443	1.33893	1.14267	0.416257	0.866816	0.469686	0.729809	0.209031	0.558901	0.691247	0.284128	0.633158	1.24849	0.382201	0.835841
BnaA07g06260D	BnabHLH168	S25	12.6425	11.8626	9.5128	15.9225	18.5686	22.0948	22.6473	7.43307	10.1789	18.7268	18.4768	11.6296	9.92173	4.83053	6.32659	4.2807	5.17912	3.96505	0	5.8607	8.82182	6.70965	21.0497	22.0725	36.1456	33.6276	18.7569	15.2712	10.5717	11.0825	6.1901	5.32986	7.07695	8.94775	4.78627	1.99597	11.874	5.69617	2.57909	2.28988	4.33416	4.51704	3.38841	3.22443	3.99621	1.92307	4.5706
BnaA07g17500D	BnabHLH183	S25	2.77585	3.07207	2.35397	1.74456	1.2201	2.31278	2.06124	5.14579	6.26587	11.9511	1.56836	2.61688	1.62203	0.724626	1.18538	0.418949	0.549979	1.8598	3.88152	5.33941	16.554	16.8931	16.3678	22.5175	23.123	27.5353	13.2497	19.5467	7.13099	10.0612	2.18354	3.38177	2.18938	7.27677	1.46688	1.25511	2.68713	3.53334	0.961928	2.57979	1.9439	1.34232	1.07115	2.13238	1.13344	3.13232	2.32763
BnaA07g27570D	BnabHLH192	S25	27.1541	14.2757	13.2865	12.3741	12.6182	13.0854	10.6169	16.3652	10.8583	13.1292	14.9898	10.0429	10.9468	10.4379	10.5712	6.3457	8.45153	6.34539	2.33237	2.85068	6.05454	6.46844	6.52236	6.45426	6.17312	5.17342	4.32454	6.38133	12.7602	12.6382	11.5293	9.61449	12.0681	9.21347	7.78895	4.95516	13.2049	4.12838	9.8074	8.35074	8.84257	5.9645	7.48479	15.4931	11.6623	17.0672	16.3041
BnaA07g38970D	BnabHLH197	S25	0	1.5491	2.04736	0.86827	2.20836	0.0552625	0.642226	0.9219	0.757036	12.2127	0	0.341716	0.143115	2.75765	0.20171	0	0	0.290552	0	0	0.098604	0.350685	0.16376	0.0825675	0	0	0.194042	0.210194	1.17876	1.73806	0.0443626	0.130786	0.105658	0.538146	4.82099	0.905151	0.397429	0	0	0	0.034962	0.110475	0.084499	0	0	0	0.0428244
BnaA08g15250D	BnabHLH206	S25	2.97132	4.54406	7.00704	5.31738	4.44902	3.79849	7.05799	7.04748	20.9153	27.1704	9.79936	15.5573	13.7472	14.459	35.714	42.0051	53.1358	46.4512	10.3766	14.2271	15.7035	18.9102	17.6702	24.0012	40.2302	45.9174	20.9378	20.4227	4.29186	3.03604	6.69517	7.35285	8.46683	25.751	35.7797	3.82609	2.54987	0.512504	1.30204	0.130352	1.51554	0.624194	0.151038	0.524254	0.570041	0.344237	0.936657
BnaA08g19410D	BnabHLH212	S25	0	0	0	0	0	0	0	0	0	0	0	0	0	0	0	0	0	0	0	0.542705	0.092468	0	7.86074	3.34468	0.0888955	0	9.97079	2.60068	24.5138	35.0356	0.117738	0.073644	0.453066	0	0	0	4.43527	0	0	0	0	0	0	0	0	0	0
BnaA08g25980D	BnabHLH216	S25	1.04481	0.855069	0.68669	0.313023	0.078643	0.296202	0.653871	0.943761	0.720316	1.27979	0.38613	0.374686	0.378776	0.203507	0.114172	0.852312	3.04048	0.447404	0	0.340218	0.127654	0.057734	0.72185	1.0053	0.111436	0.363391	0.426147	0.263734	0.912759	0.695635	0.482208	0.78357	0.82934	0.531526	0.0829263	0.121	0.452885	0	0.420825	0	0.169111	0	0	0.239164	0.368381	0	0.147128
BnaA09g06160D	BnabHLH222	S25	11.6014	13.7622	9.21082	12.6113	12.566	14.3421	17.8459	7.51844	9.74484	9.86775	11.1333	8.21102	8.42765	7.93787	9.76175	8.88542	5.7939	6.95814	0	0.544875	3.92313	2.15393	3.77081	2.71899	1.86106	1.63342	2.67827	2.56771	8.88322	9.78234	10.6293	9.02139	8.50129	8.31883	8.43192	9.49301	11.5118	10.5898	3.37271	3.73423	7.98052	4.6031	6.14933	3.86122	2.87024	4.22684	6.20021
BnaA09g09600D	BnabHLH225	S25	0.150084	0	1.84847	0.0975355	0.302308	0.175164	0.119225	0.14032	0.283863	0.618885	0.383011	3.72153	3.71723	2.46046	1.93912	17.5967	19.4095	13.5051	0	0	0	0	0.190357	0.104678	0	0.160496	0.229393	0.054087	0.0698675	0.0647495	0.0378289	0.0413321	0.15599	1.36262	2.09968	0	0	0	0	0.121122	0.107622	0	0.176113	0	0	0.04894	0.0545385
BnaA09g37060D	BnabHLH243	S25	7.59018	11.4362	12.456	6.98457	9.13584	12.1755	12.1502	11.1562	20.2473	27.2585	33.4039	11.2166	10.5587	7.56036	8.27352	6.82703	6.1646	6.08207	50.6437	38.0236	15.9551	15.513	39.8724	47.3994	56.5941	78.6801	40.2366	42.8693	30.4462	31.6424	16.095	21.9446	19.913	19.0628	13.4055	3.61851	18.4642	8.7203	4.23559	6.55966	6.40888	6.99472	8.47567	4.10405	6.0934	5.01896	6.97762
BnaA09g57260D	BnabHLH260	S25	5.47774	2.93877	3.07436	2.81451	4.68623	4.16024	2.8542	4.64145	3.79772	5.88902	7.35418	8.2245	7.8992	2.54216	0.440829	3.05527	4.87821	4.66854	0.798647	4.14226	2.68592	4.46432	10.346	14.1032	6.88302	9.46259	12.4208	9.3991	2.78169	3.11478	3.08857	4.84157	3.4868	2.24163	1.64249	0.653795	2.51806	0.673518	1.51147	0.118147	1.32642	0.133877	0.231511	1.05342	2.53799	0.0522527	2.15571
BnaC01g03860D	BnabHLH297	S25	7.80467	6.67309	15.4477	11.7315	1.26367	0.566045	2.11605	8.86549	6.11443	20.5369	10.3058	0.848739	0.866152	1.55023	4.88121	1.58699	1.07376	1.53548	0.235918	0	0.108819	0.342205	0.840878	0.153054	0.205651	0.0480785	0.595969	0.114614	0.0364194	0.132096	4.79847	0.0841362	0.164932	0.816984	6.13254	0.109912	0.116908	0.810261	3.30868	0.239787	9.11929	11.2583	3.9461	0.83237	0.093817	0.318756	7.13333
BnaC02g18790D	BnabHLH328	S25	10.9032	8.63088	4.75913	7.26903	8.86993	8.1316	7.56644	9.52955	4.45438	4.20311	4.29171	4.42305	4.9564	5.38966	4.89179	3.55804	3.24489	3.5753	2.38748	1.48025	3.20461	3.3459	2.76208	3.32609	3.00592	2.63178	2.67729	3.01801	6.97786	7.20812	4.6051	3.95003	4.54557	3.57083	4.59095	3.38843	7.53511	4.13524	6.5343	10.8448	7.14399	6.68131	5.96398	5.39327	6.46252	18.2131	8.65864
BnaC02g22470D	BnabHLH333	S25	0.326821	0	0.138153	0	0	0	0	0.827245	0.512705	0.547216	0	0	0	0	0	0	0	0	0	0	0	0	0	0	0	0	0	0	0	0.137167	0	0	0	0	0	0	0	0	0	0	0.0940873	0	0	0	0	0	0.074542
BnaC02g38670D	BnabHLH339	S25	2.21707	1.0896	0.322373	4.65709	3.08609	3.18584	2.14369	0.768863	0.479963	0.233088	0.707083	2.23027	1.69307	1.1969	0.082909	0.0939735	0.139138	0	0	0	0	0	0.163457	0.062656	0	0	0	0.112644	0.3417	0.0463137	0.0400022	0	0.138081	1.15046	0.959351	0.698204	0.0789399	0.111747	0	0	0.037945	0	0.164212	0	0	0	0.54298
BnaC03g16290D	BnabHLH351	S25	0.401883	1.78158	2.141	0.63051	0.295397	0.938576	0.784235	1.081	4.33386	1.13641	3.0802	2.29858	2.53104	1.01717	7.8856	2.97207	0.95524	4.76987	0	1.14865	12.1196	11.6334	1.05475	3.65711	1.41839	1.01053	1.42245	1.52212	1.27863	1.36551	1.93289	8.59229	1.42271	4.20225	37.5283	39.8229	0.402334	25.2722	8.15334	0	6.59172	6.57318	0	0.0767167	0	0.0608543	3.80952
BnaC03g65970D	BnabHLH385	S25	0	0.129866	0.763456	0.0667175	1.08493	0.781133	0.618411	0.623167	0.966356	2.03066	0.492114	5.5068	5.03229	0.846302	0.16591	0.0867175	0.188315	0.190171	0	0	0.313797	0.0738975	0.063374	0	0.0896165	0.139848	0	0	0.30752	0.0861611	0.619282	0.327317	0.130098	1.6241	3.6559	0	0.112577	0	0.0865175	0.161944	0.26531	0	0	1.05854	0	0.738217	0.0817603
BnaC03g76640D	BnabHLH390	S25	1.25845	4.50961	7.46909	3.08261	3.44776	3.06698	4.1632	6.40395	20.5391	23.9618	5.94571	18.7901	16.7252	18.4367	16.1816	36.2921	47.202	45.5326	9.7713	9.40974	14.0554	17.3801	21.2008	26.4033	51.9463	59.4755	22.7186	19.1242	4.52081	4.97914	7.92492	6.69726	10.7199	26.9126	36.5038	4.67389	2.39772	0.423621	1.79662	0.244794	2.20737	2.0138	0.243607	0.417526	0.161636	0.0981413	0.562524
BnaC04g02590D	BnabHLH396	S25	0.288067	1.57464	6.12565	0.440982	0.507004	0.824262	0.531905	1.77779	5.95748	16.0648	5.65979	10.4637	6.63399	1.12983	12.6002	2.40342	5.59698	7.27904	1.02772	12.732	64.131	56.1868	43.151	46.3518	84.0593	71.382	24.0984	31.9458	14.0549	14.2349	4.40121	5.53879	4.9879	6.01443	5.79304	0.530881	2.4173	0.525216	0.401562	1.44649	0.612776	0.526833	0.92754	0.0758929	0.469691	1.40034	0.819099
BnaC04g24020D	BnabHLH407	S25	1.66863	3.71766	6.12608	1.67636	4.17602	8.6136	6.9928	6.68068	16.0107	19.1388	8.21086	12.4614	10.1716	4.3403	1.65799	3.43354	2.40301	3.22005	12.7088	8.83675	2.50886	1.90834	10.1543	14.0925	20.4693	19.1036	14.0661	12.3653	12.0833	12.1166	8.66615	3.46088	23.2521	21.1767	8.23941	0	2.10715	0.207771	0.988192	1.03253	1.78526	0.417357	1.10749	0.758046	1.60994	1.90475	1.25329
BnaC05g07820D	BnabHLH445	S25	8.09155	6.47911	6.24575	5.03611	3.66736	5.76595	5.5618	5.16104	4.98966	9.70042	7.5383	11.7977	13.1308	10.5973	4.61463	2.54374	3.60407	4.0396	0.23797	1.16952	2.32768	2.90248	2.92861	4.19071	3.83932	5.0773	2.61498	2.8421	3.97172	4.12725	5.64907	8.09511	4.39743	4.25847	3.27623	1.07146	2.24709	0.980811	3.09865	0.562353	1.9461	1.44354	0.442792	2.44212	3.84041	0.727697	2.14609
BnaC05g07950D	BnabHLH446	S25	7.79933	6.87014	6.11633	2.14068	1.8417	1.31944	3.35715	8.75155	6.60879	6.4656	6.6055	2.84854	3.36762	2.49022	6.35114	2.85063	1.99573	4.36918	101.912	65.9365	27.8282	25.6015	71.3012	72.2817	54.0049	49.8426	85.9587	63.4661	9.46401	7.15361	9.6335	11.9447	5.16164	4.45144	2.3587	0.697029	9.85956	6.27541	5.99055	5.32705	6.52388	5.69777	8.7821	3.57346	6.78927	8.97465	7.98495
BnaC05g44630D	BnabHLH458	S25	6.75924	5.83982	6.20021	10.9345	7.77763	14.8724	14.6751	3.16773	8.40022	3.93654	14.061	27.2526	29.4173	16.392	7.61545	2.25405	2.66153	5.58763	1.05682	6.40831	34.4145	41.7275	14.1758	18.605	43.0632	71.9428	7.67532	13.8163	1.25099	1.54906	0.54743	2.02346	2.13685	9.13009	17.88	7.63629	2.17991	1.91406	1.27295	0.142661	3.75765	1.72794	0.312217	0.656159	1.71798	0.116467	2.90605
BnaC05g50040D	BnabHLH462	S25	0.229951	3.23834	1.93497	0.0720775	0.393834	0	0.0868855	3.24851	2.7413	7.64816	6.80581	5.76933	7.176	12.9107	0.461247	0.0983715	1.36667	0.783482	4.62155	18.3208	3.97715	1.47824	77.6906	47.9078	14.182	6.90463	83.2957	38.9611	7.20207	9.27379	0.144517	0.942794	1.4527	1.02207	1.09094	1.92279	1.28146	0	1.17449	1.80521	0.932376	1.95341	4.10574	0	0	0	0.529505
BnaC06g01430D	BnabHLH463	S25	0	0.305023	2.06252	1.43816	1.62232	2.08231	0.644493	0.509545	5.76942	4.2222	9.44707	18.7762	19.8782	23.7696	10.3349	35.1955	51.3424	37.6061	0	0.202225	0	0	0.985245	1.22851	0.449766	0.343614	0.902863	0.534485	1.30734	1.39491	1.24752	1.04643	1.29294	7.11495	15.849	0	0.160193	0	0	0	0.274858	0.0338724	0.054514	0.0390236	0	0.105048	0.0266361
BnaC06g16100D	BnabHLH466	S25	3.45021	2.41227	3.09208	1.08378	3.90017	3.02799	3.27974	4.13246	8.05775	12.1536	3.21946	7.61775	5.56618	4.91736	2.83256	0.31208	0.379272	3.23828	0.314302	6.74935	30.9474	31.857	23.4791	34.641	40.7075	57.7587	19.7673	25.9156	11.9915	17.6018	3.09043	5.50389	5.57029	5.91414	2.01563	1.16849	3.00816	2.5175	3.74041	1.94289	6.59027	7.06772	3.09499	3.22167	1.57722	2.26852	4.22626
BnaC06g29840D	BnabHLH472	S25	15.4358	7.72023	5.27299	5.27474	5.04151	5.02564	5.0958	8.65293	4.69738	5.08171	7.48234	3.47877	3.54932	3.75672	4.42373	3.59601	3.53066	3.09894	0.59234	0.676084	1.98335	1.64392	2.31537	2.42543	1.66373	2.59206	1.42419	1.9341	7.60263	8.30157	6.42449	5.35205	6.7461	4.53926	3.54875	2.52301	8.34776	3.84305	6.03913	4.28015	5.42788	4.72495	4.11454	8.01935	5.3612	13.1684	9.17776
BnaC06g34680D	BnabHLH476	S25	0.606673	1.59967	1.64237	1.72062	1.1037	0.300555	1.3478	3.46292	3.13553	17.1994	0.146219	0.0737555	0.0634905	0	0	0	0	0	0	0	0.182961	0.174387	0.462319	0.069028	0	0	0	0	1.03864	4.40114	0.0444531	0.319307	0.052989	0.070916	0.253967	0.180584	0.526069	0	0	0.28282	0.035033	0.110709	0.635266	0	0	0	0.085757
BnaC06g42050D	BnabHLH478	S25	3.88644	5.9464	4.62867	6.86508	5.15587	7.37022	8.78344	4.64161	5.04659	6.07935	7.67943	3.50569	3.90181	1.60252	7.6655	4.16337	3.82584	4.25387	0.231997	1.78654	4.05174	4.95546	2.83699	3.89122	5.0671	6.1836	0.958896	4.67093	6.06639	5.6217	3.40237	3.84945	5.88305	4.95882	2.99804	2.05755	5.88131	4.31034	1.52538	2.31025	3.05766	1.35346	0.849808	3.05559	2.44353	1.4243	3.10228
BnaC07g07840D	BnabHLH486	S25	10.4607	11.0223	9.90636	19.4408	17.984	20.7666	20.0468	10.8648	10.6976	20.1088	16.8877	13.1864	10.644	6.60392	5.73245	5.70584	5.15616	3.70276	0.224804	2.07434	3.13026	1.93012	4.42216	5.61934	8.31274	7.55547	2.70299	4.77506	8.8415	10.2097	5.83356	5.86136	8.28114	6.0336	2.40408	1.801	9.18681	6.153	4.00275	2.1671	4.56675	4.67328	3.42928	2.77324	4.13887	1.89712	4.41122
BnaC07g26580D	BnabHLH501	S25	15.8223	19.1325	8.38436	15.3019	22.2942	47.5694	48.935	2.99451	19.3916	3.20883	1.44576	40.0653	36.6343	36.3783	3.84649	0.534201	1.63778	8.8184	5.15508	19.4815	64.7691	94.1686	44.9721	61.2878	89.1549	193.839	41.7307	49.0405	6.74085	11.4149	0.171133	2.44475	1.11335	27.3774	34.6828	4.24359	2.93786	7.07841	0.570738	0.757327	0.514786	1.33629	0.0664336	0.142546	0.070631	0.769564	2.43477
BnaC08g13990D	BnabHLH517	S25	4.53215	5.99522	2.90129	1.67287	0.942381	0.841595	1.23115	3.05561	2.53386	4.0385	0.0929047	1.17913	1.41075	0.709845	0.0549095	0.887718	2.44676	1.07542	0	0.212648	0.454076	0.39463	1.31584	2.22689	1.30501	1.77102	1.60292	1.27224	1.19265	0.697207	1.24544	1.97708	1.49793	0.607991	1.28251	0.232661	0.698219	0.0404859	1.60197	0.195754	0.259648	0.063264	0	1.21233	3.20356	0	0.175432
BnaC08g28800D	BnabHLH521	S25	11.4368	12.2474	25.4094	11.7544	20.3505	22.2	19.8923	11.4113	21.9928	27.2415	35.057	15.5068	16.5855	12.7755	16.5382	9.93414	8.7954	11.3941	42.1473	27.4523	21.6101	18.4206	29.4107	32.105	61.1745	70.4501	32.878	30.8509	26.1286	32.146	14.2752	13.6479	18.2366	26.6642	20.1451	4.7979	17.5757	28.8742	5.05058	14.1021	17.7506	10.024	17.8368	4.17848	5.39065	22.894	14.0181
BnaC08g42390D	BnabHLH530	S25	8.88889	4.25285	6.78119	4.00213	7.18765	5.41301	3.45046	4.87828	6.43377	12.3898	9.25559	6.81783	8.00069	3.77061	0.979535	4.1058	3.5788	4.30451	0	2.84843	1.8533	3.25304	7.54986	11.2582	6.71448	8.89037	7.95432	7.43081	3.55027	4.32236	4.21772	5.70532	4.50289	3.00459	3.10951	0.645288	4.51816	2.09872	2.38173	0.114611	2.31808	0.780049	0.267326	2.90447	5.03146	0.135842	2.31285
BnaC09g05700D	BnabHLH538	S25	6.79367	6.94276	6.47134	4.40991	3.06706	4.52388	6.26607	3.80678	6.14301	6.5406	3.34092	3.03609	2.708	3.13139	3.16442	4.1458	5.14705	3.60907	1.08432	0.134151	2.81546	2.54881	2.83932	1.77738	1.6261	1.24451	1.82679	2.53625	6.69017	5.85763	5.64472	6.11743	6.82955	6.31096	6.07182	4.413	6.51613	5.82986	2.52771	1.28724	4.1269	3.48659	2.51042	2.72208	2.29347	2.59526	3.64642
BnaC09g09710D	BnabHLH541	S25	0	0.320159	1.41797	1.44504	0.203284	0.602909	0.345776	1.43595	0.648414	2.97873	1.41207	7.19858	7.54203	3.29752	8.40664	47.7708	99.853	80.3501	0.232491	0.517005	0.052239	0.0523025	1.44655	1.30705	0.25299	0	1.81719	0.957467	0	0	0.14018	0.308557	0.191328	0.412277	0.952079	0	0	0	0	0	0.127893	0.0630005	0	0.0204729	0	0.207887	0.08074
BnaC09g15160D	BnabHLH545	S25	0.355598	0.2563	0.219545	0.226336	0.318178	1.05733	0.339498	0.353645	0.064764	0.376461	0	0.259827	0.17227	0.730796	0	0.286303	0	0.145257	0.50778	1.18626	0.259195	0.359386	0.208865	0.238634	0.453412	0.109057	0.512618	0.491955	0.100283	0.373094	0.0619535	0.290385	0.212699	0.100906	0.407149	0	0	0	0.603887	0.417375	0.355567	0.326926	0.37557	0	0.425405	1.53634	0.207008
BnaCnng04710D	BnabHLH566	S25	0	0	0	0	0	0	0	0	0	0	0	0	0	0	0	0	0	0	0	0	0.297527	0.092219	5.90078	1.3008	0.490732	0.0999045	9.60801	1.72377	43.2314	61.191	0.282988	0	0.498094	0	0	0	8.83222	0	0	0	0	0	0	0	0	0	0
BnaCnng29920D	BnabHLH577	S25	13.279	9.64497	11.3251	6.55287	5.56635	8.05053	9.13461	9.2324	16.1568	16.5919	7.08216	5.56035	4.44267	3.25606	6.37854	3.99249	4.5226	2.35492	0.6896	0.77283	1.89638	1.57517	2.4839	3.29435	3.22722	2.7303	1.77592	2.9294	8.65685	9.92994	4.50938	2.97896	8.84637	18.0778	18.4306	4.05712	12.3023	6.90449	2.8339	0.202742	7.40636	3.78852	2.67625	2.51278	3.10131	0.167787	4.25453
BnaA01g06170D	BnabHLH005	S26	40.7622	27.2224	11.2317	4.99254	6.96705	7.78207	7.28687	10.9203	8.87464	6.97106	2.07103	5.21464	6.64435	9.92261	2.17021	2.00175	1.01191	2.13526	2.39612	2.99221	3.43344	4.06855	1.63288	2.31198	1.09586	1.01431	1.2612	2.39032	2.76015	2.85492	2.65542	1.44774	0.867603	0.0582095	1.10591	0.427078	0.972602	0.055294	3.72151	2.08085	3.95317	3.1542	6.17975	6.5268	6.01576	3.70106	6.52524
BnaA02g07950D	BnabHLH030	S26	3.64379	0.951803	0.462288	0.199205	0	0	0	0.0637845	0	0	0	0	0	0	0	0	0	0	0.264116	0	0	0	0	0.069142	0	0	0.106426	0	0	0	0	0	0	0.0582395	0	0	0	0	0.166235	0.60638	0	0	0	0	1.31732	0	0
BnaA03g09960D	BnabHLH049	S26	3.5163	1.9574	1.94637	0.12849	0	0	0	0.313854	0.051384	0.0481969	0	0	0	0	0	0	0	0	6.42878	7.57565	0	0	0	0.058623	0	0	1.01488	1.79835	0	0	0	0	0	0.0690715	0	0	0	0.0522645	0	0	0	0	0	0	0	0	0
BnaA03g26100D	BnabHLH063	S26	3.06455	3.13841	3.03302	16.3266	16.4337	20.4627	18.3842	2.70155	3.08251	4.31133	10.0849	13.5779	12.2214	18.4856	3.01341	3.40931	3.64763	3.97452	0.543075	1.08774	0.303662	1.16091	1.25909	0.999016	1.03662	1.36616	1.41787	0.985842	4.3311	5.3061	4.1576	2.17616	4.66491	5.80878	2.92948	2.39767	4.07146	1.71016	5.2478	1.83987	3.14597	3.1451	2.54179	4.82102	4.79991	1.88991	3.19861
BnaA04g14210D	BnabHLH095	S26	2.29899	4.0661	1.71788	0.443896	0	0	0	2.13066	1.06123	1.48724	0	0	0	0	0	0	0	0	0	0	0	0	0	0	0	0	0	0	0.103162	0.588318	0.158443	0	0	0	1.33133	0.981181	0.23788	0.347081	0.545956	0	0.882038	0	0.411625	1.99553	0.521532	0.67932	1.15568
BnaA09g00910D	BnabHLH220	S26	4.78852	9.62572	12.5806	49.9618	55.641	50.6104	49.8183	10.1381	13.6855	11.0064	41.6012	37.5048	39.4574	68.9463	11.8709	8.76361	10.3324	10.0718	9.84441	6.37089	3.45947	4.76301	3.01243	4.88742	5.43211	5.64144	4.69323	7.65708	22.1988	25.6628	14.1681	12.8764	18.5708	16.5371	10.2812	5.73479	20.1287	5.2037	6.10917	4.23745	10.9327	6.83501	9.19801	7.74612	3.0071	7.30606	9.83226
BnaA09g41470D	BnabHLH247	S26	8.62943	12.171	6.54633	3.11133	0.448756	0.900343	1.75849	1.33671	2.00968	1.56387	0.111075	0.0468013	0.303398	0.396359	3.87895	1.58786	0.958792	4.39581	0.51482	4.52247	18.8392	31.9896	19.3288	16.9518	1.10629	1.99722	0.581905	17.217	1.42123	1.75985	0.0895094	0.270892	0.49729	1.06093	0.671029	10.5049	1.01666	0.254213	1.44509	4.5701	1.77229	1.5877	2.47064	1.32634	0.794972	2.64519	1.98152
BnaA10g01630D	BnabHLH263	S26	13.3144	19.9374	20.0498	45.6262	88.6522	57.8152	59.3573	14.2238	19.168	15.8049	39.7866	30.1367	34.9343	77.6585	29.9607	26.1287	23.197	27.9017	10.3304	4.24545	15.1483	16.7301	9.67835	7.78899	6.46578	6.11266	3.20741	7.60155	17.4374	20.2581	17.8342	14.2356	14.1786	14.0084	28.1179	29.1264	25.1614	46.0177	20.8858	25.4845	46.0076	36.9451	41.1347	21.6648	13.5391	50.879	29.229
BnaA10g29390D	BnabHLH274	S26	3.80287	1.2346	0.80794	0.0679475	0.050283	0.0470462	0	0.504656	0	0.101514	0	0	0.039267	0	0	0	0	0	0.280427	0	0	0	0	0	0	0	0	0	0.113694	0	0	0	0	0	0	0	0	0	0	0	0.0291692	0	0	0	0	0	0
BnaC01g07430D	BnabHLH299	S26	8.69029	3.66296	2.44655	1.60065	1.14312	2.40039	1.86451	3.54011	1.63336	1.56181	0.942956	1.01945	0.784204	1.16676	0.372327	0.598499	0.19144	0.706473	0	0	0.883169	0.380957	0.436608	0.263282	0.391239	0.064923	0	0.246024	0.653761	0.607698	0.67911	0.566318	0.34838	0.068404	0.10227	0.436977	0.183082	0	0.583829	0.598282	0.738137	0.805428	1.17523	1.83725	1.41483	1.01203	1.16179
BnaC02g11040D	BnabHLH321	S26	6.03753	1.58543	1.46278	0.324782	0	0	0.0375212	0.061747	0	0.0479004	0	0	0	0	0	0	0	0	0.77002	0.907871	0	0	0.12267	0	0	0	0.184067	0.19812	0	0	0	0	0	0	0	0	0	0	0.163552	1.59874	0	0	0.278262	0	4.98799	0.275084	0.175473
BnaC02g27040D	BnabHLH334	S26	4.37991	9.40137	11.516	15.229	14.9508	23.4667	18.9291	7.67965	8.25131	11.0861	21.538	14.8653	17.4434	11.5996	14.9136	10.014	11.1198	9.09869	5.49033	5.72045	8.39396	8.92461	11.4387	9.46542	7.71067	7.30436	7.91937	9.88955	10.0187	10.0506	11.7056	10.7784	8.32085	8.11127	6.51575	10.345	7.54408	5.50629	13.5188	10.9398	13.5305	7.34757	8.71149	11.1867	13.6807	6.40957	7.31087
BnaC03g12620D	BnabHLH347	S26	2.60872	1.46709	1.99463	0.13664	0	0	0	0.404622	0	0.121454	0	0	0	0	0	0	0	0	0.58566	0	0	0	0	0	0	0	0	0.0787695	0	0.0465689	0	0	0.0452804	0.0735425	0	0	0.0412489	0	0	0	0	0	0	0	0	0	0.0360014
BnaC03g30830D	BnabHLH361	S26	3.62349	7.9123	11.7548	31.162	34.1182	44.7219	39.766	7.02333	9.22505	15.6166	32.2291	36.8732	43.4243	65.2051	9.85974	9.4788	7.18163	6.50746	15.3485	11.6163	1.44864	4.72738	6.92202	8.58657	5.74309	8.73659	8.70587	10.1745	8.99015	10.4695	12.89	9.85475	10.8074	11.1447	8.47169	6.14429	6.91361	3.37738	9.13757	3.91776	7.21749	8.92765	7.11599	10.6179	6.20327	3.88712	6.33857
BnaC04g36670D	BnabHLH417	S26	2.69743	7.6638	6.01461	2.33381	0.579079	0.172107	1.20666	1.59746	1.82425	1.83025	0	0.0933325	0	0	0.131517	0	0	0	0	0	0	0.153935	1.42309	1.08886	0.383898	0.423351	0.377858	0.564395	0	0.245592	0	0	0	0	0.38133	0.829253	0.351912	1.8499	11.4388	0.865935	2.63067	6.52774	1.96866	2.82107	0.903015	0.341691	3.09822
BnaC05g01660D	BnabHLH437	S26	9.39582	10.0549	8.61996	23.051	42.021	24.5652	29.9132	8.78276	13.7826	8.44265	22.681	23.5424	21.1155	38.2509	15.6432	13.6985	11.3458	12.3651	7.7147	2.60473	8.34905	10.2424	6.0008	5.87962	3.20758	4.32208	4.03341	6.3899	8.03299	9.86567	8.75256	8.81284	7.44989	8.97193	13.6347	20.1148	9.8731	21.0036	16.5942	15.9294	46.557	35.6848	32.9367	12.8141	7.48502	19.4966	26.2931
BnaC08g34050D	BnabHLH526	S26	20.3985	41.5825	13.6769	4.40465	0.775141	2.02948	5.60515	3.12574	2.73733	2.83683	0.108934	0.0461568	0.0362601	0.156004	3.66437	0.575705	0.892498	6.21904	43.0968	33.9913	37.0616	55.5074	42.3627	40.0847	12.5717	13.3686	18.6917	45.1135	2.84529	3.27994	0.034658	0.759823	0.323094	0.184612	0.942536	7.22952	0.972528	0.0997555	1.12279	5.78012	1.81534	2.24659	3.07254	2.38639	1.48317	3.16441	1.88535
BnaC09g00040D	BnabHLH536	S26	4.39881	7.23964	15.7077	41.8984	49.9122	49.6076	52.6677	13.5725	13.741	12.6031	33.555	34.8648	33.84	65.9017	16.0017	13.2062	13.3977	16.0789	34.715	17.1189	9.78265	10.6619	11.9867	14.1089	10.1772	12.5734	14.7262	16.1719	28.4772	32.1899	15.5043	16.4888	17.0269	14.2138	8.86662	9.2527	27.206	11.279	8.61059	11.2863	13.2369	10.3956	10.9299	8.53612	6.00167	17.7783	10.5261
BnaCnng39760D	BnabHLH584	S26	3.29101	2.08561	0.801105	0.185285	0.061568	0	0.220621	0.241337	0	0.046608	0	0	0.0922635	0.078798	0	0	0	0	0.249812	0	0	0	0	0	0	0.061438	0	0	0.100783	0.0411995	0	0.056832	0	0	0	0	0	0	0	0	0	0	0.173562	0	0.234387	0	0
BnaA03g20070D	BnabHLH059	S27	19.0935	12.0747	10.0992	39.2312	0.24663	4.46267	2.90823	6.47418	0.396238	0.729318	0	0	0.133132	0	0	0.562497	2.04591	0.976381	0	0	0.888302	1.1186	0.490304	0.295648	1.83323	0.50384	0.87274	0.73861	0	0	0.06065	0	0	0	0	0	0	0	0.836885	0.88201	1.08474	0.146214	0.25849	0	2.94716	0.16925	5.67544
BnaA04g24390D	BnabHLH103	S27	8.90019	3.45533	1.03045	1.65755	0.440796	0.265155	0.320878	31.5576	0.78525	1.35428	0.331808	0.188777	0.210594	0.151035	6.83948	4.36856	4.23645	5.55586	0.494851	0.115665	0.906826	1.10276	0.348133	0.297643	0	0.261082	0.144547	0.297048	1.08499	1.32406	0.137167	0.206707	0.118213	0.114302	0.47211	1.49867	1.33249	0.630831	0	0.487416	2.24862	0.148633	0.332445	0.401108	0.328474	5.4535	23.8037
BnaA04g24850D	BnabHLH106	S27	7.68989	3.87136	3.21727	13.3814	0.178047	4.09973	1.99557	20.4372	0.275967	0.549353	0	0.0655385	0.122614	0	0.265625	5.12511	2.25824	2.80006	0	0	0.168585	0.546573	0.128999	0.202173	0.174343	0.396369	0.11103	0	0.617224	0.554242	0.0390227	0.884086	0.139798	0	0.487126	0	0.193845	0	0.275458	0.502447	1.49578	0	0.064605	0	0.13506	0.26153	13.7333
BnaA05g02720D	BnabHLH118	S27	3.49365	1.28946	1.07956	1.43609	1.9834	1.29591	1.49687	4.86175	0.914668	1.08185	0.58522	1.98106	1.48206	1.26241	3.09464	3.38605	1.94169	3.47387	0.51216	0.363106	0.791844	2.24134	0.631837	0.972397	1.19956	1.00083	0.453842	0.810596	0.755292	0.291724	0.28773	0.554767	0.119673	0.406573	1.41429	0.436613	0.662208	0.696271	0.816038	6.57423	1.68886	2.3825	1.07095	0.310997	0.697075	6.28008	4.8677
BnaA05g18250D	BnabHLH127	S27	1.51168	2.97293	5.99473	8.80551	16.2903	9.42827	13.1434	4.48136	12.7579	6.84716	10.5285	9.48072	10.662	10.1267	13.7657	8.56925	10.1503	11.6458	3.16496	1.71272	7.91187	8.23101	4.74661	5.31024	5.16263	4.14824	2.95479	4.52795	8.40446	10.0548	7.85461	8.00802	7.96488	13.8706	14.8478	15.9168	7.39924	6.55052	8.1445	24.8146	16.5181	10.7168	15.9991	5.33332	8.75744	29.6836	5.38082
BnaA06g02490D	BnabHLH141	S27	7.14147	12.8526	11.9093	11.0336	31.3604	18.5368	23.8004	10.5288	13.2777	9.64585	11.6964	15.9998	9.87688	21.2636	10.9411	2.26694	0.897683	2.27079	0.456899	2.25605	4.54235	7.37926	1.34669	3.3585	4.30037	5.47968	1.28633	3.73271	7.35085	5.52233	8.97056	5.85981	10.188	7.08066	6.90264	5.09123	5.20816	1.64626	5.40285	31.8419	12.2952	17.3184	23.9984	2.28069	0.417442	44.647	7.90736
BnaA08g06290D	BnabHLH199	S27	0.13315	0.80725	2.05102	1.43583	2.62068	3.01477	3.09466	1.14513	4.97412	1.74777	2.8623	2.457	3.14696	2.65654	3.3998	7.55054	8.35084	6.21696	0.777415	0.177799	2.42582	1.63863	0.604424	0.795247	0.764074	0.37224	0.782571	0.492936	2.79784	2.46833	1.29838	2.96668	1.86438	4.98316	5.45671	4.90633	3.10255	2.25183	2.27231	2.27334	4.91117	2.80751	3.18819	2.54337	2.66412	7.60787	1.42258
BnaA10g03540D	BnabHLH265	S27	7.36785	8.91945	15.5037	20.1268	27.8034	23.4259	28.8176	6.49194	10.1302	10.2658	14.2271	27.0357	28.6298	32.069	24.2272	26.9066	38.3568	36.8484	88.9522	31.5752	52.1164	37.9447	48.6379	44.7066	111.345	117.333	47.4845	40.0212	10.4268	9.67036	5.64771	6.97694	8.55669	11.3374	16.0268	10.1301	5.37926	2.34116	1.34756	0.356955	5.34178	5.27883	1.29018	0.143037	0	0.107497	4.33844
BnaC03g24060D	BnabHLH358	S27	74.3476	14.987	9.51351	62.8528	0.340678	5.51058	2.12008	71.4378	1.61504	0.74168	0.166652	0.31431	0.382469	0.13248	0.118326	0.563519	0.208639	0.875104	0	0	0	0.123337	0.100658	0	0	0.415467	0	0	0.152947	0.070901	0.272716	0	0	0	0	0	0	0	0.551338	0.389897	3.6415	0.0725805	0	0	2.23326	0.0878103	49.4002
BnaC04g02580D	BnabHLH395	S27	0.782684	1.78435	2.27849	1.2857	1.43446	0.979829	1.20726	2.47952	2.34186	3.85849	2.89811	2.71103	1.72	0.980909	3.23528	2.99775	2.37349	3.05457	0.53965	1.17629	2.32617	2.69737	5.3551	2.84381	3.98342	1.92162	2.13856	3.73638	0.50736	0.395352	0.294308	0.839041	0.0850413	0.651349	1.3665	0.450687	0.294215	1.58892	2.45019	0.753161	1.25698	2.93174	6.09895	0.253455	0.368775	1.03991	1.17227
BnaC04g02750D	BnabHLH397	S27	105.146	20.0404	16.2136	57.2858	1.90187	9.16623	3.03626	140.191	4.97185	2.78554	0.874543	0.786211	1.81209	0.265478	1.27497	2.79423	3.32556	1.6994	0.281517	0	0.172984	0.085736	0.196342	0.074044	0	0.250684	0.197353	0.435669	0.704756	0.712843	0	0.0658555	0.139345	0.728268	1.52332	1.07874	1.12765	0	0.369688	0.246504	14.4889	1.24306	0.11902	0.199811	0.398477	0.612706	123.18
BnaC04g48190D	BnabHLH426	S27	6.50604	3.6181	4.63351	0.842421	0.18669	0.127	0.258225	20.1829	1.0511	1.46293	0.554128	0.203916	0.155671	0.0771349	7.11271	0.473326	1.22526	1.36355	20.5647	15.2128	0.593608	1.47088	1.59512	2.95777	0.186688	0.123133	5.05016	5.12167	1.09621	1.35314	0.256609	0.726506	0.1209	0.062862	0.0952898	1.50069	1.16073	0.156493	0.710099	1.58191	2.26985	0	0.0485099	0.841597	0.795446	7.35369	14.6436
BnaC05g03920D	BnabHLH439	S27	3.00825	3.60229	6.70872	8.55147	13.5124	16.0394	12.469	2.56777	6.43806	4.90209	9.22643	11.023	11.1603	11.9366	13.2177	11.4921	12.7548	13.5425	40.2189	16.9006	26.9134	23.0962	27.07	20.3059	61.8283	51.5195	24.0581	20.6078	5.78473	4.86357	2.55424	2.93762	4.83324	7.29049	11.2788	9.30625	2.53233	1.46003	0.540092	0.292951	1.95811	3.41367	0.990599	0.0248234	0	0.0549227	1.39891
BnaC06g04380D	BnabHLH464	S27	13.8128	19.716	33.6338	4.34513	24.2486	12.564	28.4806	23.5364	18.4014	17.265	9.09018	11.9512	7.0314	10.3739	18.2094	5.26745	4.11515	4.305	1.61687	2.64514	15.3715	15.9578	3.99343	4.12153	11.7375	15.176	2.42911	2.93509	6.85532	5.90076	13.6603	12.5442	8.01755	8.91691	9.41289	5.66431	5.59232	1.90014	3.97398	38.6653	11.3804	9.32897	15.3473	0.713716	0.413999	73.358	10.4742
BnaC08g06800D	BnabHLH513	S27	0.263712	0.341313	2.30855	1.81532	4.77114	1.85532	2.47813	0.772727	5.36513	2.2345	2.8205	3.22621	3.75114	3.06339	3.24613	6.03643	5.40008	5.52773	1.1427	0.873955	2.95026	2.82845	0.274222	0.981484	0.493907	1.14207	1.09908	1.37988	1.90708	2.53341	2.32719	1.31052	2.35133	4.78927	5.71487	4.98513	2.19496	1.34727	3.63782	3.64757	3.58792	3.04157	3.77984	2.19416	2.9646	3.57879	0.734437
BnaCnng37600D	BnabHLH580	S27	0.760467	2.39905	3.30953	3.89418	3.93825	3.19693	3.50901	2.57057	3.11063	3.30085	4.15877	2.24477	2.21859	1.90592	4.6258	4.15928	5.06535	4.56673	1.09255	0.50687	2.64646	2.13421	0.921555	1.00504	0.971994	0.723659	1.16219	0.46583	6.64594	5.55892	5.28231	8.239	7.22953	6.93414	4.52646	3.83977	2.57672	0.482646	2.40968	10.0002	1.81895	0.539722	1.64182	3.5514	4.97077	18.182	3.43844
BnaCnng62790D	BnabHLH594	S27	0.425731	4.20383	5.14683	9.28563	20.2198	14.934	13.4167	2.62017	10.1003	5.1696	17.1559	19.1496	17.7328	19.5946	16.2569	10.2963	20.7967	16.8326	3.63573	2.5998	13.1813	7.52449	5.1562	5.77909	7.04561	7.63823	4.29182	4.43402	7.41964	5.95031	7.32379	6.74794	6.79533	9.51734	17.5136	16.2298	4.06346	1.28957	3.54284	8.26401	5.59862	7.26998	5.80607	4.46506	6.13901	13.1322	2.19801
BnaCnng67160D	BnabHLH599	S27	2.88478	0.25115	0.225029	3.11202	0	0.244549	0.208189	2.99209	0	0	0	0	0	0	0	0	0	0	0	0	0	0	0	0	0	0	0	0	0	0	0	0	0	0	0	0.753591	0	0	0	0	0.50531	0	0	0	0	0	1.85968
BnaA01g03160D	BnabHLH004	S28	1.2003	0.339279	0.671995	0.0475352	0	0	0	0	0.0788665	0	0	0	0	0	0	0	0	0	0	0	0	0	0	0	0.208298	0	0	0	0	0	0	0	0	0	0	0	0	0	0	0	0	0	0	0	0	0	0
BnaA02g35540D	BnabHLH045	S28	2.48163	2.71572	1.36311	0.465759	0	0	0	0.063513	0	0	0	0	0	0	0	0	0	0	0	0	0	0	0.195288	0.117481	0	0	0.513521	0.36388	0	0	0	0	0	0	0	0	0	0	0.077586	0	0	0	0	0.106603	0.107368	0	0.090674
BnaA03g50680D	BnabHLH078	S28	1.65406	0.0980435	0.128138	0	0	0	0	0	0	0	0	0	0	0	0	0	0	0	0.195283	0.515741	0	0	0	0	0	0	0	0	0	0	0	0	0	0	0	0	0	0	0	0	0	0	0	0	0	0	0
BnaA07g25860D	BnabHLH190	S28	2.81284	1.66001	1.31431	0.216458	0	0	0	0.069367	0.056515	0	0.136039	0	0	0	0	0	0	0	0.29176	0	0	0	0	0	0	0	0	0	0	0	0	0	0	0	0	0	0	6.43206	0.980991	0.244884	0.338298	0.900439	0.0549925	0.482546	0.382924	0	0.747835
BnaA08g18780D	BnabHLH210	S28	5.29894	1.84267	1.43007	0.283013	0	0.0678445	0	0.85189	0.310806	0.201559	0	0	0	0	0	0	0	0	0	0	0	0	0	0	0	0	0	0	0	0	0	0	0	0	0	0	0	0	0	0.112927	0.042994	0	0	0	0	0	0
BnaA09g08420D	BnabHLH224	S28	0	0	0.0317541	0	0	0	0	0	0	0	0	0	0	0	0	0	0	0	13.6589	12.8663	0.109506	0	0	0.107155	0.052742	0.0471821	2.09128	1.90102	0	0	0	0	0	0	0	0	0	0	0	0	0	0	0	0	0	0	0
BnaA09g27770D	BnabHLH237	S28	3.98562	1.73471	1.14298	0	0	0	0	0	0	0	0	0	0	0	0	0	0	0	0	0	0	0	0	0	0	0	0	0	0	0	0	0	0	0	0	0	0	0	0	0	0	0	0	0	0	0	0.058799
BnaC03g58100D	BnabHLH379	S28	2.13437	0.885145	0.352787	0.078947	0	0	0	0.152451	0	0.116637	0	0	0	0	0	0	0	0	0	0	0	0	0	0	0	0	0	0	0	0	0	0	0	0	0	0	0	0	0	0.0982	0	0	0	0	0	0	0
BnaC05g21490D	BnabHLH451	S28	5.4841	3.61836	0.809476	0.411428	0	0	0.0481281	0.163874	0.536715	0	0	0	0	0	0	0	0	0	0	0	0	0	0.25047	0	0	0	0	0	0	0	0	0.0668535	0	0.0748675	0	0	0	0	0	0	0	0	0.153547	0	0	0	0
BnaC06g43500D	BnabHLH481	S28	2.91157	1.71659	1.17531	0.358541	0	0	0.0416089	0	0	0	0	0	0	0	0	0	0	0	0	2.04834	0	0	0	0	0	0	0.0842725	0.106886	0	0	0	0	0	0	0	0	0	0	0.084915	0.16594	0	0.141599	0	0.0957847	0	0.558247	0
BnaC07g44570D	BnabHLH509	S28	2.0307	0.197957	0.255727	0.051	0	0	0	0	0	0	0	0	0	0	0	0	0	0	0	0	0	0	0	0	0	0	0	0	0	0	0	0	0	0	0	0	0	0	0	0	0	0	0	0	0	0	0
BnaC09g08720D	BnabHLH540	S28	0	0.16266	0.0318691	0	0	0	0	0	0	0	0	0	0	0	0	0	0	0	1.69621	0.710794	0	0	0	0	0	0	0	0.347449	0	0	0	0	0	0	0	0	0	0	0	0	0	0	0	0	0	0	0
BnaCnng38450D	BnabHLH581	S28	4.15075	4.68426	1.30407	0.789203	0.0497746	0.0449418	0.038579	0.129393	0.195048	0.0958572	0	0	0	0	0	0	0	0	0	0	0	0	0.0781885	0	0	0	0.078015	0	0	0	0	0	0	0	0	0	0	0	0.56483	0.710545	0.100087	0	0.125323	0.882187	1.01593	0.135488	0.0350278
BnaA01g21210D	BnabHLH016	S31	28.4383	0.215137	4.51938	0	0	0.0507045	0	12.2171	17.1694	5.95827	0.173777	0	0	0	0	0	0	0	0	0	0	0	0	0	0	0	0	0	0	0	1.11332	0	0	0	0	0	0	0	0	0	4.20607	0	0	0.169641	0	0.0849537	3.84782
BnaA02g00140D	BnabHLH028	S31	3.81928	3.61072	0.441609	0	0	0	0	0.561335	0.403085	0.387844	0	0	0	0	0	0	0	0	0	0	0	0	0	0	0	0	0	0	2.52423	2.84023	1.16731	0	0.0766445	0.356871	0	0.267011	2.5238	0	1.2637	0	0.326259	2.23093	2.64936	1.24396	0.973587	0	0.139276
BnaA03g27180D	BnabHLH064	S31	0	0	0	0	0	0	0.156414	0	3.98622	0	0	0	0	0	0.159161	0.174908	0	0	0	0	0	0	0	0.138895	0	0	0	0	10.1932	7.96745	0	0	10.9792	4.95028	7.92753	13.1453	0.294033	0	0	0	0	0	0	0.0516423	0	0	0
BnaA03g36230D	BnabHLH068	S31	0.688863	0.359631	1.81803	0.103763	0.0249594	0.0358997	0	1.99348	0.807611	3.40922	0	0	0	0	0	1.58344	3.44921	4.67495	0	0	0.0545425	0.0554295	0.0569855	0.152887	0	0	0	0	0	0	0	0.0840747	0	0.138439	0.0793493	0	0	0	0	0	0.066545	0	0	0.237166	0	0	0
BnaA05g36660D	BnabHLH140	S31	2.78216	1.20199	4.33133	0.057471	0	0	0.0330963	2.29965	0.399359	2.05889	0	0	0	0	0	0.805386	1.1382	0.494697	0	0	0	0	0	0	0.078736	0	0	0	0	0	0	0.0451958	0	0	0	0	0.0329515	0	0.073237	0	0.589523	0	0	0.243291	0.103331	0.0965913	0.231322
BnaA07g12160D	BnabHLH177	S31	11.676	0.344386	2.64412	0	0	0.104207	0	19.2589	4.46565	3.05406	0	0.158707	0	0	0	0	0.100345	0	0	0	0	0	0	0	0	0	0	0	0	0	0	0.0835525	0	0.107744	0.170738	0	0	0	0	0	5.91043	0	0	0	0	0	11.4006
BnaA09g07590D	BnabHLH223	S31	25.0523	0.63752	22.586	0	0	0.168616	0	28.3759	7.15302	3.87752	0	0.171678	0.136169	0.145618	0.122913	0	0.213482	0	0	0	0	0	0	0	0	0	0	0.12747	0	0	0	0	0	0	0	0	0	0	0	0	13.5318	0	0	0	0	0.222248	23.7678
BnaAnng03680D	BnabHLH277	S31	1.40619	0.0760255	0.074114	0	0.0574485	0	0.0678585	0.341973	0.184673	0	0	0.426988	0.084917	0	0	0	0	0	0	0	0	0	0	0	0	0	0	0	0	0	0.158788	0	0	0	0	0	0	0	0	0	0.303408	0	0	0	0	0	0.48153
BnaAnng13930D	BnabHLH283	S31	0	0	0	0.462458	0.545953	0.803459	1.08174	0	0.206268	0	0	0.113286	0	0	0	0.380153	1.29358	0.560435	33.2279	12.2967	0.777914	1.04885	1.08052	0.871107	0.829409	2.71737	4.56721	1.68247	0	0	1.7795	2.14307	0.193408	0.153221	0.517935	0	0	0	0.197229	0	0	0	0	0	0	0	0
BnaAnng19120D	BnabHLH285	S31	29.5392	4.9092	22.4689	0	0	0	0	27.6475	13.7092	10.145	0	0	0.060067	0.129357	0.10748	0	0	0	0.824216	0	0	0	0	0	0	0	0	0	0	0	0.111907	0	0	0	0	0	0	0	0.252084	0.710508	15.2631	0.139407	0	0.121912	0	0.809538	17.08
BnaC01g26610D	BnabHLH310	S31	26.1949	0.794339	1.70808	0	0	0	0	8.16945	8.7084	4.50098	0	0	0	0.132683	0	0	0.097319	0	0	0	0	0	0	0	0	0	0	0	0	0	0	0	0	0	0	0	0	0	0	0	2.2902	0	0	0	0	0.0884387	3.28295
BnaC02g16560D	BnabHLH326	S31	57.602	12.5671	34.7253	0	0.050379	0	0	43.9946	20.4619	13.4233	0.368421	0	0.0597435	0.128624	0.107589	0	0.191975	0.0828355	0.807505	0.189132	0	0	0	0	0	0	0	0.114459	0	0.13302	0.253084	0	0	0.088286	0	0	0.0577875	0	0	0.111608	26.0996	0.069392	0	0.121518	0	0.407501	38.9664
BnaC03g32180D	BnabHLH363	S31	0	0.109326	0	0	0	0	0	0	5.1307	0	0	0	0.109308	0	0	0	0.133697	0	0	0	0.376327	0	0	0	0	0	0	0	8.03946	7.28849	0	0	9.40469	3.88028	7.82709	11.7734	1.10709	0	0	0.167416	0.0629303	0	0.65552	0.055922	0	0.151052	0.07261
BnaC03g42070D	BnabHLH368	S31	0.236536	0.068351	1.50696	0.154298	0	0	0.0614779	0.149826	0.329817	0.853228	0	0	0.093485	0	0	1.96198	4.62786	5.76458	0.445551	0.108078	0	0.116116	0	0	0	0	0	0	0	0	0	0.128384	0	0.331118	0.160583	0	0.23553	0	0	0.133307	0.083602	0	0.0856175	0.0216379	0	0	0
BnaC07g16340D	BnabHLH494	S31	6.68059	0.24386	3.5474	0	0	0	0	22.6602	1.33901	1.62711	0	0	0	0	0	0.138561	0.100316	0.137899	0	0	0	0	0	0	0	0	0	0	0	0	0	0	0	0	0	0	0	0	0	0	3.48367	0	0	0	0	0.104914	18.33
BnaC08g21730D	BnabHLH518	S31	3.80192	0.0730115	0.98125	0	0	0	0	2.72622	1.74971	0.554252	0	0.0775275	0.149708	0	0	0	0.0969345	0	0	0	0	0	0	0	0	0	0	0	0	0	0.202271	0	0	0	0	0	0	0	0	0	1.02434	0	0	0	0.186299	0	1.81326
BnaC09g07530D	BnabHLH539	S31	27.9219	0.872725	22.9863	0.106126	0.110061	0	0.130839	23.4437	8.64995	5.22476	0	0.082921	0.0657405	0	0	0	0.20589	0	0	0	0	0	0	0	0	0	0	0	0	0.0708495	0	0	0	0	0	0	0	0	0	0	18.2233	0	0	0.179127	0	0.102142	23.0847
BnaCnng39100D	BnabHLH583	S31	1.70435	1.10489	8.60407	0.110562	0.0818265	0	0	2.11005	0.998015	2.26164	0.184059	0	0	0	0	1.42007	2.09319	1.74192	0	0	0	0	0	0	0.055933	0	0	0	0.0461823	0	0.0442261	0.0907806	0.108844	0.292533	0	0	0	0	0	0.062834	0.896563	0	0	0.262382	0	0.0481847	0.0867455
BnaCnng45350D	BnabHLH588	S31	3.73065	3.22986	1.28292	0	0	0	0	0.648915	0.77508	0.154442	0	0	0	0	0	0	0	0.14698	0	0	0	0	0	0	0	0	0	0	2.2792	2.95346	1.2756	0	0.139614	0	0.703426	0.512641	2.11261	0	0.281463	0	0.10704	2.42097	5.37031	0.0879787	0.190877	0.100249	0.291984
BnaCnng52850D	BnabHLH589	S31	0	0	0	0	0	0	0.179521	0	0	0	0	0	0	0	0	0	0	0	94.4918	65.0055	0	0.343112	1.99991	0.835165	0	0	16.8382	21.297	0	0	0.822363	1.41291	0.0932355	0	0	0	0	0	0	0	0	0	0	0	0	0	0
BnaA09g51900D	BnabHLH254	S33	4.73711	1.42031	4.63096	1.49332	1.48519	1.67526	1.27363	3.515	4.99413	10.0733	2.07284	0.511678	0.481569	0.108599	0.456557	0.11151	0.0827429	0.148061	0.135916	0	0	0	0	0	0.0294938	0	0	0	0.887978	0.896509	1.73644	0.978161	1.41653	0.629764	0.144687	0.0710775	0.0953432	0	2.33894	0.109388	1.03626	0	0.166608	2.52259	3.44148	0.425547	0.864549
BnaC03g32090D	BnabHLH362	S33	3.95898	1.28838	0.78394	0.431926	0.217441	0.313343	0.360903	0.515218	1.54134	0.946128	0.708033	0.206786	0.109812	0.0370468	0.45703	0.263111	0.112046	0.227691	0	0.186096	0.0664491	0.128706	0.205544	0.253983	0.573771	0.374191	0.426756	0.204896	2.35895	2.67325	1.30778	1.24958	2.2429	1.63359	0.148995	0.0733296	0.180318	0	0.713745	0.0370077	0.165115	0	0	1.86644	0.723819	0.304293	0.153949
BnaCnng02290D	BnabHLH565	S33	1.00377	0.261976	0.549951	0.194784	0.128537	0.177293	0.137643	0.382499	0.360195	0.928894	0.0578076	0.0217635	0.0171192	0	0.0675055	0.0369272	0	0	0	0	0	0	0	0	0	0	0	0	0.115618	0.0380047	0.159955	0.0963103	0.0927071	0.528436	0	0	0.0331345	0	0.0743448	0.0706032	0.187269	0	0	0.838049	0.354542	0.149254	0.0199583
BnaCnng68660D	BnabHLH600	S33	1.04312	0.25368	0.532956	0.146325	0.132351	0.0983246	0.123345	0.438201	0.204011	0.42919	0.540271	0.155532	0.0864136	0	0.186781	0.0377467	0.114282	0.0786175	0.241727	0	0.166016	0.130891	0.189856	0.288348	0.601621	0.69697	0.407895	0.212844	0.144011	0.114334	0.780398	0.811159	0.0372301	0.225708	0	0	0.0502054	0	0.61543	0.104613	0.0517607	0	0.0350428	1.11331	0.798289	0.0944635	0.103537
BnaA07g07510D	BnabHLH172	S34	3.01361	5.491	8.25294	8.11653	12.8533	9.74437	12.359	9.38288	13.1021	15.733	12.388	11.4951	11.5057	9.96222	8.02887	3.58424	4.35164	3.18368	4.76651	6.17813	3.81046	4.03051	7.21161	11.9209	10.7711	13.6123	8.44856	5.75016	6.46825	7.24721	5.53536	3.81152	7.3037	8.03433	6.38318	2.01444	7.11439	5.48635	8.49899	2.12632	6.64489	10.0716	10.0652	7.31416	6.68099	1.05207	6.4703
BnaA08g17640D	BnabHLH209	S34	10.287	10.863	15.7291	28.1518	52.817	73.0843	67.0256	16.2526	18.9232	23.0545	44.8995	50.8909	46.8465	69.1388	14.287	15.2389	18.3512	12.2367	7.75976	8.79462	8.19834	8.63212	10.0421	14.3215	29.6745	35.0755	10.6656	8.77785	15.5718	11.96	20.6902	13.9554	13.2382	16.4493	11.617	2.54779	6.37809	1.22083	13.3532	1.50174	7.48704	12.1322	9.40341	20.804	7.10739	3.7422	8.03369
BnaC03g59530D	BnabHLH380	S34	11.3181	8.32061	17.3386	25.9423	44.6261	64.7617	68.9751	15.2949	17.4155	26.1812	33.6291	49.527	54.9418	72.6031	16.0232	14.5934	17.3524	10.3931	3.41867	5.81224	9.36539	6.26131	11.0024	9.69875	21.9144	22.8734	8.39514	5.89253	15.1733	11.577	22.2848	17.0603	14.4459	14.712	16.9673	3.77062	9.71383	1.49972	12.6165	2.41765	7.13338	20.4773	15.6748	23.6828	8.7027	4.25336	8.12659
BnaC07g09350D	BnabHLH489	S34	2.04432	2.69322	4.59385	3.09614	3.48085	5.67151	4.29213	3.64116	4.95254	5.88936	7.03683	5.86034	7.32734	6.33797	4.59984	2.74687	3.90191	2.23103	5.23545	2.02637	1.28438	0.9172	2.15355	2.10291	2.80932	2.35524	2.84254	2.04755	3.21592	2.25675	2.24432	1.86524	3.37261	5.29866	4.78463	2.91263	1.24998	1.41927	3.18612	0.69941	1.60941	1.07214	2.05827	3.02474	2.87448	1.08178	1.75995
BnaA03g19900D	BnabHLH057	S35	8.71883	2.31777	16.6361	2.61723	0.57431	0.373005	0.166749	9.62919	5.32987	13.065	0.485411	0.465944	0	0	0	2.7717	0.804815	1.05389	0	0	0	0	0	0	0	0	0	0	5.40241	16.5028	10.5366	16.4404	6.99099	11.828	0	0	2.23209	1.54643	5.12903	0	5.46131	7.06073	1.5857	7.05105	0.994459	0.224688	2.22187
BnaA04g01790D	BnabHLH081	S35	0.442511	1.03386	2.12646	0.296075	0.146433	0.141281	0	2.26749	4.2176	11.4527	1.46707	6.27322	0.59321	1.48354	0	0	0.273958	1.30034	0	11.4412	13.6779	22.6527	26.9319	50.1292	23.6479	31.812	39.2371	55.6917	0.862606	1.42047	6.92194	6.35494	1.4899	1.02553	0	0	0.771091	0.228724	0.66745	0	0.127852	0.671755	0	0.425605	0	0	0
BnaA05g34240D	BnabHLH136	S35	0	0	2.44985	0.873484	0	0	0.349185	1.79141	1.92227	9.03508	0.518569	0	0	0	0.372243	0.354741	0.55492	0.36325	0	0	0	0	0	0	0	0	0	0	1.07986	2.13312	1.85194	0.975036	6.29767	1.56418	0	0	0.299286	0	1.43856	0	2.4315	1.42884	0	0.118974	0	0	0.154638
BnaA09g55360D	BnabHLH259	S35	3.7201	3.61442	4.91773	0.61722	0.43203	0.638983	1.23605	11.4969	22.9772	43.9654	2.60599	1.1662	1.57611	1.93385	0.677361	0.38594	0.845821	0.363751	0	2.36061	1.44116	0	0.255721	0	0.81959	1.28435	0	0.858255	2.36636	0.889245	12.6084	10.17	8.45596	5.24738	0.423699	0	2.98119	0	0.344163	0	0.531233	0	0	0.320194	0	0	0.85268
BnaC03g23880D	BnabHLH356	S35	13.866	2.55246	12.7722	2.2435	0.276089	0	0.153809	6.83635	5.05118	14.5042	0	0.245648	0.201506	0.697779	0	1.02313	0.259737	0	0	0	0	0	0	0	0	0.305051	0	0	2.71591	5.73716	9.34584	7.18619	6.60049	7.60868	0	0	1.74401	1.91783	1.96593	0.324842	4.24824	0.322176	2.08195	5.45604	0.459311	0	0.426953
BnaC04g23330D	BnabHLH406	S35	0.445822	2.65717	2.36388	3.2119	0.797013	0.142358	0.487398	4.67007	2.59802	27.6551	4.90141	9.05208	3.331	1.49552	0.286918	1.07323	1.10056	3.10731	0	17.8656	15.8006	23.6086	33.5727	49.9724	20.8086	26.9174	36.6996	49.0954	6.97088	5.84958	13.9718	16.544	4.87059	3.18356	0.408536	0	1.84936	0.640925	0	0	0.644713	0.199938	0	0.154326	0	0	0.204912
BnaC04g52670D	BnabHLH433	S35	4.57231	1.26606	7.33697	0.297675	0.21034	0	0.175017	5.6943	5.06035	14.2907	0.53537	0	0.360593	0	0.310861	2.51257	1.94398	4.07178	0	0	0	0	0.322976	0	0	0	0	0	0.244635	0.185366	6.5346	1.45281	1.36579	3.43772	0	0	0	0	0.347178	0	1.17955	2.04436	1.31274	0.512506	0	0	0
BnaC08g29560D	BnabHLH522	S35	2.346	3.02354	1.64781	1.50992	0.264209	2.02712	0	3.5008	3.32179	9.29022	0.683837	1.71986	1.77457	1.45278	0	0	0	0	0	0	0	0.83802	0.61133	1.01638	1.0146	1.03039	1.04354	1.02712	0	0	0.363794	0.291192	0.73653	3.49357	0	0	0.950114	0	0	0	0.493767	0	0	0	0	0	0.269258
BnaA03g21570D	BnabHLH060	S36	0	0.061873	0	0.316345	0.237169	0	0.149083	0	6.14545	0.145349	0.162075	3.97439	2.93278	1.00453	0.101269	7.09783	11.7206	9.60876	0	1.23276	29.313	25.3661	3.87413	4.10037	0.394188	0.523517	1.15159	4.22598	0.0291616	0	0.312601	2.13325	0.0805511	3.3978	4.82908	0.29926	0.0224019	0	0	0	0	0	0.0336174	0	0	0.0478827	0.0455127
BnaA05g00920D	BnabHLH114	S36	0.894104	1.06852	0.269956	0.161648	0.0310549	0.0295185	0.0250993	0.0791995	1.13345	0.386227	0	12.2935	7.43877	5.87543	0	28.4023	34.1671	15.1753	0	0.1786	0.416237	0.546805	0.0467569	0.0444027	0.210371	0.0387523	0.0712895	0.159835	0.122897	0.0530505	0.631611	0.718481	0.324261	7.7611	0.806519	0.10656	0	0.0983645	0.162047	0.445436	0.380541	0.116448	0.419386	0.103442	0.0690525	0	0.115192
BnaA07g19130D	BnabHLH184	S36	0	0.710603	0.52173	30.5872	19.2913	5.37897	7.26772	1.05958	5.09943	3.54623	2.9205	11.1313	8.01971	3.34935	0.141455	1.43463	1.45917	1.15719	0.760792	0.73444	0.06196	0.510746	0.832587	0.688029	0.179878	0.165993	0.341873	0.621127	2.5503	1.33265	2.60814	2.60563	5.52783	10.3744	1.71085	0.418979	2.83878	4.38006	20.9747	10.9557	4.31551	7.69512	11.8891	2.34468	38.8643	3.50572	3.06357
BnaA09g39670D	BnabHLH246	S36	0.0755201	0.220925	0	2.05758	3.47515	0.652211	0.815578	0.189484	0.437804	0.0714942	0.675571	2.79885	5.48726	2.94352	0	0	1.32305	0.348047	0	0	0.10445	0.108177	0.254146	0.129663	0.386425	0.219687	0.084098	0.191731	0.809168	0.548276	1.39823	0.500367	3.89841	4.12125	0.323709	0.476721	0.730945	0.272172	1.1458	0.417656	0.206932	0.0342457	0.630004	0.426241	3.62732	0.158293	0.160829
BnaA09g51400D	BnabHLH253	S36	0.852144	0.118967	2.73958	0.066333	0.396568	0.0833378	0.125527	8.90202	8.1351	0.982833	0.139131	0.597283	0.083503	0.178237	0	2.45249	6.51368	4.25223	3.09492	0.147921	26.6249	18.3388	3.13986	1.83775	25.935	19.0448	2.10418	0.848071	7.12692	5.25849	3.61529	1.20183	6.73	3.93975	18.7658	7.87261	0.117466	0	0.79747	15.373	1.94887	0	0.136091	3.43726	0.11806	34.337	8.74521
BnaA10g01000D	BnabHLH262	S36	2.38859	2.79211	1.66336	1.91233	8.26018	3.40255	5.00784	1.69008	0.739807	2.10382	0	4.15946	1.97318	1.29732	0	10.3609	21.376	11.3665	0.283037	3.40709	4.28315	3.07604	20.1949	9.3987	17.0587	8.93991	13.1585	9.51366	0	0.0435802	0	0	0	0.130877	2.73192	0	0.0365214	0	0.090414	0	0.11981	0	0.0773435	0.0375617	0.12911	0	0.132291
BnaC04g52060D	BnabHLH431	S36	0	0.101953	0.0271916	0	0	0	0	0	0.610286	0.076368	0	4.90593	2.87986	1.98909	0.150099	10.4675	10.7808	5.47293	0	0	0.101555	0.0911457	0	0	0.155216	0.09748	0	0	0	0.0266054	0.122916	0.302643	0.136339	5.69302	0	0	0	0.066046	0	1.02838	0.043613	0	0.825189	0.0163885	0	0	0.192873
BnaC05g01110D	BnabHLH436	S36	5.7258	5.22687	3.09364	3.98171	9.26012	1.84551	1.64273	9.40229	8.53902	17.3309	0.254932	2.3371	0.333226	0.577835	0.163193	4.22539	11.3657	7.46689	10.2468	16.3353	6.67965	6.1493	80.8368	59.1118	16.0748	11.8868	42.6978	50.4156	0.846939	0.748401	0.197696	0.535533	0.167549	2.40152	9.32461	3.00363	4.80324	0	0	0.0809035	0.289909	0.0453803	0.073736	0.0277183	0	0	0.161548
BnaC06g42980D	BnabHLH480	S36	0	0.273877	0.238281	5.36069	5.74581	0.882953	1.98898	0.050599	2.62521	0.957738	2.09791	15.5364	16.7303	7.84897	0.252574	1.36973	1.52737	0.787242	0.704373	0.925213	0.251891	0.635494	1.32752	1.69217	0.489282	0.099993	0.380213	1.83094	1.93434	1.80691	1.04463	0.436915	5.7769	11.3268	2.47429	1.55384	1.0327	2.58448	32.7569	10.8038	4.82098	9.83356	16.2071	6.22888	68.6565	3.91255	2.34866
BnaC08g32020D	BnabHLH525	S36	0.222907	0.321674	0.312602	3.86	4.88758	1.9741	1.71104	0.326317	1.5094	0.324006	1.90069	1.24146	1.51254	1.10963	0.857088	0.561844	1.11211	0.351807	0	0.413798	0.72007	0.85209	0.657722	0.539228	0.38259	0.765825	0.346405	0.629785	0.572387	0.698555	0.766912	0.320727	1.13837	4.93755	1.50873	0.584943	0.628794	0.380512	2.11852	1.75985	0.456442	1.01227	0.753924	0.489165	3.90975	1.72827	0.542906
BnaC08g49690D	BnabHLH534	S36	0	0	0.132342	0	0	0	0.0796253	0.197099	7.76335	0.158372	0	0	0.05634	0.346414	0	4.7753	15.9202	14.1095	0	0	7.1281	3.85248	0.155521	0.0596295	5.81889	3.13262	0.282542	0	1.6907	1.14679	1.10781	0.0532805	3.20866	13.4085	43.6015	1.95807	0.0731175	0	0.084691	0	0	0	0	0.134116	0	0	0.0842817
BnaA02g13710D	BnabHLH034	S37	1.09317	0.812799	0.389467	1.20384	1.73023	0.323763	0.716595	1.14152	0.057867	0.151953	4.0061	0.990766	0.363048	0	0.121835	0.387725	0.195355	0.863357	0.402991	0.204583	0	0.108047	0.111292	0.491217	0	0.093054	0.29189	0.775905	0	0.0637655	0	0	0	0.182932	0	0	0.166908	0.398273	0.612153	5.86555	0.361077	0.63382	0.691931	1.85744	0.830375	16.9316	0.49129
BnaA07g24700D	BnabHLH189	S37	0	0	0	0	0	0	0	0	0	0	0	0	0	0	0	0	0	0	0	0	0	0	0	0	0	0	0	0	0	0	0	0	0	0	0	0	0	0	0	0.299334	0	0	0	0	0	9.48612	0
BnaC02g18070D	BnabHLH327	S37	0.469196	0.180608	0	0.102741	0.199161	0.101365	0	0.105662	0	0.092499	0	0	0.240145	0.130967	0.121677	0.259346	0	0.287486	0	0	0	0	0	0	0	0	0	0	0	0	0	0	0	0	0.174819	0	0	0	0.118984	7.22939	0	0	0.0823115	0.118546	0	35.0516	0
BnaA05g36200D	BnabHLH139	S38	0	0	0	0	0	0.0661445	0	0	0	0	0	0	0	0	0	0.267603	0.0923955	0.217672	0	1.38202	3.16099	0.362205	6.38442	5.7592	6.33929	2.65979	8.56956	6.98544	2.01056	2.68729	3.76158	0	0.0610285	0	0	0	1.80243	0.876163	0	0	0	0	0	0	0	0	0
BnaC05g30500D	BnabHLH454	S38	0	0	0.229138	0	0	0	0.0568455	0	0.255794	0	0.170618	0	0	0	0.328599	2.53299	2.61746	1.20426	0.330544	0.319122	9.23034	1.44854	4.66806	3.2045	17.1393	4.50921	1.91502	1.59207	5.54161	4.31724	5.63234	0.14808	0.535901	0.514837	0.593111	0.209907	4.44258	0.535779	0	0.507851	0.0498597	0	0.586515	0	0	0.571303	0.0929375
BnaA04g26980D	BnabHLH108	S39	6.77032	4.51347	1.36214	1.00324	0	0	0	0	0	0.257564	0	0	0	0	0.348313	0	0.305806	0.478401	28.0201	15.535	3.16946	3.3769	38.825	42.2102	32.2821	25.867	45.8876	30.1589	0	0	0	0	0	0	0	0	0	0	0	0.387825	0	0	0	0	0	0	0.167426
BnaA05g00610D	BnabHLH113	S39	7.73399	8.77384	4.39088	1.40736	0.475132	0	0	0.662325	0.191789	0.480233	0	2.0431	1.52848	1.70725	1.88609	2.98572	1.92558	10.8969	115.591	76.886	16.231	24.4554	195	130.883	169.531	85.4162	163.259	57.6247	3.59219	0.822118	0.273187	0.84982	0.222036	0.624243	1.69918	2.53934	0.18549	0.246463	0	0	0	0	0	0	0	0	0
BnaC03g25970D	BnabHLH359	S39	0.696523	0.999514	0.140243	0	0	0	0	0	0	0	0	0	0	0	0	0	0	0.855675	2.65571	8.03037	4.82606	4.02646	0.59925	1.64269	0.514034	0.201637	1.24108	2.71547	0.336761	0.140337	0	0	0	0	0	0	0.12553	0	0	0	0	0	0	0	0	0	0
BnaC04g00300D	BnabHLH391	S39	28.4309	16.1063	5.00755	1.41256	1.15418	0.82347	2.66048	0.332095	2.19561	0.286616	0.648052	1.33881	1.78377	2.56444	0.768295	4.58896	3.88458	29.1791	271.758	159.417	77.8962	156.716	289.522	167.445	182.338	63.7268	226.133	128.706	1.46394	0.612175	0	4.35189	1.91127	2.9194	2.26528	63.4136	1.63207	0	0.437366	0	0.172722	0.231404	0	0	0	0	0
Note: GS, germinate seed; Hy, hypocotyl; Ao, anthocaulus; Ro, root; St, stem; Le, leaf; Cal, calyx; Cap, capillament; Pe, petal; Sta, stamen; Pi, pistil; IT, inflorescence tip; SP, silique; Se, seed; SC, seed coat; Em, embryo; Co, cotyledon. s, seedling stage; b, bud stage; i, initial flowering stage; and f, full-bloom stage
[truncated: 3 more columns]
