# Supplementary material for: Genome-wide survey of the bHLH super gene family in Brassica napus
Source: BMC Plant Biol. 2020 Mar 14;20:115. doi: 10.1186/s12870-020-2315-8 (PMC7071649; doi:10.1186/s12870-020-2315-8)
Supplement: Supplementary file 7 — Additional file 7: Table S7. The expression values of BnabHLHs under different hormone treatments. [file 12870_2020_2315_MOESM7_ESM.xlsx]

## Sheet: Table S7
Table S7. The expression values of BnabHLHs under different hormone treatments.
Genome ID	Gene ID	Subfamily	The FPKM values of BnabHLHs in B. napus seedling roots under hormone treatments
			CK	IAA_1h	IAA_3h	IAA_6h	IAA_12h	IAA_24h	ACC_1h	ACC_3h	ACC_6h	ACC_12h	ACC_24h	ABA_1h	ABA_3h	ABA_6h	ABA_12h	ABA_24h	GA3_1h	GA3_3h	GA3_6h	GA3_12h	GA3_24h	6-BA_1h	6-BA_3h	6-BA_6h	6-BA_12h	6-BA_24h
BnaA10g11180D	BnabHLH270	S1	5.4	4.7	6.2	4.6	5.1	3.2	7.3	5.8	6.1	5.1	5.2	5.4	5.9	8.9	6.4	5.3	3.2	6.3	4.8	5.4	4.6	5.6	7	4.7	6.6	6.4
BnaA02g08320D	BnabHLH031	S1	2.5	2.2	2	1.4	1.2	1.1	4	1.4	0.6	0.8	0.7	4.1	3.3	3.7	3.9	1.4	1.8	2.3	2.1	1	0.7	1.6	3.4	1	3.1	1.9
BnaA03g49880D	BnabHLH077	S1	1.1	1.5	0.5	0.1	0.1	0.3	2.6	0.2	0.5	0	0	2.1	1.4	1.5	0.2	0.1	1	0.2	0.3	0.1	0	1.2	1	0.1	0.6	0
BnaC07g42240D	BnabHLH508	S1	0.2	0.9	0.1	0.2	0.4	0.2	0.5	0.6	0.2	0	0.1	1.3	0.7	0.5	0.3	0	0.7	0.2	0.2	0.1	0	0.7	0.8	0.1	0	0.1
BnaC01g08450D	BnabHLH301	S1	0.7	1.5	0.9	1.2	0.9	0.1	1.2	0.4	0.9	0.8	0.3	2	2.2	1.6	0.8	0.2	1	0.7	0.4	1	0.1	0.9	1.4	0.1	0.4	0.7
BnaC04g16120D	BnabHLH403	S1	0.1	0.7	0.1	0.5	0.4	0.2	0.4	0.4	0.1	0.2	0.3	0	0.2	0.4	0.4	0.3	0.6	0.2	0.3	0.3	0.2	0.2	0.2	0.3	0.2	0.3
BnaA06g24550D	BnabHLH152	S1	17.7	11.7	15.5	15.1	11.6	15.9	12.5	15.2	16	16.7	21.1	12.6	12.8	10.8	11.1	15.8	12.6	15.3	15.8	18.9	22.4	12.8	16.6	16.6	14.8	21.4
BnaA10g21700D	BnabHLH272	S1	0	0.4	0.4	0.1	0	0.3	0.1	0.1	0.2	0.2	1.1	0.1	0	0.1	0	0.4	0.1	0.1	0	0.1	1.3	0.2	0.2	0	0	0.2
BnaC09g45980D	BnabHLH556	S1	0.4	1	0.4	0	0.6	1.8	0.4	0.5	0.6	0.9	2.8	1	0.5	0.2	1	2.3	1.9	0.9	0.2	0.4	4.7	0.9	0.4	0.1	0.4	2.2
BnaCnng66200D	BnabHLH596	S1	1.2	0.8	0.4	0.1	0.5	0.8	0.7	0.1	0.5	1.2	0.8	0.8	0.3	0.8	0.3	0.2	0.5	1.4	0.6	1.2	1	0.3	0.4	0.7	1.3	1
BnaA02g28220D	BnabHLH042	S1	3.7	3.3	3.6	3.6	2.9	2.2	2.6	3.4	2.5	2.8	3.6	3.9	2.3	3.1	2.7	2.1	3.6	4.9	3.8	3.3	3.6	3.4	3.8	3.9	5	1.9
BnaA08g24520D	BnabHLH215	S1	6.9	7.5	6.6	7.3	7.9	5.8	8.1	6.4	7.4	6	5.6	5.9	6.2	5	6.6	5.1	8.3	6.8	7.6	9	7.1	6.2	6.8	7.9	7.2	5.1
BnaC02g36310D	BnabHLH337	S1	7.4	4.5	9.4	6	3.5	3.3	7.1	6.5	6.1	5.9	5.6	9.3	5.7	5.1	3.4	3.8	4.9	10.6	7.6	4.6	5.4	6.2	5.6	8.3	8.5	3.7
BnaC03g57010D	BnabHLH375	S1	12.5	10.1	10.2	13.4	9.6	9.4	10.6	13	12.7	13.9	10.6	9.7	8.6	8.8	8.8	7.6	11.1	13.3	13.9	12.3	11.8	9.7	12.1	11.8	10.9	8.6
BnaC09g19610D	BnabHLH547	S2	14.9	18.8	15.9	16	17	17.9	16.2	19.5	19.8	18.8	19.7	12.6	12.5	9	14.1	16.8	17.6	15.2	15.4	15.7	15.5	16.4	11.7	14.2	16	13.3
BnaC07g19420D	BnabHLH497	S2	18.6	29	21.7	28.7	30.1	29	25.9	22.7	24.1	23.5	22	20.5	19.4	25.1	30.1	30.8	23.8	15.4	20.5	22.3	19.9	22	17.9	16.7	19.5	18.5
BnaC01g10420D	BnabHLH305	S2	0.3	2	2.5	1.2	1.4	2.1	1.5	1.3	1.6	1.3	1.5	1.4	1.7	1.4	1.2	2	1.9	1.1	2.1	2	1.1	0.6	2.4	2.1	0.6	0.7
BnaA09g18160D	BnabHLH232	S2	2.8	6.9	4.1	3	4.2	12.4	2.4	4.4	3.8	4.6	5.6	2.6	3.6	2.2	3.1	3.9	9.9	2.9	2.2	3.3	3.7	2.9	2.4	2.7	3.1	4.2
BnaA06g40330D	BnabHLH162	S2	25.8	30.5	28.2	35.1	38	37.5	29.5	28.6	30.5	25.6	22.4	24.4	25.9	30.5	33.1	31.7	28.5	21.2	26.3	28.5	23.4	24.1	28.5	28.4	27.6	23.9
BnaA01g08750D	BnabHLH012	S2	1.2	2.9	1	1.9	2.4	5.5	0.7	1.3	1.6	1.2	0.8	1.3	1.4	2	2.1	1.1	3.8	1.1	2	1.5	1.3	1.3	1.7	1.8	1	1.5
BnaA05g18020D	BnabHLH126	S2	17.1	19.9	25.4	24.2	25.3	27.5	22.1	26.1	27.7	18.5	18.8	28.6	32.4	34.2	28.6	26.4	22	20.9	28.2	19.9	15.9	19.6	31.1	19.1	24.1	17.2
BnaC05g28450D	BnabHLH453	S2	21.4	30.4	36.3	37.6	39.2	35.3	31	33.1	39.8	23.9	23.8	31.5	44.3	39.5	34.4	34.4	26.4	24.4	41.3	35.3	28.3	28.3	47.9	34.1	35.5	26.1
BnaC08g07580D	BnabHLH514	S2	5	3.5	2.9	2.2	3.4	3.5	3.9	3	3.8	3.2	2.5	2.7	4.3	4.7	4.7	4	3.6	2.6	2.7	3.1	3.2	4	2.8	2.4	3.2	3.6
BnaC04g52120D	BnabHLH432	S2	10.3	6.8	9.6	9.8	6.9	6.3	9.3	9.1	11.6	7	6.6	10.9	14.4	17	14	13.6	7.9	9.1	11.3	8.9	8.3	10.5	9.9	5	8.7	7.5
BnaA04g29670D	BnabHLH112	S2	4.1	3.5	3.3	2.6	1.7	2.2	4	4.1	3.4	2.6	2.8	4.1	3.7	4.9	4.3	4.1	1.7	3.8	3.9	3.3	1.9	4.1	3.7	1.7	2.2	1.9
BnaC04g50860D	BnabHLH429	S2	8	5.1	5.9	3.7	2.9	3.2	5.3	3.8	4.8	4.4	3.1	5	3.6	5.5	6.1	4.7	5.2	4.2	3.5	3.1	3.1	4.9	4.4	3.3	2.7	1.7
BnaA10g00610D	BnabHLH261	S2	1	2.3	1.4	1.7	1.2	1.1	1.4	1.7	0.9	1.6	0.9	1.2	1	1.2	0.6	1	1.3	1.3	1.3	1.1	1	1.1	0.3	1	1.7	1
BnaCnng66320D	BnabHLH598	S2	3	1.7	0.5	1.3	2.1	1.7	1.3	1	1.5	2.6	1.5	3	1.6	1.5	3.1	2	1.8	1.2	0.7	2.3	1.6	1.6	3.5	2	2.1	0.8
BnaA01g17420D	BnabHLH013	S2	5.5	5.6	3.9	1	5.2	4.8	5.9	3.2	3.1	7.3	6.9	3.4	3.3	2.1	6.6	5.1	6	1.2	1.6	6	7.9	4	1.8	4.3	3	2.6
BnaA03g42560D	BnabHLH074	S2	8.2	6.4	4.8	3.9	4.1	6.3	6.1	4.5	4.1	4.7	4.2	7.3	5.3	5.7	5	4.8	7.9	5.5	4.2	4.7	5.6	5.3	5.6	5.1	5	4.9
BnaC01g21650D	BnabHLH308	S2	6.1	9.5	7.6	7	6.8	8.6	6.7	7.7	9.1	6.3	7.3	7.1	6.4	8.6	7.9	7.3	6.3	6.6	7	7	10	7.5	7.3	7.5	7	8.5
BnaC07g33660D	BnabHLH504	S2	0.8	0.7	0.6	0.7	0.3	2.8	0.6	0.6	0.6	0.6	0.5	0.4	0.7	0.5	0.5	0.9	1.7	0.8	0.4	0.8	0.5	0.5	0.7	0.5	0.6	0.6
BnaA09g18200D	BnabHLH233	S2	5.4	4	4.4	4.2	4.3	6.3	7.8	5.2	3.3	3.8	5.4	6	5.9	5.5	5.2	4.1	3.2	4.5	3.4	4.6	3.8	5.9	5.3	7.3	6.5	7.1
BnaC09g19730D	BnabHLH549	S2	9.5	8.8	7.5	7.7	7.2	12.3	11.7	9	6.5	11	10.1	10.1	9.9	7.9	11.9	8	8.8	10.9	7.7	8.8	8.5	10.3	9.9	9.5	12.3	9.5
BnaC07g19500D	BnabHLH498	S2	0.9	0.7	4.1	2.5	3.3	5.6	2.6	1	1.2	1.5	2.2	1.4	1.8	2.7	2.3	3.2	2.5	1.2	3.4	3.1	0.9	1.1	1.4	2.8	0.9	1
BnaA06g35910D	BnabHLH158	S2	2.1	2.9	10.7	8.7	10.7	22	2.9	4.9	4.1	6.8	3.1	6.4	9.9	7.8	11.1	4.6	3.8	5.6	5.4	11.5	8.5	3.5	10.4	9.3	7.2	11.1
BnaC07g19530D	BnabHLH499	S2	5.8	7.2	9.4	11.4	10.8	8.5	9.3	11.6	14.5	11.1	10	9.3	11.6	13.9	18.3	12.8	6.6	12.4	12.2	13.6	8.9	7.1	8.7	9.9	8.6	10.1
BnaA09g42390D	BnabHLH249	S3	0.2	0.3	0.3	0.3	0.2	0.3	0.3	0.6	0.4	0.6	0.6	0.6	0.3	0.3	0.4	0.8	0.3	0.1	0.4	0.2	0.3	0.3	1.2	0.4	0.4	1.2
BnaC08g49160D	BnabHLH532	S3	1.8	1	1.6	1.2	0.7	1.1	0.8	2.7	2.2	0.8	0.9	1.7	3.5	3.9	2.3	1.5	1.1	2.2	2.5	1.3	0.7	1.7	0.9	0.8	1.4	1
BnaA06g20620D	BnabHLH151	S4	7.8	10.9	6.4	15.4	12.4	15	4.7	10.3	7.5	8.8	12.1	6.6	10.5	11.3	10.7	8.6	7.7	8.4	10	15.4	18.2	15	12.6	8.3	8.4	24.3
BnaC03g53500D	BnabHLH374	S4	30.8	36.8	63.4	38.5	38.4	27.7	23.8	28	18	25.6	27.7	32.2	35.2	30.2	18.1	20.7	26.4	30.6	27.5	22.9	26.1	47.7	35.5	30.8	39.5	39.5
BnaA01g20220D	BnabHLH015	S4	10.7	14.8	11.7	18.7	28.7	15	12.2	13.5	12.9	14.6	18.3	11.5	14.8	17.5	14.2	15.8	6.9	10.5	15.3	21.6	23.2	14.6	16.8	13.2	16	31.5
BnaC01g42730D	BnabHLH319	S4	3.6	6.7	2.9	21.3	32.4	25.8	3.6	7.4	5.9	3.4	10.3	4.9	15	14.7	12.6	7.8	3.9	7.1	12.6	22.3	24.6	12.5	23.2	8.4	8.8	35.8
BnaC07g45960D	BnabHLH510	S4	2.3	0.8	1.9	0.3	0.8	0.9	2.5	1.8	3.7	2.9	1.7	0.8	0.7	1.2	2.3	2	0.5	1	1.2	1.5	0.8	0.4	0	0.5	2.5	0.5
BnaA01g25810D	BnabHLH021	S4	12.1	10.9	12	12.1	13.2	12.4	14.3	13.3	16.1	13.4	12.4	11.9	11.3	12.2	12.9	12.2	11.8	11.7	13.9	11.2	12.9	15.8	8.9	12.2	14.4	10.3
BnaC01g33010D	BnabHLH313	S4	9.7	11.9	10.9	12.3	13.6	11.7	11.7	12.4	15.6	13.7	12.1	10.8	12.8	11.4	10.7	11	9.9	9.4	12.8	12.2	12.5	11.5	11.8	11.1	12.4	12.9
BnaA01g24020D	BnabHLH020	S4	2.3	2.3	1.8	1.6	3.2	2.5	1.6	1	2.2	2.6	3.2	2.7	1.4	2.7	1.5	2	2.2	2	3	2.9	1.8	2.2	2.5	1.2	2.3	1.2
BnaC01g31080D	BnabHLH312	S4	0.8	0.9	1.2	1.4	0.9	1.7	1.2	1.1	1	0.8	0.8	0.7	0.7	0.7	0.6	0.9	1.1	0.9	1.4	1.4	0.8	0.9	1.3	1	1.8	1.2
BnaA07g06770D	BnabHLH171	S4	13.7	8.3	10.5	14.3	12	8.5	9.6	11	10.6	12.3	7.6	10.6	8.2	7.8	7.6	8.1	5.8	10.8	12.7	10.4	9.2	10.6	14.5	9.2	9.8	11.4
BnaC07g08370D	BnabHLH488	S4	3.2	2	3.7	5.5	5.4	3.4	3	3.5	2.8	3.5	3	2.6	5.6	3.2	2.1	2.1	2.3	4.2	3.7	4.9	4.2	3.5	4.3	3.9	4.5	4
BnaC04g28710D	BnabHLH412	S4	18.9	21.2	16.9	22.8	32.5	21.8	21.1	20.7	22.6	25.4	22	17	18.5	18.1	19.2	19.7	20.1	17.7	22	21.8	19.2	19.5	15.8	16.7	18.1	20.2
BnaCnng17300D	BnabHLH570	S4	12.9	11.1	12.6	18.8	26.1	20	14.3	17.7	20.4	14.8	19.4	13.2	16	17.4	16.7	15.6	8.4	14.1	15.3	19	16.3	16.2	15.4	14	15.1	16
BnaA05g35780D	BnabHLH138	S4	13.4	17.1	17.4	18.6	22.1	31.6	15.4	11.8	11.8	11	10.1	13	12.6	13.6	14.4	16.8	17.6	12.3	12.3	17.2	16.8	15.5	17.4	16.5	12.5	17.4
BnaC05g27050D	BnabHLH452	S4	25.1	37.8	55.5	28.8	20.9	24.3	27.3	32	24.4	37.1	28.8	58.3	42.5	58.4	21.3	23.5	33.3	47.1	39.1	26.6	59.9	40.4	42.6	51.2	51	34.7
BnaA03g11750D	BnabHLH051	S4	16.7	15.8	17.6	20.5	16.5	10.7	18.3	14.4	16.3	20.2	13.5	22.2	18.3	24.5	24.8	10.8	14.7	19.6	23.5	22.1	14.1	17.5	15.4	19.6	20.1	13.2
BnaC03g14420D	BnabHLH349	S4	22	21.8	23.4	31	31.9	20.9	19.8	22.8	29	28.2	24.3	19.8	20	23.2	24.6	23.7	17.9	23.2	31.2	29.9	26	23.5	25.1	26.9	25.1	20.2
BnaA10g08510D	BnabHLH269	S4	48.4	38.4	38.3	49.5	45.7	40.8	50.1	42.8	48.2	40.8	42.7	43.9	44.5	44.8	40.5	40	38.6	37.5	41.7	43.9	47	42.2	45.8	42.8	43	42.5
BnaC09g31010D	BnabHLH555	S4	22.3	23.1	20.2	25.3	27.2	25.1	21	24.9	24.7	30	26.6	23.2	22.5	22.7	25.8	25	18.9	22	24.7	25.2	26.5	21	21.7	26.9	25.9	23.6
BnaA02g09500D	BnabHLH033	S4	38.7	47.4	39.6	45.9	46.1	49.9	40.1	38	40.9	48	44.3	40.6	39.7	41.7	42.6	46.3	43.5	40.7	43.7	53.1	54.3	45.8	46.9	51.4	43.1	51
BnaA02g27940D	BnabHLH041	S4	61.3	69.5	65.3	65.7	72.7	77.3	63.1	63.6	76.3	71.1	66.8	63.9	62.8	68.2	75.8	66.9	63.2	62.9	64.3	71.8	71.5	60.9	63	65.5	61	78.3
BnaAnng39960D	BnabHLH294	S5	0.3	0.3	0.3	0.9	1.1	0.7	0	0.2	1	0.6	0.5	0.7	0.8	0.7	1.2	0.8	0.6	0.9	0.9	1.1	0.6	0.2	0.7	0.5	0.5	0.7
BnaA04g11060D	BnabHLH091	S5	0.8	0.7	0.6	1.1	1	0.7	0.4	0.5	1	0.9	0.7	1.1	0.8	1.2	1.7	0.9	0.7	0.9	1.5	1	0.7	0.8	1.7	1.7	1.2	1.7
BnaCnng33960D	BnabHLH579	S5	0.8	1.5	1.1	2.1	2.9	0.7	0.7	0.8	1.5	1.4	0.4	1.6	0.3	0.9	1	0.9	1.3	0.9	1.7	1.2	0.7	0.9	1.4	1.1	1.5	1.7
BnaC09g24870D	BnabHLH553	S5	0	0.2	0.2	0.3	0.8	0.1	0.1	0.1	0.1	0.2	0	0	0.1	0	0.1	0	0	0	0.1	0.3	0.2	0.3	0	0.1	0.1	0.1
BnaC02g11970D	BnabHLH323	S7	2.4	0.9	0.4	0.3	0.4	1.9	0.9	0.5	0.5	0.2	1.1	0.2	0.1	0.2	0.4	1.1	1.6	0.3	0.4	0.6	0.6	0.5	0.1	0	1.1	0.2
BnaA06g36620D	BnabHLH159	S7	1.4	0.1	0.4	0.1	0.1	0	1.7	0	0	0.3	0	0.8	0.4	0.3	0.5	0	1.7	0.1	0	0	0	0.3	0.3	0	0.2	0.2
BnaCnng19670D	BnabHLH572	S7	1.6	0.1	0.2	0	0	0	2.2	0	0	0	0.1	1.1	0.1	0.3	0.2	0	1.8	0.1	0.1	0.1	0.1	0.2	0.4	0	0.5	0
BnaA05g11520D	BnabHLH122	S9	0.4	0.4	0.7	0.2	0.2	0.9	0.8	0.4	0.2	0.5	0.5	0.4	0.1	0.4	0.9	0.7	0.4	0.2	0.2	0.3	0.7	0.2	0.5	0.8	0.6	1.9
BnaC04g13520D	BnabHLH401	S9	2.6	2.8	1.7	0.8	0.6	2.9	2.2	1.2	1.4	1.7	2.3	2.5	2.1	0.7	1.4	1.5	4.1	0.9	0.7	0.9	3.2	1.7	2.1	2.9	2.4	5.8
BnaA09g39520D	BnabHLH245	S10	0.6	0.2	2	1.5	0.1	0.4	0.3	0.6	0.2	0.5	0.5	0.9	0.9	1.1	1.1	0.4	0.2	0.6	1.5	0.9	0.8	0.8	0.5	1.1	0.3	0.7
BnaC03g15150D	BnabHLH350	S10	1.2	0.5	0.6	0.5	0.5	0.4	0.4	0.5	0.1	0.8	0.4	0.7	0.2	0.5	0.4	0.3	0.2	1.4	0.7	1.3	1.2	0.4	0.7	1.2	0.9	1
BnaA03g12390D	BnabHLH052	S10	0.9	0.3	0.6	0.2	0.2	0.2	0.3	0.5	0.3	0.5	0.3	1.2	0.1	0.4	0.2	0.1	0.5	0.7	0.4	0.6	0.4	0.3	0.6	0.6	0.8	0.9
BnaC02g14500D	BnabHLH324	S10	2.7	2	4	2	1.9	1.3	1.7	2.8	2.4	2.6	1.2	3.1	2.4	3.1	1.2	1.5	2.9	4.2	3.5	2.8	4.8	3	5.1	6.7	5.7	5.1
BnaC09g29480D	BnabHLH554	S10	0.3	0.2	0.6	0.4	0.2	0.4	0.1	0.6	0.2	0.6	0.5	0.5	0.2	0.5	0.1	0.1	0.3	1.5	1	0.4	0.8	0.3	0.3	0.5	1.2	0.5
BnaA10g06580D	BnabHLH267	S10	2	1.4	1.1	1	1	0.9	1.1	1	0.6	2	2.1	1.9	0.4	1.5	0.3	0.5	1.1	1.7	2.7	1.3	1.8	1.6	0.9	0.9	2.1	1.2
BnaA03g57400D	BnabHLH080	S10	0.3	0.3	1.3	1.7	1.2	0.1	1.1	0.1	0.2	0.7	0.5	0.7	0.6	0.2	0.1	0.2	0.1	0.8	0.7	0.4	0.7	0.8	1.7	0.9	2.1	1
BnaC03g34570D	BnabHLH366	S10	0.8	0.7	0.3	0	0	0	0.1	0	0.1	0.6	0.1	0.2	0	0.1	0.1	0	1.6	0.2	0.1	0.4	0.3	0.2	0.3	0.8	0.6	0.7
BnaA05g31160D	BnabHLH133	S10	0.4	0.4	0.8	0.1	0.6	0.5	0.2	0.4	0.2	0.4	0	0.6	0	0.2	0	0.1	0.4	0.3	0.3	0	0	0.2	1	0.8	0.4	0.5
BnaAnng03080D	BnabHLH276	S10	1.8	3.5	2	1.1	0.6	0.5	1.4	1.7	1.4	1.3	0.4	2.3	0.7	1	0.2	0.5	3	2.6	2.4	0.8	1.4	1.2	1.7	1	3.4	1.9
BnaA06g40430D	BnabHLH163	S10	21.5	15.4	15.3	8.8	4.7	6.6	14.5	10.8	9.7	12.5	12.5	20.4	10.7	7.2	5.9	7.4	15.8	19.3	15.1	11.9	12.3	18.2	21	17.9	15	13.7
BnaC07g19360D	BnabHLH496	S10	20.7	12.7	17.5	10.2	4.5	7.7	19.2	13.6	13.3	11	14.1	19.6	10.6	11.6	9.3	9.5	17.3	17.6	14	15.1	13.3	18.1	23.7	15.2	14.1	16.6
BnaA09g51970D	BnabHLH255	S10	46.3	27.7	68.9	48.5	43	9.9	45.2	57.8	65.6	64.1	40.8	55.5	51.6	32.2	32.7	28.7	17.5	67.2	65.6	57.2	46.7	50.6	78	80.1	68.5	55.8
BnaCnng01580D	BnabHLH564	S10	0.4	13.3	0.3	0.3	0.5	27.6	0.2	0.9	0.2	0.3	0.1	1.2	0.2	0.1	0.2	0.1	47.4	0.6	0.3	0.3	0.5	0.5	0.8	0.8	0.5	0.1
BnaC04g00610D	BnabHLH392	S10	3	1.7	2	1.9	1.1	1.7	1.9	1.6	1.9	1.4	1.4	2.7	1.2	1.5	0.6	0.4	2.6	1.9	1.8	1.4	1.3	1.7	2	1.6	2	0.9
BnaC04g51620D	BnabHLH430	S10	0.3	0.4	0.9	0.6	0.1	0.4	0.7	1.3	0.5	0.9	0.9	0.8	0.4	0.4	0.2	0.2	0.6	0.4	0.6	0.1	1	0.5	0.2	0.5	0	0.8
BnaC03g43470D	BnabHLH369	S10	6.5	8.4	5.5	6.5	9.1	10.9	6.3	8.7	8	7.2	8.4	6.2	5.5	5.8	5.1	6.3	8.2	6.8	7.3	7.9	6.4	5.6	4.6	4.2	5.5	6
BnaA03g37180D	BnabHLH069	S10	6.2	6.6	4.5	7.4	5.4	12.4	7.6	7.1	9.1	6.1	7.1	5.4	5.5	4.8	7	4.9	10.5	7.6	6.1	7.3	6.1	6.2	4.1	4.5	4.5	4.8
BnaC08g05990D	BnabHLH512	S10	0.1	0.1	0.6	0.1	0.1	0.1	0.1	0.5	0.2	0.9	1.1	0.1	0.6	0	0.3	0.3	0	0.6	0.4	0.4	0.7	0.3	0.6	0.1	0.6	1.3
BnaA08g20810D	BnabHLH214	S10	0.4	0.5	0.8	0.5	1.7	0.5	0.9	0.4	0.6	0.8	1.1	0.1	0.4	0.1	0.5	0.8	0.9	0.1	0.4	0.6	0.8	0.6	1.5	0.7	1.3	0.8
BnaC06g33250D	BnabHLH475	S10	1.3	1	1.1	2	1.5	1.6	1.2	1.9	2.4	2.5	2.1	1.3	1.4	2.5	2	2.4	1.4	1.9	1.3	1.8	3.5	1.2	0.9	1.4	1.2	1.6
BnaA07g29930D	BnabHLH195	S10	1	1.5	2.1	1.4	1.7	4.1	1.3	1.6	1.3	1.5	2	0.9	1.9	1.5	1.9	2.4	1.4	0.6	0.8	1.6	2	1.6	1.8	0.8	0.5	1.5
BnaCnng57560D	BnabHLH591	S12	0	0	0	0	0	54.7	0	0.1	0	0	0	0	0	0.1	0	0	1.1	0	0	0	0	0	0	0	0	0
BnaCnng64770D	BnabHLH595	S12	0	1	0	1.4	11.2	35.2	0.3	0.5	0	0	0.7	0	3.6	4.2	1.8	0.6	0.3	0.6	1	6.3	16.3	2.1	1.8	0.7	0.4	50.1
BnaC04g24670D	BnabHLH408	S12	0	0	0	1.1	6.2	14	0	0	0	0	0.5	0	2.2	2.1	1.1	0.2	0	0.3	0.7	7.5	8.2	0.8	1.1	0.5	0.2	34.5
BnaA04g02900D	BnabHLH085	S12	0	0.5	0	2	16	37.7	0	0.1	0.1	0.1	0.7	0	5	11.8	2.4	0.4	0.1	2.1	1.4	7.5	33.8	0.8	1.7	1.5	1	94.5
BnaC04g24680D	BnabHLH409	S12	0	0	0	0.3	0.3	3.7	0	0	0	0	0	0	0.3	0.9	0.2	0.3	0	0	0	0.9	2.2	0	0	0.1	0	20.4
BnaA04g02890D	BnabHLH084	S12	0	0	0	0	2.2	3.1	0	0	0	0	0	0	0.4	1.4	0.3	0.1	0	0.2	0.2	0.6	1.1	0	0.4	0	0	7
BnaC04g24690D	BnabHLH410	S12	0	0.3	0	4.7	12.3	14.9	0	1.3	0	0	1.4	0.3	4.5	8.1	3.6	0.8	0.3	1	2.2	10.8	15	4.5	4.4	1.3	0.6	45.6
BnaA04g02910D	BnabHLH086	S12	0	0.1	0	0.2	2.8	2.4	0	0	0	0	0.1	0	1.2	1.5	0	0.1	0	0.1	0.2	2	2.1	0.6	0.4	0.5	0.1	13.5
BnaA04g23770D	BnabHLH102	S12	0	0	0	0	0	0.7	0	0	0	0	0	0	0.1	0	0	0	0.2	0	0	0.1	0	0.1	0	0	0	28.5
BnaC04g47550D	BnabHLH425	S12	0	0	0	0	0.3	2.5	0	0	0	0	0	0	0	0.4	0	0	0	0	0	0	0.2	0	0	0	0	22.7
BnaC03g01590D	BnabHLH343	S12	0.4	8.6	0.3	39.6	31.4	98.8	4.1	22.8	9.6	0.4	21.5	6.4	30.3	50	21.4	8.9	8.2	10.2	35	52	86.9	46.8	19.7	23.3	6.1	136.6
BnaC08g41130D	BnabHLH529	S12	1	1.2	0.7	0.5	0.5	0.4	0.7	0.3	0.3	0.3	0.4	0.7	0.3	0.9	0.5	0.8	0.6	0.7	0.5	0.6	0.6	0.9	1.1	0.7	0.7	0.7
BnaC09g10990D	BnabHLH542	S12	1.3	2.8	1.8	1.6	3.4	1.6	1.9	1.3	1.4	1	1.3	1.5	2.3	1.9	1.3	1.1	1.3	1.6	1.9	1.9	0.9	2.7	2.6	1.6	1.1	1.1
BnaA01g35240D	BnabHLH025	S12	0.4	1.1	0.6	0.7	1	0.6	0.8	0.5	0.2	0.1	0.5	0.5	0.6	1.6	0.6	0.7	0.9	0.9	0.7	0.6	0.6	0.8	0.4	0.8	0.6	0.8
BnaC01g17320D	BnabHLH307	S12	0.1	0.6	0.1	0.2	0.2	0.6	0.4	0.2	0.1	0.2	0.1	0.5	0.4	0.4	0.6	0.2	0.6	0.1	0.1	0.2	0.1	0.3	0.3	0.3	0.4	0.3
BnaA03g47370D	BnabHLH075	S12	0	0.3	0.2	0.2	0.8	0.3	0.2	0.7	1.1	0.9	0.5	0	0	0.3	0	0	0.9	0.1	0.6	0.2	0	0.2	0	0.2	0.4	0.6
BnaC07g39620D	BnabHLH505	S12	0.1	0.4	0.3	0.4	0.3	0.4	0.7	0.5	0.9	0.5	0.7	0.7	0.6	0.5	0.5	0.2	0.5	0.3	0.6	0.5	0.3	0.2	0.6	0.7	1.6	1.5
BnaC09g52800D	BnabHLH561	S12	0	0.3	0.1	0.1	0	0.6	0.3	0.3	0	0	0.1	0.2	0.3	0.2	0.2	1.3	0.4	0	0.2	0.1	0	0.4	0.1	0.4	0.1	0.4
BnaA07g29170D	BnabHLH194	S12	11.2	6.3	5.3	9.8	6.6	1.8	8.2	8.3	8.3	7.8	4.1	13.3	13.1	12.1	9.6	7.7	8.7	6.5	7.4	5.4	13	14	10.3	10.8	8.5	16.7
BnaC06g32310D	BnabHLH474	S12	5.7	2.3	1.6	2.7	2.1	0.4	3.5	3.1	2.4	2.6	1.2	6.6	5	5.1	5.6	2.3	3.5	3.6	2.6	1	4.8	6.4	3.9	4.6	2.5	9
BnaA04g22490D	BnabHLH100	S13	0.4	1.1	0.2	0.1	0.3	0.9	0.3	0.3	0.1	0.3	0	0.5	0.1	0.3	0.5	0.1	0.5	0.2	0.2	0.3	0.4	1	0.7	1.6	1.2	0.1
BnaC04g46850D	BnabHLH424	S13	0.2	0.4	0.7	0.7	0.7	2.2	0.7	0.4	0.8	0.6	0.2	0.5	0.2	0.2	0.3	0.4	0.6	0.6	0.6	0.7	0.4	0.7	1.9	0.7	0.9	0.6
BnaC03g22510D	BnabHLH354	S13	0.7	1.1	0.6	1.4	1	0.6	1.6	1.3	1.1	0.6	1.2	0.3	0.6	0.5	0.8	0.3	0.7	0.9	0.6	1.6	1.2	0.3	0.9	1	1.1	0.5
BnaC04g56860D	BnabHLH435	S13	6.6	7.3	4.8	6.6	5.5	5.9	5.3	6.7	5.4	9.2	6.6	7.8	6.3	6.5	5.2	6.3	5.1	5.5	5	7.3	9.8	7.2	7.4	6.5	8	9.7
BnaA05g01990D	BnabHLH117	S13	2.3	1.1	1.2	2.1	0.4	1.6	1.6	2.4	1.2	1.9	1.3	1.3	1.7	2.1	2.2	1.8	1.1	2.7	1.3	2.3	1.9	1.9	1.3	1.3	1.7	3.8
BnaA04g23710D	BnabHLH101	S13	5.9	6.3	4.9	5.9	4.5	3.1	5.1	4	4.6	6.7	5.4	5.7	4.2	3.4	4.3	5.2	4.8	2.8	3.9	3.9	6.3	5	3.5	4.7	6.5	8.1
BnaC03g23140D	BnabHLH355	S13	1	0.6	0.3	0.4	0.4	1.1	0.8	0.4	0.7	1	0.1	0.9	1.2	0.7	1.6	0.6	0.7	0.1	0.6	1.3	0.4	0.2	0.5	1.1	0.3	1.1
BnaC07g22860D	BnabHLH500	S13	6.2	6.1	4.9	7.3	4.6	3.2	5.9	4.2	5.1	5.1	5	3.8	5.5	7.9	5.9	3.9	6.2	6.2	5	5.8	6.1	6.7	6.8	6.2	10.8	11
BnaC02g35640D	BnabHLH336	S13	6.2	8.2	8.1	6.7	7.5	4.2	6	8	5.2	7.6	5.6	7.3	6.2	9.2	11.8	7.9	5.7	8.6	6.6	9.6	9.5	6.3	11.3	11.3	14.8	15.1
BnaA06g33430D	BnabHLH157	S13	5.5	6.5	5.6	5.8	6.5	2.6	6.1	5.7	7.3	7.7	4.8	5.6	5.9	6.9	6.7	3.4	4.3	6.6	5.5	6.1	6.6	8.1	6.8	7.6	9.4	12.3
BnaA07g24430D	BnabHLH188	S13	1.1	1.6	2.2	0.7	1.4	0.8	1.2	1.2	0.2	1.4	0.7	1.5	0.8	1.1	0.8	0.8	1.4	1.4	0.9	0.8	1.5	1.2	1.2	1.8	2	1.7
BnaA07g27420D	BnabHLH191	S13	0.1	0.7	0.5	0.6	0.1	0.7	0.7	0.8	0.4	0.7	0.7	0.8	0.4	0.3	0.3	0.7	0.2	0.7	0.4	0.6	0.4	0.4	0.5	0.8	0.8	1.6
BnaC06g29600D	BnabHLH471	S13	1.4	2.9	1.2	2	1.4	1.9	1.9	1.7	1.1	1.9	1.1	2.4	1.3	1.7	1.3	1.4	3.8	2.2	1.4	1.5	1.2	1.8	1.6	1.1	2.3	2.3
BnaA10g23230D	BnabHLH273	S14	10.3	9	10.7	10.8	9.9	5.4	8.5	9	11	10.2	9.6	9.1	14.3	10.8	10.9	10.3	7.7	9.9	10.3	12.7	10.1	10.8	10.5	11.3	8.5	9.8
BnaA03g02340D	BnabHLH047	S14	3.2	3.1	3.4	4.5	4.8	2.4	4.5	4.8	5.4	5.2	4.5	4	3.7	3	2.2	3	3.5	4.8	3.7	4.7	2.9	3.9	2.9	6.8	6.2	3.5
BnaC03g03390D	BnabHLH344	S14	4.3	4.8	6.2	6.9	6.3	3.9	5.7	7.4	7.5	6.2	6.3	5.6	4.3	3.9	3.7	3.2	4.9	6.9	6.3	7.3	4.4	5.3	4.9	9.2	9.8	6.1
BnaAnng06580D	BnabHLH280	S14	1.1	1.4	1.4	1.2	0.8	1.6	1.9	2.1	2.4	2	1.5	0.9	1.6	1.1	0.9	0.6	1.6	1.8	1.9	2.1	0.9	1.8	1	2.1	1.7	1.2
BnaC02g41800D	BnabHLH340	S14	4.4	3.6	3.7	3.9	3.5	2.4	4.8	5.7	5.9	4.4	5.4	3.5	4.2	3.4	3.2	2.6	2.7	4.5	5.4	4.2	3.4	4.6	3.3	3.3	4	2.5
BnaA02g14220D	BnabHLH036	S14	2.7	1.8	3.3	2.9	2.1	1.9	2.5	2.9	4.3	2.9	2.9	2.6	3.1	3.3	3.1	2.7	2.3	2.7	2.7	3.7	2.4	2.4	2.8	3.5	3	2.7
BnaC02g18880D	BnabHLH329	S14	9.3	7.7	8.5	9.6	7.1	9.1	8.3	8	9.4	9.7	9.2	7.5	9.5	7.6	10.9	7.3	8.9	9.4	8.7	8.6	7.4	7.3	7.8	8.8	8.5	7.8
BnaA07g27640D	BnabHLH193	S14	13.9	11.3	13.5	14	13.6	8.2	16	15.6	14.6	13.3	13.6	12.8	12.8	14.8	14.5	14.7	11.1	13.8	11.7	11.5	11.1	11.8	11.2	13.7	13.5	10.3
BnaC06g29910D	BnabHLH473	S14	9	7.8	8.6	9.1	9	9.3	7	7.5	8	8.5	7	8.2	8.5	8.8	8.8	7.9	10.4	8.3	8.4	7.8	7	8.4	9.8	8.2	7.8	7.1
BnaA09g13660D	BnabHLH228	S15	22.6	24.5	28.1	34	41.8	37.2	25.3	26.5	33.7	32.3	30.7	21.1	29.9	32.8	30.4	28.9	24.3	25.5	28.9	36.9	33.1	27.5	23.5	23.3	28.6	30.1
BnaCnng38940D	BnabHLH582	S15	29.6	23.4	19.7	26.4	29.2	27.8	22.3	21.4	26.7	25.5	26.3	19.6	21.2	17.9	25.7	27.1	25.2	18.9	21.9	25.2	21.7	21.7	18	19	20.8	20.1
BnaA01g22830D	BnabHLH017	S15	20.6	20.6	15.2	19.5	20.6	14.6	19.2	18.4	21.3	21.4	17.9	17.3	18.3	21.4	22.5	16.8	19.5	18.4	18.3	18.7	16.2	17.1	13.2	14	11.5	12.5
BnaC01g29610D	BnabHLH311	S15	20.8	16.4	15.9	19.1	19.9	19	17.3	17.8	19.4	18.5	20.6	14.1	17.3	21.2	19.9	19.7	15.4	17.3	19.9	20.6	19.2	15.8	15.1	13.2	11.1	12.7
BnaA08g18830D	BnabHLH211	S15	0.8	0.9	0.8	1.7	1.8	1.8	1	0.8	0.6	1.2	0.9	0.8	1	1.4	1.3	0.8	1.7	1.1	1	1.6	1.4	0.9	0.7	0.8	0.7	1.2
BnaC03g58040D	BnabHLH378	S15	1.3	1.7	1.6	2.1	2.9	1.9	0.9	1.1	1	2.1	2	2	1.5	2.7	2.9	1.8	1.8	1.2	1.7	1.9	1.6	1.8	1.2	1.5	1.3	1.5
BnaCnng10760D	BnabHLH568	S15	1.5	1.1	1.4	1.2	2.4	0.7	0.4	2.5	1.4	1.7	1.4	0.5	0.9	0.4	1.1	0.7	0.5	2.7	1.1	1.9	0.9	1.2	0.8	1.5	1.7	1.1
BnaA05g20270D	BnabHLH128	S15	0.6	0.7	0.9	1.7	0.8	0.6	1	1.3	1.4	1.3	1.1	0.8	1.1	0.7	0.4	0.6	0.9	1.5	0.8	1.1	0.6	1.4	1.6	1.7	1.4	1.9
BnaC05g32220D	BnabHLH455	S15	1	0.7	1	1.4	1.8	0.8	1	1.1	1.4	1.1	1.4	0.8	0.8	1.5	0.8	0.7	1.5	1.5	1.2	1.8	1.6	1.1	1.8	1.4	2.1	1.8
BnaA09g43850D	BnabHLH250	S15	2	3.1	1.9	2.6	3.6	5.4	3.3	3.1	2.7	4	3.7	2.4	2	1.9	1.5	3.4	4.2	1.9	1.6	2.2	3.1	2.5	1.6	1.7	2.4	2.6
BnaC08g36420D	BnabHLH528	S15	0.5	1.3	1.1	1.1	0.8	1.4	1.3	1.7	1.2	1.3	1.4	0.5	1.4	1.1	1.1	1	1.6	0.8	1.1	1	1.1	0.5	1	1.1	1.4	0.7
BnaC07g41730D	BnabHLH507	S15	28.8	29.5	30.8	33.1	30.4	29.3	24.9	32.4	33.9	29.7	30.7	22.4	26.9	28.5	29.6	27.2	25.3	32.5	31.6	25.8	26.3	26.7	27.7	26.8	31.5	35.2
BnaA08g13500D	BnabHLH205	S15	2.9	2.4	2.9	2.6	3.4	4.4	2.6	3	3	2.9	3.5	1.6	2.7	1.9	2.1	3.5	3.6	2.2	2.4	3.1	2.3	1.8	1.5	1.2	1.9	2.5
BnaA01g07690D	BnabHLH008	S15	22.1	24.1	21.7	21.5	21	25.4	19.3	22.3	23.6	21.8	17.9	22	23	24.3	27.7	21.2	24	22.1	24.5	17.6	19.9	18.4	21.7	22.8	22.3	19.4
BnaC08g13440D	BnabHLH516	S15	3	5.8	5.2	7.1	7.1	6.3	2.9	5.6	7.1	5.5	4.6	2.7	4.8	4.8	4.8	5.2	4.2	4.3	4.5	6	4.1	3.5	3.2	4.9	4.3	2.8
BnaC05g33340D	BnabHLH456	S15	2.3	1.5	3	1.5	1.6	1.4	1.5	2.2	1.5	1.7	1	1.8	1.8	2.4	2	1.5	1.3	2	3.2	2.7	1	1.1	1.9	1.7	1.9	1.9
BnaA05g11200D	BnabHLH120	S15	13.8	5.7	2.1	0.4	2.6	4.1	4.4	4	1	2	2	6.7	3.3	5.9	2	4.4	8.1	1.1	1	0.3	0.9	6.1	4.6	0.9	1.4	1.1
BnaA03g14680D	BnabHLH054	S15	8.4	7.3	6.7	4.6	7.8	5.4	7.4	5.3	4.2	6.9	6.1	5.6	8.9	7.7	6.8	7.6	5.5	8.2	8	4.6	7.3	7.5	8.2	8	8	7.4
BnaC08g01480D	BnabHLH511	S15	1.5	0.6	1.1	1.5	0.5	0.6	0.6	0.4	0.4	1.5	0.8	1.1	0.2	0.8	0.2	1	3.2	0.7	0.6	0.8	0.6	1.3	0.4	0.5	1.3	0.9
BnaC05g03860D	BnabHLH438	S15	0	0.2	1.4	0	0.3	1	0.6	0	0.3	0	0.8	1	0.3	2.5	0.5	0.9	0.6	0	0	0	0	0.6	0.8	0	0.4	0.8
BnaA09g25430D	BnabHLH236	S15	0.6	0.8	0.3	0.8	1.1	1.1	0.5	0.8	0.5	0.6	0.9	0.7	0.5	0.4	0.6	0.4	0.8	0.8	0.2	0.5	0.9	0.3	0.6	0.3	0.4	0.9
BnaA02g36990D	BnabHLH046	S16	3.4	1.8	0	9.9	7	7.8	1	20.4	4	4.7	5.8	3	4	4.2	1.2	5	2.1	1	8.4	18.1	12.2	1.9	4.2	2.1	2	8.1
BnaC02g37550D	BnabHLH338	S16	0	6.2	1.2	4.4	0	7.8	3.1	2.1	8	11.4	1.1	1	1.9	0	2.3	3.1	0	10.3	4.3	8.5	7.5	10.2	8.2	7.3	9.3	6.2
BnaA09g02380D	BnabHLH221	S16	9.2	26.7	13.4	24.3	31.8	17.7	3.8	21.6	28.9	18.3	20.2	3.1	35.4	0.6	7.7	1.1	9.5	18.7	36.6	40.4	13.3	14	17.9	17.3	26.8	10.1
BnaC09g01910D	BnabHLH537	S16	5.8	13	16.1	20.8	14.5	2	9.6	19.5	18.7	23	11.7	16.1	18	5.1	8.3	4.2	8	20	15.8	21.9	14.9	10.1	20.5	42.8	34.1	21.1
BnaA06g31260D	BnabHLH156	S16	3.1	5.4	13.4	7.6	2.5	5.4	5.1	3.7	5.8	13.4	8.1	3.5	7.6	6.8	9.1	1.3	4.9	5.8	19.1	9.5	13.5	9.5	3.8	6.8	8.5	11.2
BnaCnng42180D	BnabHLH585	S16	2.7	1.5	4.1	3.4	1	2.9	2.9	4.9	4	14	4.7	1.9	1	7.5	3.4	0.2	0.1	7.2	3.3	11.6	4.3	1.3	1.3	0.9	6.6	2.5
BnaA07g14800D	BnabHLH180	S16	14.8	8.1	15.6	38.7	14.5	8.9	10.7	20.5	27	8.8	10.2	18.1	26.1	10.2	13.7	5.5	4.2	13.5	12.8	33.2	10.7	17.1	23.6	57.2	43	27.5
BnaC06g42240D	BnabHLH479	S16	24.3	23.1	48.1	61.8	26.5	17.4	23.6	38.1	50.3	40.6	15.7	20.5	48.3	17.3	6.9	8.1	8.4	49.2	81.7	95.2	34.6	39.7	77.3	128.3	83.7	56
BnaCnng61200D	BnabHLH593	S16	0	4.4	3.6	2	1.1	0	2	1	2.7	5.3	2.3	3.6	1.9	0	0	0	0	4.2	1.9	2.7	4.2	2.6	5.8	4.8	7.1	6.1
BnaA02g02510D	BnabHLH029	S16	6.6	2	4.1	8.2	1.1	3.2	4.6	0	10.2	12.5	0.8	0.9	7.5	6.9	5.5	0	6.3	1.2	8	11.4	6.4	8.8	6.9	20.6	17.2	19.5
BnaA10g18940D	BnabHLH271	S16	7.9	8.9	5.3	6.9	1.1	5.7	5.1	1.8	5.2	2.3	3.1	2	5.6	5	1.3	1.1	3.6	21.8	7	9.8	3.6	5	4.7	7.1	15.1	12.8
BnaC05g20000D	BnabHLH450	S16	1	0	0	1.9	0	0	6.6	3.7	3.4	0	0.9	0.8	0	0	0	0	0	3.1	7.5	0	5.9	0.8	5.6	7.2	3.1	2.8
BnaA07g09310D	BnabHLH174	S16	2.9	11.7	2.7	7.2	1.5	8.9	4.9	2.6	11.9	3.6	4.6	8.5	8.4	1.8	0	0.9	8.4	9.4	14.4	5.7	1.4	12.2	5.6	8.1	8	10.5
BnaA08g20020D	BnabHLH213	S16	13.3	12.6	20.6	41.1	12.6	4.2	10.5	18.9	16.9	19	20.8	12	6.3	2.8	9.7	4.2	3.7	9.9	8.9	24.5	24.4	18.1	7.7	29.7	24.6	25.1
BnaC07g12550D	BnabHLH491	S16	0.9	3.5	13.7	1	6	1.9	0	5.5	10.1	9.8	2.7	0.8	5.2	5.4	0	0	1.9	10.1	10	9.4	5.5	4	13.8	7	10.6	5.5
BnaA09g29410D	BnabHLH238	S16	3.3	13	14.4	28.2	11.7	14.4	7.5	13.8	13	14.4	12.1	23.5	19.4	12.4	5.2	2.1	13.7	27.1	18.4	21.5	13.8	17.5	15.5	13.8	17	14.6
BnaC09g47080D	BnabHLH558	S17	7.4	6.8	7	7.5	7.3	4.9	5.4	4.9	5	6.7	4.2	8.4	6.3	5.3	7.7	7.2	7.5	7.9	7.2	8.1	5.4	6.8	7.2	8.5	6.5	8.2
BnaAnng15170D	BnabHLH284	S17	8.5	8.5	11.2	10.9	15.1	9.6	11.5	9.7	10.1	10.6	11.8	9.1	10	8.6	11.2	12.2	9.4	9.3	10.2	12.2	14.1	9.6	10.3	9.5	16.5	11.2
BnaC03g49840D	BnabHLH373	S17	15.4	15	14.5	17	21.8	17.3	14.4	15.6	16.4	17.2	17.4	12.9	14.2	14.4	17.2	18.2	15.7	15	16.5	17.9	19.5	15.6	15.4	15.3	16.7	16.6
BnaA04g24800D	BnabHLH105	S18	0	29.8	0	13.3	15.2	0	0	0	0	0	0	0	0	6.6	0	0	0	0	0	0	0	0	0	0	0	0
BnaA05g34410D	BnabHLH137	S18	3.4	5.5	3.9	10.2	12.4	15.3	3.4	8.4	8.6	9.1	12.1	4.3	3.8	3.3	2.8	5.2	3.5	6.3	7.9	15.3	7.4	7.7	5.9	4.3	5	3.8
BnaC04g52930D	BnabHLH434	S18	4.2	4.8	8.4	17.2	23.1	15.3	5	14.9	17.4	13.3	11.5	7	12.6	7.2	7.4	8.6	7	10.7	11.4	18.8	10.6	5	5.9	13.7	11.3	8.8
BnaA05g31480D	BnabHLH134	S19	0	1.6	1.6	1.2	0.2	2.4	3.4	1.6	0	0.7	0.1	0.5	0.6	6.6	1.5	0.6	0	1.4	3.9	1.1	1.3	0	1	1.8	1.5	1
BnaC05g46030D	BnabHLH461	S19	4.3	0.8	4.6	6.2	1.2	0	8.2	2.5	9.8	1.4	4.8	8.2	5.5	15	4.6	7	2.2	2.3	2.5	1.5	2.9	3.1	7.5	0.4	3.7	3.3
BnaAnng02890D	BnabHLH275	S19	35.9	30.9	27.2	31.9	23.3	8.8	26.2	26.4	24.3	29.7	19	30.1	48.2	36.6	27.8	17.7	20.2	34.2	31.1	22.5	16.6	39.3	29.4	30.9	23.7	24.3
BnaA03g29170D	BnabHLH066	S19	1.4	2.1	5	2.8	0.9	1.5	2.1	2.4	1.8	2.6	1.8	2.2	3	1.3	1.5	0.7	1.7	2.3	2.8	1.9	2.8	2.6	2.8	4	3.7	2.5
BnaC03g34370D	BnabHLH365	S19	7.2	4.2	5.4	4.1	2.6	1.8	4.9	3.4	4.1	3.3	1.1	5.9	3.2	3.4	1.4	2.7	5.2	4.5	5	2.6	2.2	4.5	2.8	4.7	3.7	6.4
BnaA05g30790D	BnabHLH132	S19	1.4	2.6	0.5	4.3	5.5	3.9	1.4	1.4	3.3	3.7	2.4	2.1	0.6	3.9	1.8	2.1	2.4	0.8	1.9	2.8	3.2	2.4	1.8	1.9	2.6	5.3
BnaC05g45240D	BnabHLH459	S19	1.5	5.7	4.4	5.7	7.5	7.6	4.3	4.4	4.7	6.9	6.1	4.9	3.1	2.6	6.5	6.1	6.8	5.1	4.9	7.3	7.2	4.9	2.1	2.6	3.5	9.5
BnaA01g32740D	BnabHLH024	S19	9.7	18.6	13.1	23.1	29.1	22.7	18.4	24.2	23.6	25.9	21.9	12.9	11.9	12.6	12.5	14.5	11.5	14	16.3	21.3	25.1	18	11.9	14.2	8.7	25.7
BnaA01g27410D	BnabHLH023	S19	3.2	2.2	1.8	1.5	1.2	4.1	2.7	2.3	3	1.6	4.4	1.4	2.7	1.4	0.7	1	1.4	3.1	2.9	3.9	2.7	4.5	2.9	6.4	1.3	3.4
BnaC01g34890D	BnabHLH315	S19	1.9	2	4.1	1.9	1.6	2.6	1.8	1.8	2.3	2.6	2.2	2.8	2.1	1.3	2.3	1.9	1.8	2.4	2.3	3	3	1.9	4.9	7.1	8	7.6
BnaA05g22920D	BnabHLH130	S19	18.9	14.6	15.5	25.4	17.2	11.9	15	20.8	29.2	24.6	17.2	16	22.3	21.3	12.8	15.4	14.2	23.3	23	22.9	20.4	14.8	17.5	22.6	20.2	27.2
BnaC05g36340D	BnabHLH457	S19	26.8	31.4	34.9	32.2	24	26.3	29.2	33.2	38.3	34.1	26	38.2	29.3	22.1	15.6	21.2	23.9	37.7	32.8	36	30.9	31.9	29.2	47.5	40.1	41.1
BnaA01g17610D	BnabHLH014	S19	8.9	1.8	2.7	2.1	1	1.6	4.7	2.2	1.6	3.4	1.8	6.5	3.1	2.9	2.2	1.2	3.2	6.5	5.1	3.1	3.4	3.2	1.6	3.4	1.5	2.7
BnaC01g21940D	BnabHLH309	S19	17.5	7.3	6	4.3	3.2	2.4	8.4	3.1	3	3.6	2.1	17.8	4.6	8	3.1	3.1	9.1	10	6.3	3.1	1.6	8.6	5.7	4.8	4.3	2.6
BnaA03g42420D	BnabHLH073	S19	1.8	2.6	1.1	3.3	4.8	0.5	2.5	1.2	4	1.3	0.7	0.4	2.8	2.3	0.1	1.1	2.9	3.2	0.9	4.5	2	0.7	3.2	1.6	1.8	0
BnaC07g33520D	BnabHLH503	S19	0	3.4	0.5	1.7	0.5	1.9	3.8	0	2	1.5	3.5	0.3	0.2	4.5	1.7	2.8	1.6	0	5.8	0.8	0	3	1.9	0.1	5.1	3.7
BnaA08g06050D	BnabHLH198	S19	2.7	0.7	1.2	3	4	1.4	2.7	3.1	3.2	2.9	3	2.5	2.3	0.9	0.9	1	1.3	2.9	3.3	3.3	2.6	3.7	1.8	2.4	0.7	2.2
BnaC08g10500D	BnabHLH515	S19	4.5	2.5	4.2	3.8	4	3	5	6	5	4	2.7	3.6	4.7	1.9	1.5	2.8	2.4	4.8	7.2	4.2	3.6	5.2	5.5	3.1	4.8	4.7
BnaAnng36770D	BnabHLH293	S20	1.3	0.1	1.2	1.8	2.9	2.6	1.7	2.2	3.9	3.8	3	2	1.8	0.3	0	0.8	4.7	3.1	0.2	4.5	0.7	2.9	2.4	2	2.5	1.5
BnaCnng19610D	BnabHLH571	S20	18.9	27.5	22.5	22.6	21.7	23.1	34.9	33.9	39.4	34.9	38.2	19.9	17.5	10.4	19.9	19.3	24.8	26.3	22.5	28.3	24.9	22.5	12.5	21.7	30	28.5
BnaA01g06640D	BnabHLH006	S20	4.4	4.2	1.3	1.8	0	2.2	2.7	2.6	2.7	3	1.8	2.5	0.8	1.5	0.6	0	9.5	2	4.6	0.6	3.5	2.2	1.8	5.5	5.4	6.2
BnaC01g07980D	BnabHLH300	S20	5.8	5.7	6.1	4.2	2	3.8	4.4	1.8	5.9	4.5	2.9	8.8	2.6	2.1	0.9	1.4	5.7	3.4	5.9	2.9	3.3	5.9	5.3	8.5	3.3	9
BnaC03g67940D	BnabHLH387	S20	0.2	0.9	1.6	3	2.3	0	1.8	2.5	0.6	2.1	1.3	0.4	2.3	0	0.6	2.8	0.2	5.7	1.3	3.6	2.3	1.8	4	3.4	2	10
BnaA08g13180D	BnabHLH204	S21	6.8	8.9	5.8	4.9	3.5	4.5	11.6	8.2	7.2	12.9	8.7	8.1	3.1	4.6	2.6	2.6	5.7	11	8.3	10.8	10.6	5.6	12.2	12.1	16	5.4
BnaC03g68050D	BnabHLH388	S21	0.3	2.1	1.1	0.7	1	1.9	1.3	1.8	0.5	1.9	1.8	0.4	0.6	0.1	0	0	1.1	1.9	2	1.8	0.8	1.5	2.7	2.2	5.3	0.4
BnaAnng23680D	BnabHLH287	S21	1.3	0.1	1.8	4.3	2.7	1.7	1.1	0.3	0.2	1.1	0.6	1.8	2.3	1.2	0.8	0.3	0.4	0.9	1.4	2.3	0.2	1.3	1.9	2	2.5	1.6
BnaA09g09840D	BnabHLH226	S21	11.2	10.3	13.7	12.8	7.1	3.7	9.9	13	11.5	7.1	9.1	22.5	5.1	3.7	1.3	1.5	13.2	11.8	16	11.1	12.4	15.3	32.2	40.4	34.8	27.8
BnaA04g09080D	BnabHLH090	S22	0	0	0.4	0	0	0	0	0	0	0	0.3	1.3	0	0.3	0	0	0	0.7	0.3	0	0.6	0	0.4	0.3	1.2	0
BnaC04g38970D	BnabHLH418	S23	12.4	11.6	12.5	12.7	13.2	12.9	11.6	10.4	11.5	11.7	13.6	11	11.1	12.2	13.9	12.2	11.8	12.4	12.4	12.3	11.3	9.3	16.3	15.3	17.4	13.9
BnaC04g17010D	BnabHLH404	S23	7.6	7.9	8.6	8.1	6.5	7.4	7.5	8	7.9	8.9	9	6.6	8.4	9.1	9	8.2	7.2	8.7	8.4	7.7	9	8.6	11.1	8.8	9.7	9.5
BnaA07g13090D	BnabHLH178	S23	5	4.6	5.5	5.5	3.8	5.4	4.2	5.5	5.6	5.4	4.9	3.9	4.9	5.1	5.7	4.9	4	4.5	5.1	4	4.6	5.8	5.6	5.7	5.8	5.8
BnaA04g15690D	BnabHLH096	S23	4.1	4.4	4.5	4.7	5.3	6.9	3.9	5	4.4	4.5	4.9	4.7	4	5.6	5.2	5.1	4.5	5.2	4.6	4.7	4.2	4.6	5.4	4.7	5.9	4.8
BnaA05g11570D	BnabHLH123	S23	9	7.8	9.5	9.3	10.4	8.7	7.9	9.6	8.5	9.9	9.8	8.2	8.5	9.4	9	12.4	7.7	9.4	9.8	10.5	12.8	8.3	12.9	9.3	10.9	13
BnaC04g13380D	BnabHLH399	S23	5.6	6	5.8	6.2	7.4	6.2	5.3	6.5	6.3	6.8	7.8	5.9	6.1	7.1	7.9	7.7	5.9	6.7	7.6	7	6.7	5.8	8.6	7.7	8.6	8.7
BnaC04g42170D	BnabHLH423	S23	6.7	5	7.2	7.8	8.2	6.3	5.6	6	6.2	6.6	6.1	5.9	5.7	6.1	8.5	7.2	5.6	6.3	6.5	7.7	6.9	5.6	7.8	6.9	6.9	7
BnaA09g53070D	BnabHLH256	S23	1.2	0.8	0.7	0.5	0.5	0.4	0.6	0.9	0.7	0.8	0.5	0.5	0.6	1.4	0.5	0.6	0.6	0.7	0.7	0.7	0.9	0.3	0.8	1.2	0.7	1.2
BnaC04g48630D	BnabHLH428	S24	4.3	3.6	4	4.3	3.7	6.8	4.1	5.8	6.4	3.5	5.8	4.5	4.9	6.8	10.4	6.9	4	5.4	3.8	4.5	4.7	3.4	1.7	3.5	3.1	2.5
BnaA04g24760D	BnabHLH104	S24	5.2	4.3	5.6	7.8	5.8	7.8	7	6.1	6.1	5.5	7.2	5.2	7.3	7.3	7.4	5	5.1	5.7	6.1	7.4	7.1	5.1	5.5	7.4	7.7	6.6
BnaA03g19970D	BnabHLH058	S24	6.3	6.5	6.8	9.4	10.3	18.4	8.4	10.4	13.6	10.7	16.4	8.4	11.4	9.1	10.9	11	7.3	7.4	6.1	9.7	12.9	9.1	4	7.4	5.1	11.3
BnaC03g23970D	BnabHLH357	S24	12.4	10.5	11.9	13.8	15.1	22.5	13.4	19.5	20.1	16.6	18.5	14.7	17.2	16.9	18.5	12	12.3	14.7	13.8	16.6	18.3	15	8.7	14.8	11	16.5
BnaA09g37540D	BnabHLH244	S24	51.5	39.6	55.4	58.8	62.8	65.3	64.2	63.8	67.7	65.6	56.4	47.4	75.3	65.8	69.9	56.1	45.8	52.6	46.6	64.8	51.8	40.9	49.3	58.8	45	42.4
BnaC08g29580D	BnabHLH523	S24	54.8	51.6	57.3	68.2	65.3	98	75.1	71.9	83.2	70	67.7	38.9	78.7	66	69.6	58	59.6	54.9	48.2	72.6	62.6	42.3	41.8	61	42.7	41.8
BnaA07g00060D	BnabHLH164	S24	4.7	4	3.8	4.9	4.3	6.3	5.9	5.3	6.6	6.3	5.3	3.3	3.7	5.2	5.3	4.8	4.6	4.6	4.6	5.1	4.9	6.2	2.5	4.1	4	2
BnaC07g00780D	BnabHLH482	S24	3	3.2	3	4.3	4.9	4.8	3.5	5.4	5.7	5.1	5.3	2.3	3.1	4.9	6.1	4	2.7	4.2	4.1	3.5	4	4	2.2	2.4	2.1	2.4
BnaA06g37850D	BnabHLH160	S24	5.5	5	2.5	2.3	2.9	10.1	9.4	7.3	6.5	5.9	9.7	5	5.5	5.5	8.4	19.7	5.1	3.8	3.1	4.9	16.7	5.2	3.5	5.1	3.9	25.5
BnaA09g48450D	BnabHLH252	S24	5.2	2.8	3.7	3.2	3.1	5.3	3.3	4.9	4.6	3.4	4.6	3.1	4.5	2.8	2.9	4.4	3.8	3.2	2.8	4.9	5	3.1	3.4	4.9	3.6	7
BnaC05g07080D	BnabHLH444	S24	2.9	2.1	1.1	1	1.1	8.5	3.1	3.9	4	4.2	11	1.4	2.8	2	4.3	19.3	2.1	1.6	1.7	2.9	11.8	2.5	1.1	1.4	1.3	9.8
BnaC08g42700D	BnabHLH531	S24	3.7	3.6	3.6	3.7	3.9	6.4	4.2	5.2	4.6	6.1	5	3.3	5	4.1	4.8	5.5	4.1	4.1	3.3	4.6	5.3	4	2.8	3.8	3.8	5.6
BnaA03g40080D	BnabHLH072	S24	3.5	3.4	4.9	4.1	3.3	6.7	4.5	4.6	5.7	3.8	3.4	3.8	6.1	4	5.3	3.5	3.4	3.9	4.1	5.7	4	3.2	6.4	7.5	6.1	5.6
BnaC07g31140D	BnabHLH502	S24	2.1	2.4	2.9	4.1	2.6	3.2	2.6	3.4	3.7	3.1	2.3	2.5	3.6	3.4	5	2.3	1.9	3	2.7	4.3	3	2.3	4	5	4.8	4.8
BnaAnng20430D	BnabHLH286	S24	3.8	2.5	3.5	4.5	4.5	1	4.6	4	4.6	3.2	4.2	3	2.9	2	2.6	2.5	1.2	4.4	3.8	3.2	3.3	3.8	1.8	2.4	2.2	3.1
BnaC03g26990D	BnabHLH360	S24	4	3.2	7.1	7.9	7.2	2.9	6.3	8.5	11.2	6.5	8.3	3.4	7.4	5.2	4.1	5.8	1.6	7	7	8.2	7.4	4.8	3	6.5	7.4	5.7
BnaA03g22920D	BnabHLH062	S24	1.3	1.4	1.1	1.3	1.6	2.7	0.7	1.2	1.4	0.7	0.8	1	0.8	1.3	1.6	0.8	1.7	1	1.5	1.7	0.7	1	0.5	0.9	0.6	0.7
BnaA03g27190D	BnabHLH065	S24	48.8	45.6	55.6	74.9	80	49.8	40.7	59.6	81.8	64.1	44.2	37.2	66.9	69.3	133.1	71.1	40.6	56.2	70.2	70.8	50.4	41.4	39.4	45.4	49.7	34.7
BnaC03g32190D	BnabHLH364	S24	29.1	23	29.6	34.6	33.2	23.2	29.1	28	33.7	28.7	22.9	26	30.7	28.2	34.4	21.2	19.6	26.4	30.7	32.6	23	20.6	21.7	30	34.6	18.3
BnaC07g16290D	BnabHLH493	S24	3.4	3.6	4.9	3.5	4	3.3	3.7	3.1	6.4	4.2	3.3	3.2	3.2	3	3.4	4.4	4.5	4.2	2.9	3.4	5.4	3.7	3	4	4.4	2.6
BnaC01g01720D	BnabHLH296	S24	1.4	1.5	1.9	0.5	0.8	0.2	1.3	0.8	0.4	0.5	0.7	1.6	0.6	1	1.3	1.1	0.7	1.7	1.2	0.8	1.3	1.9	1	0.9	0.9	0.6
BnaC03g61610D	BnabHLH383	S24	0.7	0.7	0.3	0.3	0.2	0.1	0.6	0.4	0.3	0.4	0.1	0.5	0.6	0.4	0.3	0.4	1	0.3	0.7	0.5	0.2	0.7	0.2	0.2	0.6	0.2
BnaC08g28800D	BnabHLH521	S25	51	45.2	26.6	30.4	25.1	31.8	44.2	50.2	50.2	43.9	36.6	28.3	25.6	30.6	37.1	28	38.6	47.2	40	36	35.2	40.7	30.2	32.3	28.8	45.8
BnaC06g16100D	BnabHLH466	S25	7.4	7	3	3.2	2.9	3.1	4.1	3	2	3.2	5.1	6.5	2	5.7	8.2	5.3	4.5	4.7	3.1	2	4.3	3.8	2.2	1.9	2.1	2.5
BnaA09g37060D	BnabHLH243	S25	18.5	22.2	8.2	7.9	6.5	26.7	14.9	10.5	8.8	9.9	13	16	7.5	11.2	11.7	11.1	38.6	11.9	9.2	9.2	13.4	11.8	9.1	8.3	8.3	10.4
BnaA07g17500D	BnabHLH183	S25	2.3	6.8	0.6	0.8	0.5	5.5	1.4	1.5	0.8	1.1	1	1.8	0.9	1.7	1.9	2.2	11.1	1.5	1.4	0.3	1.3	2.5	1	0.5	0.3	0.5
BnaA04g02200D	BnabHLH082	S25	22.5	15.6	15.1	10.1	9.2	10.1	19.1	14	17.7	15.3	12.6	18.9	14.7	13.9	12.5	11	19.4	19.3	16.6	12.4	9.1	14.7	16.6	18.9	16.6	11.6
BnaA05g02730D	BnabHLH119	S25	36.9	24.8	29.9	22.7	27.6	17.4	31.7	33.5	35.4	37.6	43	34.6	26.3	25	33.4	48.8	15.1	31.9	27.9	24.2	34.4	31.1	20.5	23	15.5	23
BnaC04g02590D	BnabHLH396	S25	28.8	23.2	16.9	14.6	16.2	12.9	18.5	14.8	23.1	23.6	18.3	25.6	15.3	26	33	24.3	24.8	23.8	19	17.2	13	22.1	13.2	14.6	10.5	10
BnaA02g16580D	BnabHLH039	S25	0.2	0.4	0.4	0.6	0.3	0.9	0	0.8	0.7	0.3	0.3	0.1	0.8	3.5	5.5	2.3	0.4	0.4	0.5	0.3	0.1	0	1	0.3	0.1	0
BnaA07g38970D	BnabHLH197	S25	1.6	3.4	3.4	2.5	3.8	4.8	6.1	4.2	6.7	5.5	7.7	2.1	2.3	1.1	1.2	2.6	1.8	1.5	2.1	2.7	5	2.8	1	1.4	1.3	2.8
BnaC06g34680D	BnabHLH476	S25	0.2	0.9	0.6	0.8	1.5	1.9	2.4	3.2	3.8	3	2.4	1.4	0.2	0.1	0.2	0.7	1.3	0.7	0.5	0.6	2.3	1.9	0.2	0.6	0.2	1.1
BnaA06g12520D	BnabHLH149	S25	0.5	0.4	0.2	0.6	0.6	0.2	0.5	0.4	0.1	0.8	0.2	0.1	0.2	0.3	0.1	0.3	0.1	0.2	0.1	0.2	0.5	0.1	0.6	0.4	0.4	1.5
BnaC05g50040D	BnabHLH462	S25	0.5	1.6	0.6	0.5	0.1	0.2	2.8	0.8	1.2	0.6	0.3	0.5	0.4	0.6	0.7	0.7	0.3	0.4	0.7	0.6	0.2	0.6	3.3	2.4	2.2	2.7
BnaA03g53460D	BnabHLH079	S25	7.3	10.7	11.9	11.2	6	7.2	13.7	18.1	21.8	11.3	8.7	6.6	12.8	3.4	3.3	2.4	4.8	16.8	21.6	16.5	6.6	8.9	17.9	28.4	33	13.7
BnaA08g15250D	BnabHLH206	S25	40.2	47	46	43	33.1	23.1	51.6	52.1	64.3	44.8	43.8	45.7	43.5	28.7	18.3	20.2	49.1	55.7	63.4	49.4	30.8	48.5	71.2	72.6	69	55.3
BnaC03g76640D	BnabHLH390	S25	37	36.4	40.2	39.9	24.1	24.9	46.8	49.8	52	39.6	36.8	46.1	38.3	20.5	15.5	15.1	42.8	53.2	52.9	45.7	30.3	50.4	64.4	75.2	71.4	53.5
BnaA06g25320D	BnabHLH153	S25	11.9	8.7	6.5	12.2	10.2	4.4	12.5	18.3	16.6	13	10.4	7.7	5.4	4	4.9	3.2	8.7	13.8	15.7	14.6	6.5	7.6	18.2	17	23.2	10.9
BnaC06g01430D	BnabHLH463	S25	13.7	21.3	14.2	20.2	15.2	8.3	32.8	22.7	22.7	17	17.3	9.3	8.9	4.2	2.6	1.5	13.9	18.5	21.6	26.8	8.8	16.7	28.1	31.3	30.2	15.1
BnaA09g09600D	BnabHLH225	S25	9.7	6.7	13.6	19.5	9.7	5.3	14.5	19.3	22.9	14.5	8.7	8.4	13.3	5.5	3.2	2.4	16.2	17.7	19.7	22.3	7.4	12.6	21.3	31.8	24.4	15.4
BnaC09g09710D	BnabHLH541	S25	23.3	20	29.6	27.2	9.8	9.8	44.1	39.2	32	21.7	19.4	22	30.3	8.5	4.4	2.6	12.4	44.9	43.4	41.6	10.5	29.7	88.2	89.1	87.3	52.4
BnaA06g06210D	BnabHLH144	S25	0.8	1.2	0.7	0.7	1.1	0.6	0.5	0.7	1.7	2.2	0.8	1	0.6	1.6	1.1	1	0.6	2.2	1.2	1.4	1.2	0.9	1.5	1.7	1.5	1.9
BnaA09g06160D	BnabHLH222	S25	8.2	9.2	9.1	8.2	7.4	7.1	7.3	10.4	10.4	9.3	10.5	8.3	9	9.8	9.4	9	9.1	9	8.5	8.7	9.6	9.6	7.7	6.9	11.5	8.9
BnaC09g05700D	BnabHLH538	S25	6.7	5.9	5.3	5.9	6.4	6.3	5	6.3	6	6.2	6.5	5.1	5.6	3.8	6.9	5.5	3	5.7	5.1	5.3	7.1	5.9	5	6.5	5.3	5.4
BnaC07g07840D	BnabHLH486	S25	6.5	7.5	5.8	6.2	8.3	5.7	6.6	4.2	8.1	5.9	7.7	7	6.7	6.9	8.3	6.5	8.3	7.3	6.5	6	7.1	7.2	7	6.7	6.2	7.4
BnaA07g06260D	BnabHLH168	S25	9.2	9.4	8.4	8.8	8.5	6.6	7.2	9.9	10.4	9.5	12.1	10	9	10.1	11.7	8.1	8.6	9.2	9.8	8	9.8	11.8	5.7	6.8	6.6	10.1
BnaA01g23600D	BnabHLH019	S25	3.5	6.2	4.1	4.2	4.8	4.3	4.1	4	4.4	3.7	3.2	4.7	4.1	3.8	4.9	4.6	5	6.2	6.3	5.1	4.3	6.3	4.3	4.1	3.1	4
BnaCnng29920D	BnabHLH577	S25	7.9	10.5	4.3	6.5	5	8.2	6	7	6.8	5.9	6.5	7.1	6.2	8.1	8.4	8.1	12	7	6.9	6.4	7.4	9	5.5	3.9	4.6	5.8
BnaA01g36300D	BnabHLH026	S25	9.6	9.7	5.9	8.7	7	9.6	8.2	7.5	9.7	9.2	6.6	7.2	8.4	6.9	10.2	7.1	7.3	9.9	6.8	6.1	5.5	9.2	5.1	7.5	9.7	9.6
BnaC09g15160D	BnabHLH545	S25	7.4	6.6	6.2	7.5	9.1	7.1	7.2	8.3	10.1	7.5	8.3	9.5	7.7	5.2	10.3	8.1	8	6.6	6.8	6.6	6	5.9	5.6	6.1	8.9	5.7
BnaA05g13110D	BnabHLH124	S25	2.9	2.8	3.5	4.4	3.1	3.3	3.4	3.5	3.8	4	4.1	2.9	3.2	4.3	5.8	5.1	3.8	3.6	4.2	4.5	5.2	2.9	3	3	3.5	5.1
BnaC06g42050D	BnabHLH478	S25	4	4.3	5.5	4.9	4.9	6.2	4.1	4.8	4.6	6.8	5.7	4.3	4.5	5.8	9	6.6	5	4.8	5.2	4.8	5.7	5.2	4.5	5.3	4.4	6.3
BnaA01g02620D	BnabHLH003	S25	11.8	10.6	10.3	10.5	15.4	29.1	19.9	18.5	15.9	19	27.1	12.1	10.8	7.8	9.6	17.1	18.4	10.7	10.1	14	17	12.7	6.6	8.6	9.5	11.7
BnaC01g03860D	BnabHLH297	S25	18.5	11	16	16.4	19	14.7	31.2	30.3	27.7	29.1	30.3	21.7	21	14.6	19	31.5	11.2	17.8	11.3	18.8	26.3	19.9	9.4	13.9	15.2	19.6
BnaC07g26580D	BnabHLH501	S25	0.8	0.9	0.1	0.3	0.7	0.5	0.9	0.4	0.4	0.9	0.8	0.6	0.4	1.7	1.4	1.8	1	0.5	0.7	0.1	0.4	0.3	0.3	0.2	0.3	0.2
BnaA06g30140D	BnabHLH155	S25	2.1	1.5	1	0.7	1.1	1.2	1.7	1.5	0.7	0.3	1	1.2	1.1	2.3	2.1	2.2	2.4	0.9	1.2	0.7	0.5	1.1	0.6	0.5	0.5	0.8
BnaA05g30270D	BnabHLH131	S25	1.6	1.5	0.9	1.2	1.6	0.8	1.4	1	1.7	1.5	1.3	1.6	1.3	1.3	1.8	1	1.7	1.7	1.7	1.2	1.3	0.8	0.8	0.5	0.6	0.6
BnaC05g44630D	BnabHLH458	S25	6.6	4.8	3.3	3.9	5.5	3.1	4.7	4.1	4.5	4	3.5	6.4	3.8	3.8	5.3	4.1	6.8	4.4	5.4	3.3	3.8	4.4	2.4	1.6	2.4	2.2
BnaA03g13450D	BnabHLH053	S25	0.9	0.7	1	0.7	1	0.2	0.9	0.4	0.3	0.9	0.2	0.4	0.5	0.9	0.1	0.2	1.2	0.7	1.5	0.9	0.8	0.4	2	0.8	1.5	0.7
BnaC03g16290D	BnabHLH351	S25	2.5	1	1.1	1	0.9	0.6	1.9	1.5	0.9	1.1	0.6	2.9	1.8	2.4	0.5	0.6	2.8	2	1.8	0.7	0.4	1.2	3.8	2.4	2.7	0.9
BnaC02g18790D	BnabHLH328	S25	2.7	3.4	3.2	3.4	3.8	3.9	2.7	3.7	4.2	3.6	4.4	2.7	3.6	3.4	3.7	4.3	3.7	2.9	3.3	3.1	3.4	3.2	3.3	3.7	2.4	4.1
BnaA07g27570D	BnabHLH192	S25	3.7	3.6	2.8	2.9	1.8	6.2	2.3	3	3.1	2.9	3	2.5	2.6	2.6	3	3.4	8.3	3.1	3.4	4.1	3.6	3.2	2.8	2.9	2.6	3.6
BnaA06g37950D	BnabHLH161	S25	2	1.6	1.5	1.3	0.9	2.9	1.6	1.7	1.4	1.4	1.8	2.5	1.5	2.1	1.5	2.4	2.8	1.5	2	1.5	1.6	1.8	1.4	1	1.6	1.5
BnaA09g57260D	BnabHLH260	S25	3.2	1.9	1.7	1.5	0.8	0.9	2.5	1.5	1.9	1	0.9	2.7	1.5	1.6	1.1	0.6	2	1.7	1.8	1.4	2	1.9	1.3	2.1	1.5	1.7
BnaC05g07820D	BnabHLH445	S25	6.2	4.4	4.2	2.9	2.6	5	4.9	4.2	3.8	4.4	3.1	5.5	2.9	5.6	3.4	5.5	7.6	3.3	3.7	3.1	4	5.1	3.5	3.4	2.8	1.9
BnaC08g13990D	BnabHLH517	S25	5	3.9	1.6	2.1	2.1	2.7	10.5	3	2.8	1.9	1.9	1.8	3.5	3.6	4	3.5	5.7	2.1	2.7	2.3	2.7	2.9	2.4	2.1	3.1	2.1
BnaC08g42390D	BnabHLH530	S25	9.6	3.9	4.3	3.9	2.8	3	5.1	6.4	6.4	5.2	6.8	4.9	4.2	4.6	3.7	2.7	7.1	5.2	5.6	4.3	4.2	4.4	3.5	3.4	3.4	2.9
BnaC01g07430D	BnabHLH299	S26	2.3	1.2	1.6	1.4	1	13.9	1.6	2.2	1.1	1.4	1.8	1.5	2.1	2	1.9	2.3	1.2	1.8	2.1	1.4	1.2	0.7	1.8	2.3	3	1.8
BnaA01g06170D	BnabHLH005	S26	2.7	2.1	2	2.3	2	1.6	1.9	3	2.6	3	1.7	2.4	2.4	4	3.1	3.2	1.9	3	3	3.5	2	2	2.9	2.9	5	3.9
BnaA09g41470D	BnabHLH247	S26	0.6	0.6	0.6	0.8	1.7	3.4	1	1.4	1	1.3	1	0.6	0.4	0.9	0.5	2.2	1.2	0.5	0.5	0.8	0.7	0.4	0.4	1	0.6	0.6
BnaC08g34050D	BnabHLH526	S26	0.1	0.3	0.4	0.5	1.3	2	0.3	0.6	0.4	0.9	0.5	0	0.2	0.3	0	2.2	0.6	0.2	0.4	0.8	0.2	0.3	0.2	0.4	0.2	0.2
BnaA02g20690D	BnabHLH040	S26	0	0.5	0	0	0	2.1	0	0	0	0	0	0	0	0	0	0	1	0	0	0	0	0	0	0	0	0
BnaA03g26100D	BnabHLH063	S26	3	3.4	4.3	4.1	4.1	2.5	2.5	3.5	3.1	4	3.2	3	3.2	3.1	3.7	2.8	2.7	3.5	4	3.5	4.4	3.7	2.9	3.1	2.8	3.6
BnaA09g00910D	BnabHLH220	S26	11.2	13	12.2	11	11.3	2.7	11.6	11	13.9	11.9	13	11.4	10.5	8.4	11	12.3	13.4	13.5	10.6	12.7	11.3	11.6	11.7	11.5	10.4	12.4
BnaA10g01630D	BnabHLH263	S26	22.2	17.8	22.6	20.7	19.4	15.8	18.3	21.9	27.2	22.9	21.6	18.5	19.2	16.1	22.8	19.5	13.4	19.6	25.3	21.3	22.4	23.2	19.6	17.8	21.2	21.3
BnaC02g27040D	BnabHLH334	S26	9.7	9.7	12	11.2	12.4	10	10.1	12.7	10.3	9	9.1	8.6	10.3	9.1	8.9	7.3	8.3	10.8	11.9	10.5	10.6	10.5	8.7	12.8	10.8	10.4
BnaC03g30830D	BnabHLH361	S26	9.1	7.7	9.8	9.8	11.7	8	9	10.8	10.6	11.6	10.2	11.4	10.1	9.9	9	7.2	6	11.6	12.1	13.8	10.8	8.7	7.6	8.4	7.2	8.2
BnaC05g01660D	BnabHLH437	S26	10.1	13.3	12.3	11.8	10.1	9.9	11.8	11.5	14.2	12.8	11.5	11.4	10.9	11.2	11	10.1	12.8	10.7	15.1	11.5	12.8	10.3	9.7	13.8	11.3	12.7
BnaC09g00040D	BnabHLH536	S26	14	10	16.5	14.4	15.5	25.8	16.7	17.8	15.3	17.4	16	10.7	14.9	13.1	14.1	12.1	13.9	15.6	16.7	14.2	15.8	13.7	13.3	13.7	14.2	16
BnaC04g02750D	BnabHLH397	S27	0.6	1.3	0.3	0.3	0.5	1.8	0.1	0.6	0.1	0.8	0.7	0.3	0.2	0.3	0.3	0.1	0.7	0.6	0.3	0.3	0.7	0.5	0.2	0.1	0.5	0.5
BnaA10g03540D	BnabHLH265	S27	17.8	23.1	16.6	18.4	22.2	20.8	26.8	22.9	22.1	22.7	28.2	18.6	19.5	15.6	11.1	15.4	16.5	21	23	17.8	20.4	22.9	13.7	13.5	19.1	13.9
BnaC05g03920D	BnabHLH439	S27	6.1	8.9	7	10.3	7.9	9.4	9.8	11.4	10.9	8	11.4	6.1	8.8	7.1	7.5	6.3	6.9	7.9	8.6	7.9	8.9	9	4.8	6	6.8	5.8
BnaA04g24850D	BnabHLH106	S27	1.9	1.8	1	0.6	0.7	1.7	2	1	1	0.6	1.4	1.4	0.7	1	0.3	0.8	1.3	0.7	0.8	0.4	1.2	0.8	0.3	0.5	1.6	0.5
BnaC08g06800D	BnabHLH513	S27	5	4.4	5.3	7.6	7.7	5	4.8	6.4	8	5.2	6.2	3.9	5.5	5.7	7.9	5.9	6.1	6.7	5.9	7.3	5.6	5	5.1	6.1	6.3	6.4
BnaA08g06290D	BnabHLH199	S27	3.3	5	5.8	7.9	8.9	4.2	4.6	5.3	7.2	5.2	4.7	3.3	5.9	4.9	4.2	4.6	4.9	6	6.1	6.6	5	3	6.1	7.2	8	5.1
BnaCnng37600D	BnabHLH580	S27	10.1	8.2	6.9	6.2	7.5	7.9	6.4	5.5	6.1	7.6	8.3	6.8	8.5	7	6.7	7.4	7.3	8.9	6.5	5.7	9.7	7.2	8	5.2	5.9	7.7
BnaA05g18250D	BnabHLH127	S27	9.4	14.2	8.6	11.7	11.9	13.6	8.4	13.4	11.2	11.9	11	9.3	9.6	9.7	12.9	13.7	10.6	10.8	12.6	10	12	9.7	9.7	10.9	11.6	8.8
BnaCnng62790D	BnabHLH594	S27	13	11.6	10.1	11.2	11.8	12	8.9	12.4	11.7	14	12.1	9.7	11.8	10	9.2	11.2	8.5	11.6	8.3	12.2	9.6	8.5	7.9	10.2	9.2	11.5
BnaC06g04380D	BnabHLH464	S27	12.7	11.4	19	32	32.4	16.1	9.5	14.6	27.5	21.8	9.6	13.3	28.2	41.4	70.3	28.3	14.4	18	30	34.6	23.5	15.7	16.6	22.9	23.4	38.2
BnaA06g02490D	BnabHLH141	S27	8	6.1	13.7	24.9	29.3	8.5	4.9	8.3	21.8	18.4	7.3	5.1	17.3	34	61.9	23.8	6.9	13.4	20.5	25.4	18.7	10.6	12.4	17.3	15.4	27.9
BnaC04g48190D	BnabHLH426	S27	29	12.2	3.9	4	4.5	10.4	16	7.3	5.7	7.9	17.6	14.7	5.6	3.9	3.1	7.6	16.5	4.4	5.4	5.3	8.1	11	7.1	6.5	4.6	4.8
BnaA04g24390D	BnabHLH103	S27	16.9	6.6	5.4	5.8	5.5	8.9	14.7	6	6.7	6.8	13.4	9.6	4.4	3.5	1.7	4.2	11	5.3	4.7	3.9	7.9	8.3	6.2	5.4	4.5	4.2
BnaA05g02720D	BnabHLH118	S27	7.1	5.5	4.7	4.6	4	4.2	5.6	5.1	6.9	5.5	7	3.9	4.1	3.4	1.9	3.4	3.1	6.8	4.8	4.3	4.8	4.3	4.5	4.3	4.4	3.7
BnaC04g02580D	BnabHLH395	S27	4.1	3.3	2.3	4.1	4.6	5.2	2.8	3.8	4.7	4	6.8	3.8	3.6	2.7	3.3	3	3.7	4.1	4.9	4.2	4.2	3.6	4.4	3.8	3.7	4.7
BnaC07g16340D	BnabHLH494	S31	0.3	0	0.1	0	0	0.1	1	0.8	0.5	2.5	0.9	0.2	0.2	0	0	0	0	0.3	0.1	0	0.5	0.1	0.3	0.9	0.7	3.2
BnaA09g51900D	BnabHLH254	S33	1.2	1.1	1.7	1.5	1.2	0.5	1.7	1.6	1.4	1.3	0.7	1.4	1.4	1.8	2	1.2	0.6	1.8	1.2	1.6	1.4	1.4	2.4	1.5	2.4	2.3
BnaC03g59530D	BnabHLH380	S34	17.8	16.2	15.4	15.9	16.7	12.7	13.1	12.7	14.7	16	15.2	16.2	12.1	15.1	18.2	13.1	15.8	13.9	15.5	17.3	16.5	15	13.4	15.8	15	14.2
BnaC07g09350D	BnabHLH489	S34	4.8	6	4.8	6.4	8	5.1	4.1	5	7	5.9	5.4	4.2	3.6	4.8	4.8	5.2	5.1	4.5	4.7	5.7	5.2	4.6	4.6	4.7	4.8	4
BnaA03g19900D	BnabHLH057	S35	23.3	12.4	27.4	3.6	6.2	19.7	30.9	28.6	21.9	19.4	18.1	27.5	6.6	7.2	5.4	2.1	11.2	44.9	25.3	25.2	23.8	27.9	18.5	42.1	29.7	30.5
BnaC04g48570D	BnabHLH427	S35	15.8	11.6	11	5.8	11	6.4	8.6	8.8	9.9	9.8	8.3	20.2	5.9	5.1	5.8	3.6	15.6	9.4	13.9	8.6	15	21.2	7.3	13.7	11.2	19.3
BnaC03g23880D	BnabHLH356	S35	4.7	2.4	10.3	8.5	3.3	6.3	9.7	8.9	9.1	11.3	7.8	16.6	8.4	3.3	6.4	3.8	8.1	10	12.6	14	17.1	19	4	14.9	9.8	12.1
BnaA05g34240D	BnabHLH136	S35	14.7	8.2	11.6	6.2	2.8	11.8	35.3	14.7	15.2	18	17.4	21.6	9.3	1.3	0.5	0	18.7	27	15.7	17.1	10.5	21.6	16.8	25	28.2	22.4
BnaC04g52670D	BnabHLH433	S35	39.2	31.3	27.7	23.3	6.9	16.9	69.1	62	55.7	37.5	48.7	60.1	26	11	8.6	17.3	38.8	61.4	28.2	55.8	49.4	66.9	41.7	78.6	71.3	89.8
BnaA09g55360D	BnabHLH259	S35	26.4	1.4	8	6.3	4.8	2.3	9.5	2.8	3.8	5.2	2.2	15.8	4.3	1.7	1.9	0	5.3	16.9	9.2	5.4	1.9	2.8	14.7	4.8	5.2	3.6
BnaC08g29560D	BnabHLH522	S35	1.4	0	1.3	1.9	0	0	0	2	0.6	0	0	0	0	0	0	0	1.4	3	0	3.1	0	0	2.5	3.8	1.8	1.6
BnaA04g01790D	BnabHLH081	S35	2.1	6.8	5.3	0.4	1.3	0	5.1	1.2	1.5	2.9	2.6	4.8	2.7	0.4	0.4	1.8	2.9	5.2	2.4	2	0.3	3.6	3.1	10.1	2.9	2.1
BnaC04g23330D	BnabHLH406	S35	6.1	0.3	1.8	0.1	0	0.8	2.5	0.4	2.2	1.5	0.5	0	1.2	0	0	0	0.4	2.7	4.4	0.6	0	0.3	0	0	2.3	1.5
BnaA09g51400D	BnabHLH253	S36	0.6	0.6	0.4	2.3	2.2	0.7	1	2.1	2.8	3	1.2	0.2	2	3	1.8	0.6	0.2	1.1	3.7	4.9	1	0.7	0.7	0.8	1	0.4
BnaC08g49690D	BnabHLH534	S36	0.2	0.2	0.2	0.7	0.9	2.2	0.1	0.6	1.5	1.4	0.7	0	0.1	2	1	0.2	0.3	0.7	0.8	2.8	0.3	0.3	0.4	0.5	0.2	0.1
BnaC05g01110D	BnabHLH436	S36	17.6	18.2	19.3	16.4	11.6	12.7	17.6	13.7	16.1	19.9	14.1	18.8	15.1	18.7	19.1	14.5	17.3	15.4	18.6	17.7	31.9	24.2	18	20.9	15.3	20.7
BnaC05g30500D	BnabHLH454	S38	1.2	0.5	1	1.6	0.8	2.6	0.8	0.8	0.9	1.3	1.5	0.8	2.4	2.3	4.8	2.1	0.7	2.2	0.6	0.6	1.8	0.9	0.3	0.7	0.7	1.1
BnaA05g00610D	BnabHLH113	S39	0.6	0.9	0.5	1.2	0.6	3.6	4.5	4.6	0	1.5	1.6	0	1.1	3.9	1.2	1.6	0	3.9	0.6	0	3.6	1	1.7	1.1	0.5	11.4
BnaC04g00300D	BnabHLH391	S39	1.9	2.5	1.8	0	0	2.4	0	1.2	1.1	0	1	0	0	0	1.2	8.9	0	2.2	0	3.1	4.1	2.5	0.5	0	1	2.8
BnaA04g26980D	BnabHLH108	S39	0	0	0	0	0	0	0	0	1.4	0	0	0.4	0	2.4	0	0	0	0	0	0	0	1.3	0	0	0	0
Note: (CK) without any hormone treatment; (IAA) indole-3-acetic acid treatment; (ACC) 1-aminocyclopropane-1-carboxylic acid treatment; (ABA) abscisic acid treatment; (GA3) gibberellic acid treatment; (6-BA) 6-benzyladenine treatment; (1-24h) the time of treatment
