# Supplementary material for: Genome-wide survey of the bHLH super gene family in Brassica napus
Source: BMC Plant Biol. 2020 Mar 14;20:115. doi: 10.1186/s12870-020-2315-8 (PMC7071649; doi:10.1186/s12870-020-2315-8)
Supplement: Supplementary file 8 — Additional file 8: Table S8. Cis-acting element analysis of BnabHLH promoter sequences [file 12870_2020_2315_MOESM8_ESM.xlsx]

## Sheet: TableS8
Table S8. Cis-acting element analysis of BnabHLH promoter sequences.
Gene ID	Gene Name	Promoter Sequence	The number of cis-acting elements
			ABRE	AuxRR-core	CGTCA-motif	ERE	GARE-motif	TCA-element	TGACG-motif	TGA-box	TGA-element	P-box
BnaA02g09500D	BnabHLH033	CAGCACTAACCGGTGACCATTAAAATAAGAACATGAATGAGTAGAAAAGAAATGAATGGAAACAAAATAAAATGAATGAAAATAAATATTTATTCTTTTGGTTTCATATCAATTTTGATAAAAAATATTTTTTTTCTATAGTTCCTTAAAATTCAAGGAATTAAACACATAAATTTCTTTTCACAAATAGTGTAATTTAAAAAAAAAAAGAGTAGAAATTGACTCTTCCCTTTAATTTCTTATGGGACCATTTGAACCCTTCGTGTTTATCGATGAATGTTAATGCGGAGTGGTAAGGTTTATTTGGGCTAATTACTCTGTATTCGCTCCGCAACTATTCCACCATCCAAATATGTAGTCTCCTAATCTGAAAATATATATTTTGACTGAACATCTGAT…	1	0	1	3	0	1	1	0	1	0
BnaA02g27940D	BnabHLH041	GCAGAGGAAAAAAACAAAATATTAGTATAAGAATATAAAATCGAAACCAGCTGAGCAATAATAATATATGCTTCCTCTTGATTTAAAAGATTGATATTTAGGATTTTGCACACATATTGATAAAAAATAAGATATATTTTAATTTATTAGTTTTTATTAATTTTATTTGTTTCCCAATATAGTTTTACCACTCATATTTTAAAATTTTAATTTATGTTTAAGTTTTAAATCAAAATGTGTTAACTAAAGCCAAAATATCAATATTGGATTATTAATCCAATTTTTAAATTAGACGGATAGATTTCAGAATCAAACATACAAAATTCAGAATCAAAATAAATGGATTTGCAATAAATTCAGCTTTATAATAAAACAAAGTATATAAAAAGTAAACACATT…	4	0	2	8	1	0	2	0	0	1
BnaA10g08510D	BnabHLH269	AATTTAAAATAAAAATATTTTCTATAACTTTTAAAATTTTAAAATTATAAATTTCTAAATATAATTTTTGTATTTATTATAATATTATGATTTTGATATTTATAATTATATAAAATTTAAATATTATTTATTTATTATTTAACTGCTGCTGCATTTGGTAGTTAACCAGTCATAAGTATCCCACAAATGCATCAATTTTTAACCGTCGTACGAGTCATACAAATTTTTTAAAACCGCTAAAAATCGTAACCATCTGCATCCGCAAACTCCTGCAATCGCAGCCACTGTGTTTGAACCAATCCGACCCTAAGAAGACGGCGATCATTTCCTCTGTGATTAGCTTTTTACTTTGCATTGTACTAAAAATGTGTAACACTATGTACAATAAGAGAATGACCA…	1	1	2	5	0	0	2	0	2	0
BnaA05g18020D	BnabHLH126	AGCTGCCAATCCAGTATTCTATTAAAGGACAAAACATAATGAATTAGACTGTCATCAAGTTCGGGATGCGATACAGGATGGAACGCTGGAACCAGTTCATGTGAGGACTACATAACAGGTTGCAGACATGCTGACCAAGGCGCTCGGGAGAGCTCAGTTTGAGACGTTGTTGTTCAAGTTGGGAGTACGAAACTTTCATATTCCCAACTTAAGGGGGAGTATTGGAGGATAATGACATAATATATTTGGATATACTTGAGTTAGTTAGAGATAATGATGTAATATAAGGAAGATATATCCTAGAGAAGTTGGTTAATAATATGATGTATATATACTCATGTAAATCAATGAAGTAAGCCAAGCTTTTCAGTCATATTTTTTGTCACATTTACAAGGTTG…	2	0	2	2	0	0	2	0	1	1
BnaC05g28450D	BnabHLH453	CCCTTCAAATTAAAGATGTCCGACTCTGTCCGTCTAAGGGCGTCCGACTCTTCAGCAAAGAACGTCTGGCTATCCTACTAGACGCGTCCGGCTTTTAAGACTAAAAGGCGTCTAGCCCTTCTTCTTGATCACGGGCTAGTAGAGACAAAGGATCAACCGGATACAAATGTATTGTACTCCATAAGCTTGTGAAAGCTGAGATTCATGACCTAATAATATATACTTAGCGTGTGATATGATCCACAACAACTAAGGTCATGAGACACCATCATTAAGATAGGAATGCAAAATGAATACGACATTACCTAAGGCAAAGAAATCGATGTCCACATCCATGAGAGTGTTCGGCCACAGAGCCATAATAAGAGATTATAAACTCACATCAATGATCATTGATCT…	1	0	0	0	0	0	0	0	1	1
