# Supplementary material for: Genome-wide survey of the bHLH super gene family in Brassica napus
Source: BMC Plant Biol. 2020 Mar 14;20:115. doi: 10.1186/s12870-020-2315-8 (PMC7071649; doi:10.1186/s12870-020-2315-8)
Supplement: Supplementary file 9 — Additional file 9: Table S9. List of primers used for the real-time PCR analysis. [file 12870_2020_2315_MOESM9_ESM.xlsx]

## Sheet: Table S9
Table S9. List of primers used for the real-time PCR analysis.
Genome ID	Name	Forward primer (5’-3’)	Reverse primer (5’-3’)	Application
BnaA05g18020D	BnabHLH126	CCATGACAGCCATCAAACCG	GCGTGATTGACCTCAAGCTCC	qRT-PCR
BnaC05g28450D	BnabHLH453	GTGGCGCTGGAGATTTATCGT	TCCGTTACCCTGCTCGGG
BnaA02g27940D	BnabHLH41	TGGCTCCAAGAAGAGGGCA	TTTCCAGGCTCCAGAATTACACTC
BnaA02g09500D	BnabHLH33	CTGATCGATGCGGACTATGGAG	CTGGAGTTAGAAGAAACGGCAAG
BnaA10g08510D	BnabHLH269	AACCTATTGGCGTTTCCAGTCTT	CGCTGCTTCTCTCTACAGGCTTTA
BnaC02g00690D	Actin-7	GGTTCGACCATGTTCCCAGGT	GTGCTGAGGGATGCAAGGATG
